# Supplementary material for: Metaproteomics profiling of the microbial communities in fermentation starters (Daqu) during multi-round production of Chinese liquor
Source: Front Nutr. 2023 Jun 1;10:1139836. doi: 10.3389/fnut.2023.1139836 (PMC10267310; doi:10.3389/fnut.2023.1139836)
Supplement: Supplementary file 2 [file Data_Sheet_2.zip]

Archive with 8 entries (8 files):
- Supplementary Data 1.XLSX
- Supplementary Data 2.XLSX
- Supplementary Data 3.XLSX
- Supplementary Data 4.XLSX
- Supplementary Data 5.XLSX
- Supplementary Data 6.XLSX
- Supplementary Data 7.XLSX
- Supplementary Data 8.XLSX
