# Supplementary material for: Metaproteomics profiling of the microbial communities in fermentation starters (Daqu) during multi-round production of Chinese liquor
Source: Front Nutr. 2023 Jun 1;10:1139836. doi: 10.3389/fnut.2023.1139836 (PMC10267310; doi:10.3389/fnut.2023.1139836)
Supplement: Supplementary file 2 [file Data_Sheet_2.zip › Supplementary Data 1.XLSX]

## Sheet: scheduled_method
Supplementary Data 1: Precursors used to generate spectral library for parallel reaction monitoring (PRM).
EG.PrecursorId	z	m/z	start (min)	end (min)
_AGQLTITDVSLPFFR_.2	2	832.954	79.1299	87.1299
_AGQLTITDVSLPFFR_.3	3	555.638	79.13	87.13
_DVYPSAAVGTYASSSSTYQDIVAAVK_.3	3	884.101	66.5113	74.5113
_DVYPSAAVGTYASSSSTYQDIVAAVK_.2	2	1325.65	66.5007	74.5007
_IMAAFYK_.2	2	422.225	38.0376	46.0376
_YQVPVNFDSWTK_.2	2	742.364	58.2208	66.2208
_DEYGYEHALVGQNYVK_.3	3	628.964	44.2158	52.2158
_DVSVLTSFVDNHDVAR_.3	3	591.964	58.6074	66.6074
_LQTVENPSGSLSSGGLGEPK_.2	2	978.997	42.3977	50.3977
_GVDVLLGPAAGPLGR_.2	2	696.404	60.9008	68.9008
_HYLLNEQEQFR_.2	2	738.865	36.0754	44.0754
_HYLLNEQEQFR_.3	3	492.913	36.0774	44.0774
_GIQDQGVIATAK_.2	2	600.833	31.5749	39.5749
_DKGVDVLLGPAAGPLGR_.3	3	545.646	56.4775	64.4775
_YGTGYC[Carbamidomethyl (C)]DSQC[Carbamidomethyl (C)]PR_.2	2	732.288	20.9755	28.9755
_TPFTWGK_.2	2	418.719	38.2554	46.2554
_WTVELTR_.2	2	452.748	42.7575	50.7575
_DISNWDVTSQNWVVTK_.2	2	946.463	61.7678	69.7678
_NVDGALPLTGK_.2	2	542.803	39.1266	47.1266
_ILSAFYK_.2	2	421.245	40.0696	48.0696
_DQVQVPVNFDSWTR_.2	2	845.913	61.996	69.996
_EVAAASIVLLK_.2	2	557.348	55.0989	63.0989
_TLHELYLWPFAEGVR_.3	3	610.989	72.5152	80.5152
_VTEFLFSAR_.2	2	535.287	50.8872	58.8872
_GHGAGGDSILTYK_.3	3	425.882	28.7446	36.7446
_GHGAGGDSILTYK_.2	2	638.32	28.7446	36.7446
_LISLGAAGFR_.2	2	502.798	50.8154	58.8154
_PFIYQEVIDLGGEAVHAYEYTDFGR_.3	3	963.796	85.6735	93.6735
_LIDLGAAGFR_.2	2	516.795	52.5579	60.5579
_DLNTDFGFPSGAR_.2	2	698.828	53.4282	61.4282
_HMTPSDLQYIYSQVR_.3	3	613.302	52.7826	60.7826
_NC[Carbamidomethyl (C)]ELVGLK_.2	2	466.747	33.7541	41.7541
_NC[Carbamidomethyl (C)]ELVGLK_.2	2	466.747	33.7541	41.7541
_IYVDVVFNHMTGDSSYATGTGGSSAEPGNK_.3	3	1021.13	55.7586	63.7586
_YQPISYNIATR_.2	2	663.346	41.9581	49.9581
_TTMVHLFEWPFGDIAAEC[Carbamidomethyl (C)]ER_.3	3	803.705	77.0209	85.0209
_TTM[Oxidation (M)]VHLFEWPFGDIAAEC[Carbamidomethyl (C)]ER_.3	3	809.037	72.6657	80.6657
_TDGKPEDFVFPEDDIR_.3	3	627.295	50.3798	58.3798
DGLDAASYYAPVR.2	2	699.338	47.18	55.18
_AGQLTITDVSLPFFR_.2	2	832.954	79.8885	87.8885
_AGQLTITDVSLPFFR_.3	3	555.638	79.9249	87.9249
_DVYPSAAVGTYASSSSTYQDIVAAVK_.3	3	884.101	67.7082	75.7082
_IMAAFYK_.2	2	422.225	38.23	46.23
_YQVPVNFDSWTK_.2	2	742.364	58.4141	66.4141
_DEYGYEHALVGQNYVK_.3	3	628.964	44.4399	52.4399
_DVSVLTSFVDNHDVAR_.3	3	591.964	58.8137	66.8137
_LQTVENPSGSLSSGGLGEPK_.2	2	978.997	42.586	50.586
_GVDVLLGPAAGPLGR_.2	2	696.404	61.1618	69.1618
_HYLLNEQEQFR_.2	2	738.865	36.1999	44.1999
_HYLLNEQEQFR_.3	3	492.913	36.2301	44.2301
_GIQDQGVIATAK_.2	2	600.833	31.7264	39.7264
_DKGVDVLLGPAAGPLGR_.3	3	545.646	56.6673	64.6673
_YGTGYC[Carbamidomethyl (C)]DSQC[Carbamidomethyl (C)]PR_.2	2	732.288	21.1872	29.1872
_TPFTWGK_.2	2	418.719	38.4802	46.4802
_WTVELTR_.2	2	452.748	42.9273	50.9273
_DISNWDVTSQNWVVTK_.2	2	946.463	62.115	70.115
_NVDGALPLTGK_.2	2	542.803	45.6307	53.6307
_ILSAFYK_.2	2	421.245	40.2209	48.2209
_DQVQVPVNFDSWTR_.2	2	845.913	62.3001	70.3001
_EVAAASIVLLK_.2	2	557.348	55.2288	63.2288
_TLHELYLWPFAEGVR_.3	3	610.989	73.0152	81.0152
_VTEFLFSAR_.2	2	535.287	51.1047	59.1047
_GHGAGGDSILTYK_.3	3	425.882	28.8692	36.8692
_GHGAGGDSILTYK_.2	2	638.32	28.8879	36.8879
_LISLGAAGFR_.2	2	502.798	50.9885	58.9885
_PFIYQEVIDLGGEAVHAYEYTDFGR_.3	3	963.796	86.2012	94.2012
_LIDLGAAGFR_.2	2	516.795	52.7589	60.7589
_DLNTDFGFPSGAR_.2	2	698.828	53.6419	61.6419
_HMTPSDLQYIYSQVR_.3	3	613.302	52.98	60.98
_NC[Carbamidomethyl (C)]ELVGLK_.2	2	466.747	34.0133	42.0133
_NC[Carbamidomethyl (C)]ELVGLK_.2	2	466.747	34.0133	42.0133
_IYVDVVFNHMTGDSSYATGTGGSSAEPGNK_.3	3	1021.13	55.9208	63.9208
_YQPISYNIATR_.2	2	663.346	42.1419	50.1419
_TTMVHLFEWPFGDIAAEC[Carbamidomethyl (C)]ER_.3	3	803.705	77.8454	85.8454
_TTM[Oxidation (M)]VHLFEWPFGDIAAEC[Carbamidomethyl (C)]ER_.3	3	809.037	77.837	85.837
_TDGKPEDFVFPEDDIR_.3	3	627.295	50.63	58.63
DGLDAASYYAPVR.2	2	699.338	47.4882	55.4882
GAGSSEPVTGLDAK.2	2	644.823	28.2092	36.2092
TPVITGAPYEYR.2	2	683.854	42.6456	50.6456
LGGNEQVTR.2	2	487.257	15.9885	23.9885
TPVISGGPYEYR.2	2	669.838	40.0416	48.0416
ADVTPADFSEWSK.2	2	726.836	50.1836	58.1836
YILAGVENSK.2	2	547.298	36.3674	44.3674
GTFIIDPGGVIR.2	2	622.854	60.5871	68.5871
VEATFGVDESNAK.2	2	683.828	33.0061	41.0061
GTFIIDPAAVIR.2	2	636.869	68.5823	76.5823
LFLQFGAQGSPFLK.2	2	776.93	71.8412	79.8412
