# Supplementary material for: Metaproteomics profiling of the microbial communities in fermentation starters (Daqu) during multi-round production of Chinese liquor
Source: Front Nutr. 2023 Jun 1;10:1139836. doi: 10.3389/fnut.2023.1139836 (PMC10267310; doi:10.3389/fnut.2023.1139836)
Supplement: Supplementary file 2 [file Data_Sheet_2.zip › Supplementary Data 2.XLSX]

## Sheet: protein groups
Supplementary Data 2: Quantification results of proteins and peptides from the prepared Daqu samples of 6 production cycles.
PG.ProteinAccessions	[1] 20220111-CS-1.raw.PG.Quantity	[2] 20220111-CS-2.raw.PG.Quantity	[3] 20220111-CS-3.raw.PG.Quantity	[4] 20220111-CS-4.raw.PG.Quantity	[5] 20220111-CS-5.raw.PG.Quantity	[6] 20220111-CS-6.raw.PG.Quantity	[7] 20220111-CS-7.raw.PG.Quantity	[8] 20220111-Q1-1.raw.PG.Quantity	[9] 20220111-Q1-2.raw.PG.Quantity	[10] 20220111-Q1-3.raw.PG.Quantity	[11] 20220111-Q1-4.raw.PG.Quantity	[12] 20220111-Q1-5.raw.PG.Quantity	[13] 20220111-Q1-6.raw.PG.Quantity	[14] 20220111-Q1-7.raw.PG.Quantity	[15] 20220111-Q2-1.raw.PG.Quantity	[16] 20220111-Q2-2.raw.PG.Quantity	[17] 20220111-Q2-3.raw.PG.Quantity	[18] 20220111-Q2-4.raw.PG.Quantity	[19] 20220111-Q2-5.raw.PG.Quantity	[20] 20220111-Q2-6.raw.PG.Quantity	[21] 20220111-Q2-7.raw.PG.Quantity	[22] 20220111-Q3-1.raw.PG.Quantity	[23] 20220111-Q3-2.raw.PG.Quantity	[24] 20220111-Q3-3.raw.PG.Quantity	[25] 20220111-Q3-4.raw.PG.Quantity	[26] 20220111-Q3-5.raw.PG.Quantity	[27] 20220111-Q3-6.raw.PG.Quantity	[28] 20220111-Q3-7.raw.PG.Quantity	[29] 20220111-Q4-1.raw.PG.Quantity	[30] 20220111-Q4-2.raw.PG.Quantity	[31] 20220111-Q4-3.raw.PG.Quantity	[32] 20220111-Q4-4.raw.PG.Quantity	[33] 20220111-Q4-5.raw.PG.Quantity	[34] 20220111-Q4-6.raw.PG.Quantity	[35] 20220111-Q4-7.raw.PG.Quantity	[36] 20220111-Q5-1.raw.PG.Quantity	[37] 20220111-Q5-2.raw.PG.Quantity	[38] 20220111-Q5-3.raw.PG.Quantity	[39] 20220111-Q5-4.raw.PG.Quantity	[40] 20220111-Q5-5.raw.PG.Quantity	[41] 20220111-Q5-6.raw.PG.Quantity	[42] 20220111-Q5-7.raw.PG.Quantity
	C1-1	C1-2	C1-3	C1-4	C1-5	C1-6	C1-7	C2-1	C2-2	C2-3	C2-4	C2-5	C2-6	C2-7	C3-1	C3-2	C3-3	C3-4	C3-5	C3-6	C3-7	C4-1	C4-2	C4-3	C4-4	C4-5	C4-6	C4-7	C5-1	C5-2	C5-3	C5-4	C5-5	C5-6	C5-7	C6-1	C6-2	C6-3	C6-4	C6-5	C6-6	C6-7
1L_gene_10004	26920.3	14855.9	78291.6	72749.3	80242	75039.1	64106.8	Na	24013.4	63203.5	71321	42049	102150	125078	57136.2	65901.3	67866.5	28546.7	83773.5	40304.4	34195.8	42115.3	76229	19245.1	57050.6	64707.4	50343.4	61317.2	61705.1	70605.8	52859.3	72090.3	59036.7	68651.4	55194	57533.5	59232.1	55926.9	31128.5	45706.5	64720.2	60682
1L_gene_10011	65306.4	109365	63778	67768	75030.5	76306.9	67761.8	82382.1	75303.3	91248.4	71708.1	63395.7	102699	95487.6	72111.2	149519	109870	79260.6	67579.8	88402.2	72235.3	72726.7	107664	76291.5	59229.5	56675.9	103413	62116.1	71835.2	84807.8	77470.8	75097.4	70081.1	72767.6	61223.4	53139.6	70164.3	58740.9	58802.2	59914.4	77301	70703
1L_gene_10012	153794	160977	130344	121496	103040	120713	157161	169674	149001	167211	129238	114514	232292	152201	101970	132164	100557	111109	93203	128053	133693	174704	168810	137731	132731	100475	192074	144566	141859	150040	150161	117347	93142.4	149046	130340	121324	138972	116364	91953.5	104585	124229	168390
1L_gene_10025	212363	287676	224707	188879	227289	179626	195337	196337	201630	172366	113304	112550	247732	207129	120516	226199	201312	177386	143741	205793	178636	219638	174293	214117	145226	184316	271258	241796	193158	215731	203529	150342	187539	217379	213778	191384	212131	217553	198623	168552	284762	253276
1L_gene_10027	157908	211852	160655	136990	156571	83145.7	106244	129575	107147	85759.2	111044	90561.5	247452	229074	169254	211980	198195	125442	130384	175113	143047	98218.9	145985	187549	65818.8	133702	140602	131490	152017	144695	148352	76444.7	103311	142786	161021	101487	127190	131280	102551	124110	177797	161386
1L_gene_100389;2L_gene_84603;3L_gene_238608	57550.7	59767.8	55395.3	53158.9	34575.3	55800.8	43058.5	43068.8	Na	18040.2	33438.3	18807	29675.9	35706.4	38080.7	45320	52942.6	42777.4	34872.6	39190.5	51315	21990.7	14693.1	41319.3	45366	50595.2	29036.3	37709.5	66512.9	69110.7	61347.1	44607	50432.5	35059.9	43038.1	56843.4	47559.6	52803.9	39116.8	55451.9	46960.2	42379.3
1L_gene_100743	78243.5	98127.7	73666.5	131678	105207	57425.6	55080.4	100791	99790.2	132758	56172.1	114693	183676	126826	103972	51084.1	133279	63736.8	50984.9	136829	149451	103243	151808	84026.7	83165.8	95773.2	156249	206533	96560.7	150626	95974.8	157967	156129	109586	110085	64234.8	182954	157472	71132.2	84446.1	196312	217146
1L_gene_100744;1L_gene_44194;2L_gene_332267	56941.7	71790.9	112672	128394	122074	Na	74002.6	164618	55634.1	54228.9	89968.3	83232.7	151509	105335	Na	Na	237865	78281.4	39335.2	95257.3	112388	Na	187100	62624.2	86814.4	122955	151576	257094	149456	253493	144686	194173	222725	120945	128705	105884	122569	155698	110164	105884	198814	241015
1L_gene_100892	128202	199775	183638	145785	85093.6	187552	121937	236177	91280	103816	103827	72658	91232.7	89633.1	76779.8	140802	156191	81968.4	78607.4	58594.7	93100.6	199558	102314	134848	82012.6	83196.9	66303	81021.5	226098	263816	240871	140187	208621	137458	142280	125556	112233	159567	262900	187316	213474	172724
1L_gene_101003;1L_gene_136693;1L_gene_204782;1L_gene_241595;1L_gene_369243;1L_gene_389570;1L_gene_56584;1L_gene_93309;1L_gene_93667;2L_gene_320042;3L_gene_203996;3L_gene_216598;4L_gene_192472;4L_gene_229759;4L_gene_259048;4L_gene_264532;4L_gene_265000;4L_gene_385261;5L_gene_97818;ZS_gene_130509;ZS_gene_192070	728913	462795	881072	588611	523556	569623	263255	241903	386779	179502	213940	296286	613983	572999	290952	232982	262191	407305	616932	463026	904351	506071	356605	319657	384518	375713	452204	308799	196070	201260	185707	287756	409819	540325	468239	642930	570426	524254	456382	606872	705296	752140
1L_gene_101014;2L_gene_26452	56266.4	51821.4	49268.1	Na	Na	Na	38965.4	Na	42972.5	16354.1	Na	Na	Na	Na	Na	Na	Na	Na	Na	Na	Na	Na	13012.7	Na	404776	Na	Na	Na	Na	16471.6	Na	Na	Na	Na	Na	Na	345277	Na	Na	NaN	Na	Na
1L_gene_101257	2.64757e+06	2.62838e+06	1918475	1.5466e+06	1.38272e+06	2.2471e+06	1.93399e+06	2.08746e+06	2.4852e+06	3.33677e+06	1.09265e+06	913025	1.42321e+06	838609	1641025	1.92e+06	2.18743e+06	1.27672e+06	2.1004e+06	705801	995162	1.73075e+06	1363019	2.56072e+06	1.45459e+06	1.08142e+06	922308	714768	1.42371e+06	1.21337e+06	1.72344e+06	1.11055e+06	1227836	948379	966953	1.08779e+06	777487	993837	2.05833e+06	1711688	935148	800576
1L_gene_101258	2.70023e+06	2.68767e+06	2497272	1.97121e+06	1.64548e+06	3106471	3.01933e+06	2957948	3.55963e+06	3.8777e+06	1.37732e+06	1.29598e+06	1882858	1.28653e+06	2087114	2.07267e+06	2.52634e+06	1458545	2.15684e+06	959064	986441	1862838	1.87661e+06	3.01199e+06	1.92768e+06	1.93699e+06	1.29366e+06	1.26773e+06	1.74445e+06	1.85808e+06	2.67821e+06	1.51818e+06	1487869	1.56228e+06	1.16902e+06	1.5224e+06	1.13904e+06	1.14756e+06	2.21253e+06	2.53893e+06	1.13937e+06	888046
1L_gene_101260;2L_gene_306564;3L_gene_18944;4L_gene_55707;5L_gene_25422	Na	Na	Na	Na	Na	Na	Na	43272.3	Na	Na	Na	Na	Na	Na	Na	Na	Na	Na	Na	Na	Na	Na	Na	Na	Na	Na	83905.9	Na	Na	Na	Na	Na	Na	Na	Na	7468.99	Na	11704.8	Na	Na	43894.3	39565.7
1L_gene_101993;1L_gene_102437;1L_gene_107474;1L_gene_148836;1L_gene_160228;1L_gene_221838;1L_gene_231174;1L_gene_237451;1L_gene_243482;1L_gene_24410;1L_gene_262591;1L_gene_272329;1L_gene_290158;1L_gene_339220;1L_gene_377597;1L_gene_46959;1L_gene_47852;2L_gene_153646;2L_gene_179215;3L_gene_212745;3L_gene_311982;3L_gene_75537;4L_gene_144399;4L_gene_16853;4L_gene_292842;4L_gene_334229;4L_gene_382675…	217516	189301	220727	236889	218841	227683	241913	199121	252432	169185	284548	267409	186438	159351	101640	320935	199960	247044	259790	187390	193314	217395	155720	260588	208155	190866	192611	280576	244668	236945	241480	216564	304646	184591	214927	266621	186071	215581	344796	260908	179083	255428
1L_gene_102141	473631	464359	409129	464765	442427	557750	553704	367059	613180	532357	363697	399245	292281	275132	210101	258749	356563	359545	379215	260478	380021	342656	350300	376175	358079	304081	304718	369521	414194	607614	583806	593163	524045	335068	324422	408013	586712	477747	397028	554527	332550	333137
1L_gene_102145;1L_gene_191677	142889	33267.5	30359.8	100367	93162.8	124086	188744	123177	110872	135177	139689	72592.7	94875.7	44516.9	58585.8	Na	Na	83398.6	91762.3	62237.8	50704	77458.2	64992.9	108132	90097	81114.7	13886	74017.3	113878	143638	115636	114807	83596.5	77500.2	120186	123405	102377	92974.1	117546	119492	105337	52009
1L_gene_102146	81846.7	79175	59564.6	61377.2	64322.3	65359.5	109965	37700.9	56098.6	43302.8	62506.2	44654.5	45707.5	53045.3	40525	61497.8	57609.9	16116.5	32416.1	59842.1	52225.2	51447.2	54170	42624.2	43052	75846.6	39709.7	56151.9	99372.4	106858	88002	61134	57630	59805	59655.7	84979.9	70997.4	48900.1	62672.5	58094.1	62717.6	39922.9
1L_gene_102260	127050	126494	98239.6	128326	134420	284056	239550	187296	293516	286453	170281	168693	98297.5	102811	202507	232780	237698	149094	132056	199315	132103	249940	243792	322963	211145	170049	108801	118434	86343	143914	141939	184137	153013	61446.9	48871.6	74690.4	48007.9	66865	75830.1	71402.7	12797.3	30579.7
1L_gene_102273	108366	42673.6	49235	Na	Na	169066	61382	39938.7	170874	72731.7	233960	262845	34842	45903.8	107524	Na	72979.2	299055	241307	156250	101148	96526.3	50738.3	181978	316045	99183.1	89361.4	60362.8	446747	Na	Na	215397	175353	55167.3	46370.4	188775	Na	Na	102488	209580	Na	68252.1
1L_gene_102314;1L_gene_196895	84097	68994.4	73326.8	108204	103747	107629	51849.7	88268.2	257893	83247.9	197343	143006	168960	101904	153722	131733	81575.8	167783	204267	174030	106675	204090	119168	132211	355458	143489	129033	174238	125095	48112.2	42361.5	122271	180025	87970.7	193813	95810.6	132180	140389	115220	142873	68518.3	175359
1L_gene_102339	Na	Na	Na	Na	NaN	Na	Na	NaN	225897	Na	116348	111593	38011.1	13411	69353.4	Na	Na	84720.4	147098	130119	78747.8	153642	Na	Na	194585	62259.6	30306.5	103248	112627	Na	Na	38698.4	110181	36075.5	59522.2	76133.5	144404	Na	29681.5	41585.3	Na	92542.5
1L_gene_102636	1.11509e+06	1.07604e+06	856679	845362	1.00608e+06	2213850	2.23462e+06	999471	1.48922e+06	1.4957e+06	1.01215e+06	879812	738776	704169	611479	3.20832e+06	995159	993376	880493	909110	781845	1.23125e+06	1.19122e+06	1.53073e+06	994353	994001	595123	662205	590980	660675	818882	829244	702265	517474	516024	400180	474532	514313	691678	670488	423510	395343
1L_gene_102962	100310	87500.5	95432.6	84327.8	54386.8	32637.1	67410.5	91660.4	99303.6	94566.1	83150.6	94319.7	87396.8	76147.7	57066.8	86375.4	81423.6	119446	66823	38251.2	69823.5	98582.5	84640.8	133210	82411.2	62467.1	37122.6	66806	108380	32780.4	41135.3	27899.7	44115.3	19982.7	58365.8	96501.8	46598.5	44765.2	46030.5	19636.9	22284.8	48794.8
1L_gene_102979	130483	118633	106897	112032	60850.1	119312	146372	115268	146604	102250	120589	100375	94372.9	111052	36769.7	85793.2	28721.7	57737.1	43780.6	34993.7	49740.7	125267	117398	108971	81957.1	84384	78517.1	78224.5	137405	195212	144469	144285	150511	113836	114753	157428	135101	131182	151601	153818	113551	133900
1L_gene_102980	105029	69389	92091.6	74649.4	66832.9	91696	132053	108855	92114	119754	92516.4	122333	76640.2	84072.2	57126.2	71007.9	43908	48460.5	56043.5	57188.2	63795.3	95306.7	94540	79256.3	63110.4	71155.3	54803.8	64478.5	101129	127580	93438.2	142343	96737.5	67679.4	75628.1	101653	79184.3	61301.4	86851.3	79571.3	83457.2	79496.1
1L_gene_103125	272261	200958	107350	199494	192131	1.16334e+06	1.12875e+06	236050	538218	549768	195150	184116	72386.6	135507	235187	1.20008e+06	487339	177868	148241	339276	164561	484873	418545	532389	396920	182784	125718	188767	49245.3	64418.1	149861	60904	118075	187355	7553.52	70279.6	100561	89034.3	105026	26242.9	23716.1	51694.2
1L_gene_103126	85879.9	56617.8	16503.8	61449.6	48702.8	277081	303428	Na	Na	70341.1	24430.5	23913.3	Na	Na	57339.4	198374	193313	42486	38383.7	105480	80281.5	104049	95944.1	142376	87823	30629	35443.2	36868.1	Na	14648.9	19620.3	Na	40538.9	36277.6	16539.4	6799.11	20031.4	30146	30166.4	20269.3	9956.92	Na
1L_gene_1032	481030	391491	282441	339831	254282	1.4747e+06	1.40366e+06	552858	1.28189e+06	638515	662313	314229	243574	253019	323081	640962	476918	319650	275838	315087	294134	778463	602959	649156	423820	348953	247278	223702	136808	240612	284672	441718	273221	252398	231705	129914	224184	265761	243275	220368	140311	111755
1L_gene_103204	6.04463e+06	6.30022e+06	5.12906e+06	5.56788e+06	4882582	7444429	7880581	7.05579e+06	8595555	8498531	7.55437e+06	6.90126e+06	6243976	6.08968e+06	5606176	10063126	9316988	7413007	6282831	6.35809e+06	6637220	6.64676e+06	7158587	7.32222e+06	6.14156e+06	6.32135e+06	5163069	5910296	6362964	8144436	7.26961e+06	5.92457e+06	6436266	5154257	5111291	7098572	6293372	6293326	6454072	6.64258e+06	4800352	4.90461e+06
1L_gene_103206	Na	Na	Na	13627.2	6083.36	42715.6	Na	Na	Na	Na	5450.25	8495.56	9363.34	12467.8	25019.7	Na	36203.8	28352.4	25369.9	16397.5	21143	Na	Na	Na	Na	Na	3444.09	Na	Na	Na	Na	Na	Na	NaN	4377.29	3541.98	13801.7	10450.8	13262.9	Na	Na	5333.5
1L_gene_103216	1.11721e+06	1293915	1.12681e+06	1.32121e+06	1.23409e+06	1.52353e+06	1.65389e+06	1.15819e+06	1.31289e+06	1.37985e+06	1.28303e+06	1.14715e+06	903161	1069269	994301	1.81981e+06	1.6651e+06	1.62057e+06	1.27306e+06	968593	1187731	1104346	1.13174e+06	1.32634e+06	1.15093e+06	970987	821999	921829	1090675	1.48269e+06	1.32715e+06	1.17024e+06	1.15972e+06	946226	1.12139e+06	1.16131e+06	1.10717e+06	1.16373e+06	1369811	1.30694e+06	1.02774e+06	809660
1L_gene_103217	1.46871e+06	1.58045e+06	1.22524e+06	1.41162e+06	1.2508e+06	1.62221e+06	1.70444e+06	1590641	1.75813e+06	1.87398e+06	1.6334e+06	1.51517e+06	1.33127e+06	1.22345e+06	1.05366e+06	2.19023e+06	1.65364e+06	1.34419e+06	998077	939786	1.15362e+06	1.45071e+06	1.45109e+06	1711212	1.56224e+06	1.16486e+06	964311	1.11288e+06	1.30997e+06	1.76481e+06	1.57398e+06	1.52515e+06	1.29392e+06	1.06456e+06	1.18335e+06	1.36047e+06	1.14095e+06	1.17392e+06	1.37113e+06	1.3342e+06	906034	851103
1L_gene_103218	448242	466198	381802	477364	384187	537038	527523	433877	589664	643114	524994	419284	404721	396355	322641	435509	343665	414683	370993	283253	305940	337719	403520	446309	451875	394028	279550	315474	390304	568479	483762	320891	368128	299816	379088	397278	358213	361081	445618	399714	332133	276912
1L_gene_103219	764556	772484	558543	681434	629861	858192	791726	688145	820254	1.0881e+06	673559	679241	583253	676626	530391	887118	716377	676190	660578	513912	610914	736459	742315	737166	709524	652743	567385	637867	685130	928221	857332	818546	679334	628228	704645	720165	724523	720440	738929	704748	531948	537111
1L_gene_103734	165972	290789	231830	179242	222005	190902	218034	131594	170120	213264	90319.8	118411	311094	287432	246526	391863	399925	273430	246469	378784	323203	212407	247292	259426	203657	197931	350989	343579	180143	153487	202898	130081	125531	244287	231753	214496	241198	251402	166307	189413	279440	250585
1L_gene_103740	72250.2	87535.7	78440.8	46274.5	69600.6	49801.9	57242.4	74360.4	50523.9	40700.9	54875.5	63862.1	116063	88184.6	63350.4	71727.4	97877.7	66834.4	40966.8	71380.8	68451.9	14794.7	61797.8	30833.2	48152.4	43391.4	79309.6	69516.3	72832.7	134941	90762.8	74848.7	83871.8	92724.8	87288.2	60017.7	65076.1	70758.9	62282.9	64585.1	114681	96367.2
1L_gene_103769	Na	29009.8	18194.5	7723.93	11509.3	Na	Na	Na	Na	21077.6	10498.5	Na	26435.3	53879.3	16439.6	18862.8	18060.3	22455.6	24663	19461.9	16586.7	Na	40669.4	Na	Na	17200.1	24950.6	17784.1	29637.1	15283.1	24964.8	Na	13695.7	17452.6	13045	18821.8	24769.3	20520.4	18518.3	17090.4	19057.4	27352.4
1L_gene_103771	54242.5	117084	100261	65018.3	72265.8	57540.1	53787.7	64733.6	47033.3	77295.5	56711.4	89631.2	108786	103028	58645.1	100406	79645.7	71409.3	63974.6	74452.2	50606.1	66737.7	107739	55024.1	62711.7	50996.9	96980.4	107046	79507.3	114611	107885	70184.1	77626.3	79485.7	79505.6	49952.2	87322.9	64656.6	84710	63872.4	89874	100335
1L_gene_103788;2L_gene_129856;3L_gene_27159	Na	Na	Na	Na	Na	Na	Na	Na	Na	Na	Na	Na	6133.16	Na	Na	Na	Na	Na	NaN	Na	Na	Na	NaN	Na	NaN	Na	Na	Na	Na	Na	Na	Na	Na	4974.27	Na	Na	5385.65	Na	Na	Na	6153.09	Na
1L_gene_103794;1L_gene_184550;1L_gene_49660;ZS_gene_29256	50547.2	66838	80028.2	Na	69792.9	84264.2	52854.8	Na	Na	Na	Na	Na	33759.5	28232.2	Na	Na	Na	Na	Na	29547.9	Na	Na	Na	Na	Na	19715.2	78969.3	24891.8	39462.3	25413.4	24296.1	30789.5	35806.7	46813.6	60450.4	48891.1	61955.9	34986.7	34127.4	63352.7	93777.1	61574.7
1L_gene_103796;1L_gene_254746;1L_gene_351387	106522	145284	102279	97975.4	121347	68023.1	108903	53515.3	66714.4	81801.6	45475.8	88191.8	138955	132468	117356	114231	176367	138467	123830	144811	96941.8	91818.3	101084	94280.9	56401.7	80476.1	163112	114934	97208.7	120764	114064	119070	113396	112493	95035.2	81188.9	85482.2	113239	76676.4	69708.2	112072	133536
1L_gene_104025	922219	830621	475633	818725	871706	1.41702e+06	1.0917e+06	1.31707e+06	2.82663e+06	1.82812e+06	1.81825e+06	2050367	987719	1.1694e+06	1.19473e+06	912421	1.23955e+06	1.45731e+06	1.27663e+06	1.61626e+06	1.42015e+06	1.81855e+06	2.16794e+06	1.90016e+06	1.82872e+06	1.38793e+06	1.06016e+06	1.16348e+06	523010	830156	784020	2.79227e+06	1.38194e+06	983389	652202	534393	715795	775786	541272	770748	325806	335389
1L_gene_104026	60481.7	96231.3	52750.2	103003	68896.3	151968	108740	83808.2	142406	86172	63602.3	26677.6	33597.1	62192	56277.4	75836	57233.8	86116.5	48581.4	65527.5	54507.1	28391.8	101748	65506.3	67293.5	31480.2	46494.5	Na	Na	64704.2	Na	Na	Na	39240.6	41859.8	34720.8	39264.2	46071.8	40837.8	58673.4	21840.1	21657.4
1L_gene_104179	258864	264723	160928	187653	171657	849326	605474	202066	476981	433124	207823	201008	149318	175721	288475	628578	360365	207320	158320	176526	185663	275777	324988	248857	162176	295362	85968.8	104222	91159.4	143712	194876	180653	87507.6	97455.4	92970	89227.4	89477	125099	130079	92060.6	108001	88772
1L_gene_104180	194882	187282	124207	200310	195189	726425	625520	557230	910693	654852	519240	269650	177372	160452	280019	474998	410392	181526	237064	330255	216295	409177	511049	473782	321983	212650	170146	210349	100495	229240	243620	328102	199780	129214	103042	109233	118218	106767	122139	147756	65077.1	94447.2
1L_gene_104258	306601	320635	273546	388520	401916	685712	498171	475718	676626	722170	489495	459314	281199	305844	601052	746893	650933	524782	439471	527844	469875	491180	628104	722366	514275	428148	271191	332576	187416	330695	326722	455306	438328	215599	169403	201764	182578	193201	208338	295293	69692.5	121772
1L_gene_104261;5L_gene_91213	NaN	Na	Na	83295.8	19981.3	198116	Na	Na	Na	Na	170324	167826	158574	117107	100083	6393.14	17097.3	269476	200645	147007	156619	54685.2	24955.5	43247.3	241967	180141	196364	89618.8	14343.1	14750.5	21795.3	113239	94151.1	155238	114286	24036.1	136419	190970	72070.9	77338.7	81736.2	71670.4
1L_gene_104262	64487.5	45033.5	24298.1	132043	169554	70123.4	104109	114748	84567.9	31308	263347	283171	153899	109789	110620	128573	51059.1	438333	290166	240228	199244	74011.1	39436.7	82489.5	259584	282138	319802	144489	51579.6	34768.7	44798.1	123509	149091	160092	119855	69174.8	147233	204255	92452.7	159376	75829.1	92305.5
1L_gene_104338	66025	59382.2	78832	71029	91142.4	262415	169451	97413.1	90509.3	34753.3	79928	123935	44463.4	40969.7	87181.6	27736	59939.5	128670	77637.7	57881.4	42037.1	78005.3	89728.6	62721.7	89907.9	25522.2	84187.1	118804	67964.5	43084.8	27175	88992.2	88992.9	86507.2	83531.6	35109.7	35181.4	59788.3	63151.7	36313.6	43465.2	39567.9
1L_gene_104387	82799.6	55798.1	52560.3	66176.7	95301.6	53608.1	29431.5	31069.2	113406	65543.5	27911.6	44342	41973.6	25668.4	13685.3	Na	55394.1	9178.85	34012.6	28231	30397.3	55813.5	19617.9	Na	36130.8	Na	Na	Na	36173.3	Na	Na	Na	22882.1	16553.2	7550.94	Na	Na	Na	47363.5	28128.6	47432.4	33472.1
1L_gene_104411;1L_gene_86672	Na	Na	Na	68000.9	75008.4	14968.3	Na	33783.5	Na	Na	Na	96123.1	75038.1	50066	65181.2	Na	62385.5	81050.4	161010	119205	118445	80215.3	Na	Na	Na	Na	Na	Na	Na	Na	Na	59766.2	223273	91690.2	175317	33808.7	Na	124247	14223.8	Na	60994.5	203420
1L_gene_104412	91813.6	75189.2	107242	125923	159525	69123.6	52997.5	142121	116123	77514.7	155781	230831	175505	133393	122905	77300.8	85324.9	194907	245320	129991	157958	207235	171896	115673	234454	81584.8	210990	191766	123734	81981.2	75372.1	221602	246441	139622	295841	83359	114212	118100	99934.7	116973	136282	193404
1L_gene_104413	51100.1	44381.2	94890.5	136135	178112	43072.1	13817.5	75053.1	77992.7	29099.4	122078	159061	157583	78582.6	135646	72551.1	81533.9	162844	276243	131854	113994	174932	85750.7	118664	97459.5	61491.1	189649	138320	119711	35664.6	71608.1	108519	186131	86357.1	222434	60254.9	58441.7	132447	109057	54545.4	108765	136014
1L_gene_104432	112477	88613.6	144112	211101	266115	188497	133013	150697	86578.3	118945	231597	337789	146831	114197	346887	177312	332518	395954	245945	204709	243417	405561	281487	276384	247023	139687	315575	397480	241750	74138.5	113430	146543	235262	198228	210442	97257.7	98658.1	171187	277119	116929	114705	133033
1L_gene_104442	135144	78478.2	92552	183974	185129	115456	68635.6	259969	163693	209140	171220	285639	177917	119137	227038	131495	238283	233454	178600	109166	163649	169404	169775	217530	190016	101618	202428	219786	163446	89563.1	72342.5	155531	334166	135461	252328	70353.8	57601.9	74289.8	278407	137851	98608.2	163530
1L_gene_104567;2L_gene_355321	48835.7	27667.6	13752.6	24423.3	16335.3	100870	139175	59048.3	190466	143115	56944.4	61319.3	9514.21	28028.4	46070.9	92177.2	78971	17537.5	14303.6	33166.1	23655.5	107318	110577	136347	88923.6	21844.3	Na	18097.7	10746.2	28321	20531.8	47238.3	15778.3	45266.9	Na	4535.52	19238.8	38270.4	13878.5	7874.35	Na	Na
1L_gene_105185;1L_gene_135530;1L_gene_152681;1L_gene_243810;1L_gene_396301;1L_gene_73415;4L_gene_124037	125594	136416	134729	88324.7	110428	35109.6	50107.9	43266.3	Na	68716.2	53658.4	39368.5	80368.9	94266.4	170122	156822	204526	96951.6	135088	179592	145257	Na	60868.2	Na	Na	98209.9	76859.7	93122.3	85733.9	18544	52375.4	44922.8	53003	98684.9	89228.5	107090	112305	125314	120120	109289	150124	103795
1L_gene_105844	103215	45899.5	87300.8	96248.6	99532.3	75738.9	50329.6	235528	112981	79222.6	147962	210171	82665.8	96418.3	132480	115264	131904	208605	194397	117180	71328.1	137655	140918	158199	167654	80890	114898	128980	148862	51235.7	73455.9	135198	177109	108886	105115	122143	63687.6	77952.2	163931	126083	81840.6	119002
1L_gene_106009;5L_gene_23434	198677	182243	139168	232498	206067	322770	351219	200018	249074	223179	284682	246170	127224	169035	90937.5	167117	151628	214430	117490	42569.4	121861	116789	158009	114346	162550	132011	76528.5	97264.1	133055	161093	133586	187593	156548	72743.8	85984.5	128180	88880.8	134903	137862	147657	53414.8	70338.9
1L_gene_106016	225507	245021	204630	198323	189762	275108	270301	211737	204195	254809	126985	173365	174462	173937	191995	339898	273008	231745	236200	205786	228766	186968	174924	214449	172298	172377	123445	168187	179609	235653	215160	185823	160876	169887	186515	186911	169600	180532	208759	213654	192234	167492
1L_gene_106025	1.26347e+06	1.20244e+06	1.21528e+06	1.07643e+06	982040	1.20575e+06	1.50273e+06	1.26449e+06	1263790	1.36275e+06	951629	987757	931953	1.04644e+06	878530	1.29952e+06	1.18109e+06	897660	1054446	730945	1.12943e+06	1.0356e+06	983052	1.16712e+06	938353	954315	855989	777754	1.32207e+06	1.68208e+06	1500742	1.2322e+06	1.19342e+06	1.05616e+06	1.16952e+06	1.30134e+06	1.15868e+06	1.0705e+06	1.15705e+06	1.15202e+06	1.14546e+06	1.12067e+06
1L_gene_106249;1L_gene_178513	54096.4	54378	58523.9	124445	63545.7	265799	259806	158636	164344	69402.4	132644	113263	35785.4	99500.3	215455	1.77171e+06	133094	53611.2	55188.6	215381	132366	127973	206035	218486	65239.1	36898.8	106309	39329.8	91062.2	95961.4	146522	66494.4	82234.2	45082.5	38280.4	52617.2	70456.1	94776.1	42159.9	44938.5	27202.7	67226.6
1L_gene_106251	1.00871e+06	710868	746302	977170	758159	2.38835e+06	1.81199e+06	731374	2.43251e+06	1.71197e+06	974528	793329	983717	705922	929943	1.52315e+06	1.20944e+06	726128	650754	1055543	708680	1.3083e+06	1633490	1537293	947090	633381	694710	897207	444389	638117	787791	940559	702437	724080	660230	554491	633958	402374	554870	874446	532020	628411
1L_gene_106280	81655.4	65859.5	37177.6	99474.9	70970.8	158930	237652	75482.9	66852	75129.9	143772	86411.2	61069	62589.7	55942.3	136557	67483.2	222486	78090.9	42165.2	77071	40324.7	25439.3	Na	66833.9	45146.9	33988.3	32420.6	40717.2	78056.9	58737.8	43314.5	85624	16393	26325.8	51540.9	37642.1	79031.6	109448	65602.7	26885.8	28471.3
1L_gene_106418	539764	501138	374684	521498	559590	1.16347e+06	923487	851541	1.59215e+06	1.5766e+06	600016	588593	651429	541976	646329	1.07184e+06	888534	683970	703745	879846	739594	904611	1.04389e+06	1.23697e+06	825186	697050	543892	612693	375140	391372	724774	517248	373560	366824	349446	360337	458631	347603	371291	519806	317817	287955
1L_gene_106513;1L_gene_108260;2L_gene_198276;2L_gene_38818;5L_gene_213467	5714	3559.65	5480.03	Na	2277.71	Na	2099.59	Na	Na	Na	Na	Na	Na	Na	Na	1.28636	Na	NaN	13170.2	NaN	70731.4	7397.95	Na	Na	50671.7	4559.98	Na	Na	Na	Na	NaN	Na	Na	Na	7328.35	Na	11470.2	Na	Na	Na	3698.52	Na
1L_gene_106550;1L_gene_197055;1L_gene_207402;1L_gene_243095;3L_gene_227676;4L_gene_395445;5L_gene_206751	247774	137891	164909	307794	291458	205793	167275	452616	522848	192982	823346	735021	456776	328098	492043	319664	314711	847800	727842	538904	502980	573883	361441	350905	952553	489943	553398	560370	407026	184054	143866	526017	600899	386931	538335	318497	472738	538440	328377	377751	227965	418877
1L_gene_106751;1L_gene_318986;2L_gene_153235	Na	28872.6	27712	Na	Na	Na	Na	Na	Na	1.33659	103597	Na	Na	63285.9	Na	Na	Na	133143	70240.7	19903.8	60053.6	61019.7	Na	Na	Na	Na	97664.8	Na	Na	Na	Na	Na	53578.8	79037.9	84889.1	34313.2	77318.4	121442	38891.8	36628	47352.8	75486.5
1L_gene_106867	33649.3	88058.9	23111.1	111078	82784.5	546115	538707	60653.6	198869	102046	75309.8	Na	Na	27854.8	73082.4	252645	83226.1	34117.3	30499.5	129367	49995.2	85617.5	105680	80372.6	42788.4	106432	51927.1	Na	Na	93242.7	54441.5	28017.2	51890.8	30711.7	37227.3	4824.93	45847.1	28131.1	51699.8	49500.3	27580.2	17923
1L_gene_106964	70484.8	65149.9	51463.8	69178.9	70958.1	165754	174702	93893.4	144861	200320	118404	89074.8	62344.4	60980.1	91908.9	157150	114816	67434.3	57670.9	110151	79542.8	128025	168677	179620	138707	107886	53863.3	70542	39497.8	76061.9	80522.6	73755.7	75031.8	40942.8	32263.9	34274.4	30927.4	38382	53022.8	66477.6	20957.4	18934.7
1L_gene_107313	193811	287721	213776	154264	160155	210562	161652	103166	92706.5	99672.8	82240.1	106476	181063	172999	49563.2	147982	109357	78339.2	81247.2	103659	118451	118154	143812	98498.6	59864.8	66336.6	163344	140687	199224	188815	188535	116625	146168	196607	175689	147892	144735	163504	181951	148194	217482	203217
1L_gene_107363	77159	118215	125422	90998.1	102971	88533	88258.1	39272.5	59149	31713.2	50600.4	60277.8	122434	147128	77215.4	142812	79519.9	65713.9	47837	129106	46663.6	27506.7	93727.3	28903.1	40890.3	45579.6	112506	121428	46643.3	115847	63106.2	107386	111076	98346.6	103619	73712.8	73811.7	94070.6	70635.7	87722.3	115291	123771
1L_gene_107378	616845	762229	685936	609316	604606	519966	495416	771654	728248	744178	679201	683012	1.08455e+06	1140123	647265	1.03156e+06	932436	769664	699621	714223	765726	859881	1.09168e+06	830489	596993	751284	1051332	962072	647102	816912	674695	856563	675014	872445	794671	588329	813799	813621	534487	545924	761410	846114
1L_gene_107389	144890	199910	146906	142034	142625	124746	103056	142359	205000	230945	143419	122410	238359	238633	163089	229737	193167	150149	137588	177638	171084	183615	204271	159569	116635	111370	188758	154490	173315	144952	150044	63064.8	111528	172275	170640	98013.1	146560	126551	160055	108126	165418	145224
1L_gene_107392	40298.9	65617.6	59097.7	44354.6	46554.3	44540.9	35862.1	27079	Na	Na	Na	61841.4	74577.5	56230.1	41308	Na	59556.5	20659.3	12313.8	40179.6	48542	Na	49687.1	28776.8	NaN	46407.2	34744.3	56932.1	Na	45260.8	37399.1	26525.4	38549.1	50016.6	42729.2	31753.6	49594.7	75501.8	59723.5	46503.6	69719	33688.8
1L_gene_107664;2L_gene_130506	46544.3	Na	182819	84810.1	129061	1.18952	Na	Na	Na	Na	82439.1	70519.3	103865	103212	61934.8	Na	Na	97598.4	107699	71484.7	98122.9	Na	11495.8	Na	28824	44904.6	34198.8	162856	49820.1	66733.5	Na	35551.9	58155.6	142015	104238	67005.8	126850	203651	63373.6	93631.7	163007	103619
1L_gene_107665	193479	292894	361396	255947	304804	164720	75496	188347	384568	85491.7	207189	258166	309683	324219	232116	116571	90304.5	175119	157438	193072	319126	253796	311906	237274	213654	342577	171686	268192	243442	330788	228402	288813	226146	291181	209085	186704	258204	276175	183185	188603	314743	219064
1L_gene_1077;1L_gene_146586	Na	8420.63	16402.7	19192.3	18179.1	Na	Na	14680.8	Na	Na	21486.7	30635.3	9529.41	6264.11	7912.01	Na	Na	11308.1	8948.25	4379.6	4578.33	18687.6	13024.3	13280.4	7806.34	10214.2	7222.23	16901.9	19220.9	11504.3	9847.2	Na	6930.37	10006.5	16444.2	8113.97	2494.02	7134.9	20026.5	11437	15802.5	22752.4
1L_gene_108397	30509.4	22466	21507.9	19541.1	Na	85086.1	82897.1	56704.7	Na	8654.12	91077.6	31184.3	33496.9	Na	72279.4	77132.3	105591	Na	Na	49909.9	34069.4	Na	Na	Na	20822.4	80313.5	Na	Na	64151	Na	Na	Na	Na	Na	Na	Na	22951	Na	NaN	Na	Na	Na
1L_gene_108997;ZS_gene_443439	Na	20983.3	Na	45258.9	47324.1	Na	10410.4	Na	2853.08	20464.2	166479	145799	59045.1	100673	45184.4	13229.5	Na	173007	71914	37923.6	21187	56344.5	Na	Na	124415	113609	133618	48380.4	8157.88	14287.6	12348.5	94816	Na	48807.4	43131.4	26822	79007.3	85329.5	26672.4	41524.3	26666.6	25037.8
1L_gene_109060	422026	541271	374880	606411	264468	1.06666e+06	1.20033e+06	1.48366e+06	884113	907728	805844	1.98161e+06	572096	592310	1.69092e+06	821884	2.42844e+06	976646	1024503	798796	720884	1.25489e+06	1.36543e+06	1.44684e+06	2.52855e+06	773747	1105304	864574	340763	1.23007e+06	591242	905505	996257	2.27812e+06	727056	510156	620253	858350	835734	748709	311866	317317
1L_gene_109324	79407.1	29664.4	73566.1	122364	98118	39018	35548.6	Na	362479	Na	118891	126981	85082.4	73826.6	88519.8	45329.7	74489.6	94508.3	134115	97470.5	91152.5	132464	54581.1	28915.1	68714.7	80110	84839	114259	43734.3	28472.4	31076.9	33695.9	82158.8	80541.6	80607.9	97346.5	129697	70368.3	30773.6	64144.2	49987.7	70013.1
1L_gene_109354	295949	192600	111219	166643	198519	417066	450080	129865	397034	283809	191986	254789	145744	185925	287430	405581	308345	231004	166961	389612	273219	236527	360319	545622	162012	266232	267728	311109	119418	46701.4	140239	Na	122117	168619	170902	178437	175056	180817	74690.8	200425	153300	168973
1L_gene_10995;1L_gene_98363;3L_gene_151388;ZS_gene_118390;ZS_gene_388580	40746.6	59075.9	75580.3	73126.6	87128.5	Na	Na	Na	Na	Na	18162.4	20715.2	26466.1	40478.6	Na	Na	22784.5	18191.5	16627.7	Na	32570.8	Na	Na	Na	Na	31734	33191.4	27446.1	71857	22607	54446.3	Na	Na	71101.9	81263.9	51884.3	85546.6	54337.5	42889	60938.5	152497	76210.4
1L_gene_110255;1L_gene_240808;3L_gene_83578	139421	154826	228493	180898	154856	106503	63159.7	135480	57844.4	63178.1	136711	153048	203364	202230	127229	115433	71489.3	165077	155728	143275	204789	68733.4	89877.7	65411.5	111161	199703	127588	151202	123901	112224	98071.1	69812.9	124157	171473	183392	277004	211315	235865	155799	201549	267954	188047
1L_gene_110263;1L_gene_225060	5665.27	5006.76	4977.32	2802.99	2795.61	17726.6	12610.3	Na	3782.25	10171	Na	2796.85	5258.48	5189.54	11496.6	Na	Na	12391	9283.44	Na	Na	12165.3	Na	Na	6250.76	6787.4	2163.3	2882.92	4291.06	2693.5	1342.28	7789.62	4494.7	2656.92	Na	4308.66	3329.1	4295.45	4937.68	3751.43	404.013	4095.9
1L_gene_110400	49098.9	Na	Na	Na	46279.2	Na	Na	Na	73129.2	Na	135836	101224	38761.9	40284.3	94847.6	51324.9	43426.3	152756	178659	103573	75386.4	135669	70691.5	34202	278150	58817.9	62931.5	55752.7	81601.5	Na	Na	80121.9	128978	46384.5	71974.2	72682.9	84312.9	36328.1	17316.9	73367.5	14567.3	75112.2
1L_gene_110714	20367.8	32517.3	31500.1	16581.9	31876.8	25807.8	54993.1	62551.7	89467.2	Na	Na	Na	33539.1	43410.2	55213.6	116708	71150.2	65713.9	56683.2	68863.7	66600.7	69102.8	121714	95175.2	Na	37450.3	34658.6	Na	Na	27876.8	Na	66554.1	Na	26970	22100.9	Na	41901.4	Na	Na	33202.9	Na	Na
1L_gene_110719	183106	172457	131342	157725	155003	352654	317438	192630	310054	327096	136880	149878	144182	165608	129713	152493	145317	98786.6	112356	117347	91490.4	245154	299398	308344	284187	207015	147973	162362	83071.7	127990	148579	132667	113299	96272.3	95607.6	91075.2	87468.1	73084.2	75490.3	122121	66633.5	72153.3
1L_gene_111072;1L_gene_138013;1L_gene_397304;2L_gene_156755;2L_gene_243271;5L_gene_3453;5L_gene_48654;ZS_gene_252428	18259.3	21564	31670.8	6864.16	4403.53	9850.29	Na	12574.9	19803.7	Na	3903	4526.38	11263.3	13491.4	7479.81	Na	Na	4184.63	66172	13708.2	141459	32606.6	16314	9454.22	43694.5	9393.98	8859.92	4482.37	Na	Na	1789.32	Na	Na	7529.66	32125.5	9521.41	6867.51	Na	3377.67	Na	15216.6	6729.66
1L_gene_111074;1L_gene_125137;1L_gene_18359;1L_gene_240501;1L_gene_314979;1L_gene_330876;1L_gene_59186;2L_gene_14187;2L_gene_53720;3L_gene_346425;4L_gene_277769;ZS_gene_206115;ZS_gene_215643;ZS_gene_363788;ZS_gene_414013	146602	153151	172702	150209	128559	119448	100632	144239	183257	57885.3	111318	114058	231036	200251	214306	216547	219456	188818	171629	189447	182267	87642.8	147738	130136	124172	157714	158842	164206	152199	125446	156420	130495	115528	165666	180513	161286	175989	179644	194096	189496	238383	220117
1L_gene_111199	106943	142944	141589	103590	118914	109820	108167	118691	126276	158372	117042	115134	148213	165876	151886	220670	241492	169053	123600	155412	160319	124591	176088	139894	90256.7	122997	141132	133755	108272	151147	121348	120501	120015	137005	125891	89009.2	104970	107423	82045.6	79488.7	132420	128769
1L_gene_111200	25385.5	27777.6	77560.2	51896.5	72841.8	74163.3	45487.2	24054.4	46083.4	17916.9	43373.8	Na	50782.4	44839.9	44846.7	58902	36212.4	42049.1	35022.1	48380.8	41299.2	24855.7	38351.2	22639.8	43813.9	48521.6	58109.1	67874.8	44163.5	57405	37683.2	40219.5	47404.6	35593.9	53840.8	32739.1	30082.8	52292.2	42628.4	54701.4	51245	54611.4
1L_gene_111202	252794	349378	308332	199331	280914	270127	233725	286653	263275	184412	292398	289078	356152	352971	220509	427164	371333	252797	193509	205867	182957	263453	377029	346836	233976	317047	386058	349319	257724	315087	323874	313901	297957	322316	282420	175894	217140	238322	227813	184235	319460	357559
1L_gene_111474	606308	576468	468072	534232	540953	1.21117e+06	1.10418e+06	956812	1251518	833538	772698	672234	561629	580775	698210	1.0015e+06	772774	569664	465015	683135	531428	859980	840178	998912	814697	631512	482433	576405	365554	459390	566908	577641	571651	394869	364938	364260	387799	380181	363491	472540	274762	283426
1L_gene_111637;1L_gene_318095	221421	188927	163752	184416	187146	347388	323973	228208	221419	224203	111566	137224	147499	125865	269620	504551	349384	203774	204526	240289	213951	215041	265437	345662	297613	202659	152031	169049	139360	156334	179418	178133	155435	158049	126132	96067.9	115931	106202	138037	153507	101450	92386
1L_gene_111683	289639	218644	107205	287077	204328	1.48371e+06	1.56459e+06	272631	614142	676233	342532	218295	60494.9	80565.9	231579	757348	437766	150101	81918.3	331749	174959	555760	632155	724099	381920	324131	157279	192735	64374.7	109399	173027	212504	186457	150452	56254.4	47946.2	93947.9	103429	68829.5	117231	18903.7	58635
1L_gene_111926	405902	464326	405036	325401	618499	695510	730080	765285	399074	645642	642643	631000	252920	223399	410273	397205	441165	299186	324999	214279	394545	343507	525821	509335	452600	388593	298444	416479	582792	293476	476028	463240	505949	223666	271051	352688	175958	222720	620615	449705	341450	184543
1L_gene_112105	76825.8	63363.2	118773	26519.5	46473.9	51262.6	69135.8	32638	31029.5	90573.1	16361.9	12195.6	66257.8	5108.59	31488.2	143452	42617.6	12583.8	30084	9193.24	36637.2	20973.4	19237.1	28120.4	38251.1	53397.5	27935.9	35951.2	17638	15281.3	16661.3	48771.1	20757.7	39437.3	37550.3	12968	41464.3	17885.9	92721.1	54067.4	26144.3	25606.2
1L_gene_112113	97120.9	92366	92209.6	112185	104914	207231	169053	274094	530677	628741	151922	83890.5	92255.4	102500	166216	193175	201372	132409	102974	180191	116331	322269	343365	204844	173213	106389	124489	138184	45047.8	113398	143808	106623	95563.6	69827.3	55175.4	69737.3	76173.7	68745	85377.9	125464	45716.8	40836.9
1L_gene_112114	135061	154766	134821	149120	130272	257536	194737	156255	179026	218541	114544	119719	135006	138698	65977.2	79658.3	70495.3	61033.3	34801.1	42546.1	44102.6	101533	144607	253138	216471	124751	101125	134483	160518	116848	179300	151382	87077.4	100609	78632.8	76699.6	71700.6	68227.8	90677	109603	48825.2	69552.1
1L_gene_112178	90314.2	97110.9	152871	86215.6	104297	57603.6	25515.6	73687.1	47030	25009.2	58767.6	67389.7	95475.1	111208	76687.1	73927.3	37006.3	69713.6	62130.7	78209.4	98590.5	43464	50395	45106.3	66622.7	145189	71712.6	105437	120698	55753.5	77085.5	53464.5	76360.4	112918	112684	117087	117463	142806	86418.2	90579.6	161433	118786
1L_gene_112227	79943.1	37463.2	91805.8	44492.6	48760.4	60116.6	Na	Na	Na	Na	31317.7	91419.8	90077.7	115691	73777.7	80102.8	Na	43937.4	86930.1	54706.3	105963	Na	17.4411	70053.4	37730.8	50936.5	45178.2	75353.9	74984.6	38016.3	23932.8	62641.7	75331.6	111054	79537.2	134779	121012	183760	67071.5	118106	155811	108142
1L_gene_112230	229433	245784	412178	297048	309259	176730	119839	210391	179370	130745	273073	277739	333115	348352	316552	186121	152501	300717	324102	340746	421755	171450	162515	175509	264354	427925	282524	351778	297148	187167	214383	186885	180589	331773	319103	463389	416225	432580	275019	299412	428620	352680
1L_gene_112251;3L_gene_19116;3L_gene_54264	43823.6	113501	128888	75790.1	150529	38906.4	25381.9	Na	Na	Na	Na	Na	56848.8	62796.2	Na	Na	Na	30850.4	21875.2	58389.8	48778.5	Na	Na	Na	12065.5	15355.1	44622.1	Na	72666.7	52239.3	Na	24391.3	48296.5	128523	82449.6	77504.3	106653	201635	114417	78396.9	263569	148949
1L_gene_112253	90436.4	115482	196584	123167	165738	80616.7	59422.3	112285	90653.4	72618.1	84329	131743	140944	162797	156624	149849	89249.9	132677	208882	193030	187902	93187.4	60488.5	97684.5	123352	155543	125012	136567	151653	82003	97754.7	61898.5	116885	128502	175107	186779	195082	178242	152227	175231	246203	159122
1L_gene_112254;1L_gene_246146	63432.6	66380.7	92366.4	77234.2	81035.8	32095.8	Na	41287.2	Na	Na	47492.4	Na	22700.2	68838	Na	Na	Na	Na	28177	Na	Na	Na	Na	Na	Na	106944	57677.4	64630.2	119520	72536.2	66405.3	Na	81889.4	117927	103984	127071	49654.3	117112	74713	60528.4	146652	98810.2
1L_gene_112255	88198.9	50665.9	185906	137084	101542	45125	Na	114891	82767.8	49726.5	191895	189287	193597	194118	121564	49224	43066.4	104378	129757	111405	226870	51688	61264.9	41564.9	103278	225972	155269	244328	124090	103475	85792	95268.4	107711	163064	138113	204152	194725	222956	89914.4	117197	174629	155179
1L_gene_112257	168221	155342	234235	150400	165042	83629.9	74048.5	188071	98459.8	69133.8	144799	139161	176031	212821	197452	129382	104813	187950	184465	132093	266058	76614.2	82528.8	50418.1	124014	233874	154613	180354	164914	121449	128216	120196	126131	180201	169817	204826	195474	240035	149388	141310	248236	179004
1L_gene_112258	960680	907957	1.33884e+06	872566	945288	510757	423031	954298	555545	417685	922455	890683	1.05425e+06	1.19775e+06	892824	522190	424165	736520	707238	580724	889993	600577	612411	518813	742461	1.43574e+06	920302	1.11103e+06	900460	752040	708716	829649	808369	1.24607e+06	1.10035e+06	1.08948e+06	1.1927e+06	1.3201e+06	1.01747e+06	843338	1.49191e+06	1.05896e+06
1L_gene_112259	277812	360345	478739	349793	355577	215876	145474	291970	138315	116938	280678	279129	310334	353862	354527	322564	229756	335166	369158	292960	473456	243295	175291	144248	195547	428124	288563	360039	309909	230542	201629	179223	200831	335319	324171	387819	389469	458559	279849	310250	401661	339671
1L_gene_112260	726162	706018	968461	687304	755279	416473	305056	733747	495257	459581	776301	715662	885929	1.0319e+06	857521	451084	406199	761145	854517	787027	1083445	566323	477205	488236	809813	1.07473e+06	797161	1.04792e+06	786024	627091	571648	626356	625521	916101	827271	956214	1.04712e+06	1.22658e+06	663093	722620	954750	844945
1L_gene_112274	154547	179518	234931	158255	175805	123962	81130.8	129909	77440.7	38500.3	100549	74859	186399	227756	174820	132402	84895.3	197447	186786	205986	229983	85638.9	81410.5	106630	115208	229935	167243	185478	169119	109467	114285	58815.8	93259.5	188535	193964	280510	277497	262491	177931	202626	310467	207797
1L_gene_112278	116398	134217	183894	123080	147536	99634.4	51886.7	127393	18434.5	22550.1	105683	125838	138952	119283	116487	27655.6	20250.9	49189.6	43612.4	99670.1	105057	63290.7	65933.8	0.745848	53376.1	127200	110535	105635	120759	100196	60831.4	49680.6	92305.2	195893	163623	188749	125474	204051	95377.2	91261.3	197791	183955
1L_gene_112283	107783	91874.7	164167	104959	108812	60052.2	23547.4	121907	34751.5	19944.7	137741	143506	129504	164408	52236.9	18298.9	18869.5	54833.9	63037.5	69917.9	83015.2	48549.4	62761.4	34345.1	56355.8	111536	89750.4	116883	109620	99114.1	84862.5	72868.3	105882	139823	114416	171356	131751	129747	84838.3	97198.8	173934	127269
1L_gene_112324;1L_gene_341544	59097.3	102278	141687	90364.6	102522	49267.9	32765.7	Na	38452.8	Na	Na	26603.3	91269.6	77818.7	81554.3	100001	86480.1	105014	93566.6	81793.3	103151	Na	Na	Na	Na	48327.9	46159.9	60514.5	Na	Na	56286.2	Na	Na	86825.6	59408.1	115554	56368.5	101440	49357.9	102810	109765	80156.3
1L_gene_112327	118997	128007	209488	134284	168949	75543.9	58546.1	94437.4	44265.7	22459.5	104297	69178.9	120166	187331	173308	48167.5	51694.1	122386	104123	106105	193292	22532.4	50155	35837.1	105931	197541	107341	180095	96548.7	36092.4	39015.5	64768	88210	170511	147000	129544	184633	202555	102512	67406.3	136833	96135.1
1L_gene_112377	52176.3	37040.5	36992	43225	62289.1	Na	55589.3	16949.3	30030.7	Na	59304.9	27669.5	78631.9	79474.6	84388.5	99258	112011	52359	46579.1	73179.4	60230	46628.9	41914.2	49373.1	42502.3	39064.3	50930.3	18839.9	37683.7	34915.8	42683.1	38233.6	48076.2	47110.3	38705.5	24583.8	41679.4	42234.3	33609.6	53891.4	51841.5	41139.7
1L_gene_112805	1.39712e+06	1.197e+06	1.44586e+06	1.29051e+06	962668	1.55806e+06	1.28915e+06	1.60648e+06	1.5357e+06	1.58275e+06	1.22212e+06	1083094	1.40734e+06	1.02253e+06	577774	812666	844334	545188	675649	682676	826733	933597	979647	831646	975713	773079	895211	885666	1.10459e+06	1.10262e+06	1.41254e+06	877481	911653	827950	864016	1.25882e+06	853176	1.03042e+06	1.2934e+06	1.40349e+06	1.04567e+06	1.16197e+06
1L_gene_112808	430586	462813	486321	429870	376774	537094	364564	416944	640236	774446	303203	312155	472434	458889	554816	738474	701872	573861	626926	594863	671227	363519	401289	464442	466039	349361	285925	316815	334009	255429	415419	235824	223842	265108	320388	385814	452760	385070	368333	461637	374289	397910
1L_gene_112809	133464	157174	137502	140290	131305	156795	183863	100973	180057	221817	91581.9	77153.4	136339	127003	143757	213848	190777	176498	175740	157099	188093	116215	110970	170776	133144	110910	104053	118384	132728	113219	169414	74528.9	62552.2	98156.1	107532	167801	162310	161630	136374	163236	156300	115165
1L_gene_112813	13479408	12675688	12670192	12270161	11679894	17488000	17786434	12535896	12729601	13488719	9440238	7564757	7.21918e+06	8466888	12135698	22345844	13469495	10283884	11415352	11800686	14192875	10985003	8509824	6339281	6.95982e+06	6457772	7326487	9389696	9632002	10212883	12308356	6.18022e+06	6648914	7.60022e+06	8724620	10668523	8664104	9190045	13416625	10950981	10208512	9622484
1L_gene_113011	244060	191806	188557	165888	206093	480883	394493	274762	468750	429114	237468	277059	206936	212606	218189	397810	317605	165803	215713	215146	213056	216290	414943	403816	295682	216622	213576	199366	154650	226785	247407	301050	284744	170990	162828	150152	145629	116032	147389	188611	96136.9	115835
1L_gene_113036	220163	287804	260592	179525	255919	123117	287852	201273	180887	203673	156624	130292	245143	222708	153130	249621	233639	208733	136590	128037	181399	165454	239991	191313	115465	173599	250814	253747	243437	274623	216302	247128	220404	213059	245735	152056	159940	167115	146536	133403	265708	241881
1L_gene_113070	102926	77438.5	129816	65920.7	72183.5	51741.6	132467	53466.3	11608.5	21105.4	27851.7	40109.1	29912.7	36739.7	Na	60075.9	41222.8	28972.7	Na	Na	47504.6	108653	4799.37	Na	32049.6	27850.3	Na	48765	115325	173135	98702.1	69978.7	111018	76946.8	89126.6	128046	54919.6	96189	85197.5	95893.6	108198	114605
1L_gene_113117;1L_gene_357695;1L_gene_89011;2L_gene_13219;2L_gene_41991	74386.9	39707.3	50235.4	26525.4	27180.1	Na	Na	Na	Na	141825	Na	133655	Na	42640.1	Na	326598	Na	161210	Na	77556.8	44528.4	Na	Na	Na	Na	3.12183	Na	Na	Na	74407.3	Na	64422.9	62751.2	120799	109198	30858.9	73466.6	71875.6	130292	86536.3	251519	116596
1L_gene_113249;1L_gene_149330;1L_gene_183024;1L_gene_54612;2L_gene_134799;2L_gene_203484;ZS_gene_33908;ZS_gene_36311	35684.1	48632.8	71083.4	37925.9	60725.8	Na	Na	34930.7	35996.8	Na	41523.8	51503.6	25882.2	57300.8	63829.9	Na	55906	54500.5	65161.4	53572.2	43719.4	Na	12616.8	Na	38923	34287	70520.3	35149.5	51112.4	Na	36020.6	38563.5	47296.8	58762	45511.2	28721.3	62333.2	64230.4	51105.4	62134.9	112959	55106.6
1L_gene_113462	Na	3357.98	3636.44	Na	Na	Na	Na	Na	Na	Na	Na	Na	Na	Na	NaN	Na	Na	Na	Na	1.19907	Na	Na	Na	Na	Na	Na	Na	Na	Na	Na	Na	Na	Na	4088.02	Na	Na	Na	Na	Na	Na	14179.9	4563.59
1L_gene_113564	234326	189984	196874	187949	206421	174292	259241	195953	187214	211947	143340	168643	135924	177374	151248	162170	227614	128844	149347	154010	136335	132869	144716	180108	158135	141260	118455	113919	254761	292135	223676	354484	187417	212887	205358	252095	236886	196656	133926	177486	180499	163462
1L_gene_113813	312643	356166	495085	369764	600235	308112	160793	218491	134092	87593.5	408697	436945	621603	799673	582878	360503	280891	801968	803608	810650	938813	290348	292916	246093	368606	746624	766805	779435	217406	174650	170201	219113	284876	707966	711840	835463	969434	1.06806e+06	415580	474516	683972	673710
1L_gene_113848	161758	95307.5	60869.6	176406	220675	321557	375475	185002	322672	359393	136191	164461	91179.2	94398.1	198817	181003	168753	150122	121751	145579	120306	292936	227148	353975	210031	148392	102651	125997	104928	96464.1	109268	130560	111364	81128	59435.2	66505.8	86715	90055	74913.2	98558.8	31946.9	41410.9
1L_gene_114175;1L_gene_336454;1L_gene_93931;2L_gene_85935;5L_gene_211025;ZS_gene_279645	112317	116557	135977	218215	127316	386410	270618	55160.6	147781	170183	213464	323020	71486.6	52726	121691	190338	144207	214904	530818	253030	79244.3	132601	97569.1	148151	85500.5	151015	89657.1	143430	131592	52980.5	88900.1	Na	58792.7	42505.8	87877.3	290608	149003	124903	141285	175743	67023.4	151142
1L_gene_11422;1L_gene_153430;4L_gene_273364;5L_gene_107782	189895	157477	172735	135710	119602	189819	225364	134729	77509.8	107479	83148.7	99832.5	99965.7	101850	34962.3	Na	83393.6	26891.7	28286.5	Na	47911.9	56333.5	116646	Na	84416.5	96252.4	77753.8	103813	119822	168986	155131	167220	132808	139730	109127	170050	167338	101641	133580	149940	163257	140676
1L_gene_11427;1L_gene_13743;1L_gene_229609;1L_gene_238489;1L_gene_270886;1L_gene_300661;1L_gene_351837;1L_gene_387780;1L_gene_78703;1L_gene_98676;2L_gene_107965;2L_gene_347171;3L_gene_208276;ZS_gene_195514	1.614e+06	1.59117e+06	2.1649e+06	2114480	2.39704e+06	1.70344e+06	1.41007e+06	2.48805e+06	1.26678e+06	1.3353e+06	2572893	2.56797e+06	2.02791e+06	1728419	2.08363e+06	2.46204e+06	2.09515e+06	2172525	2.19753e+06	2193915	2236588	1.98959e+06	1.49331e+06	2.03526e+06	2384307	2421113	2.34111e+06	2802554	2277116	2.03108e+06	1.6447e+06	2478127	3.18153e+06	2.50236e+06	2.67189e+06	2.17671e+06	1.99789e+06	2345849	2.02557e+06	2007699	2.33958e+06	2.33774e+06
1L_gene_114275;2L_gene_315815	59218	Na	30316.8	Na	Na	Na	Na	Na	Na	Na	Na	Na	Na	Na	Na	Na	19803.3	Na	Na	Na	37961.1	40418.1	Na	Na	Na	Na	9237.68	19111.3	8647.74	Na	Na	Na	23491.5	19260.7	25235.8	54636.9	Na	Na	8270.81	Na	29438.6	Na
1L_gene_114705	489641	382648	312284	332990	343292	1.136e+06	848222	522177	841224	759232	575916	478330	365230	345257	493192	803723	558602	382490	335253	620275	454629	670875	813112	841075	509274	505194	497510	508511	363424	439093	510982	388361	447652	360209	340317	343968	357252	397657	258242	332667	241071	309023
1L_gene_114843;4L_gene_177569	Na	39719.9	Na	41510.2	18532.8	73055.6	58052.3	Na	21464.8	50777.1	50212.4	61705.8	Na	Na	10814.5	30782	43595.4	211813	60342.3	60079.6	11258.2	41471.4	Na	Na	Na	Na	Na	Na	Na	Na	Na	Na	Na	Na	Na	8611.83	Na	Na	Na	11536.3	Na	29934.7
1L_gene_11507	160261	179966	124689	144060	89712.4	134393	127180	107866	124893	128905	61596.1	46398.5	97525.8	101396	83886.4	136673	144767	98874.9	85927.3	80580.2	117062	91812	56605.6	102908	141547	108092	81581.1	97744.1	133624	163788	148224	96348	91026.8	67332.1	113647	131220	113152	103752	150525	122664	138434	101057
1L_gene_11508	145545	132863	142179	125393	101395	146192	136379	148037	157476	148656	113335	106012	103269	124569	92369.5	208774	154057	110294	98728.8	99488	124847	142124	118822	158751	178509	136010	100802	101107	157262	209210	176520	151215	115922	127799	147947	191444	169397	141761	128420	142961	116009	134825
1L_gene_11509	269482	239119	241163	216291	177159	248452	263314	260169	229785	234940	185871	166808	155374	169731	107096	138641	217285	126621	111503	116459	117259	203650	191567	229932	245891	229464	144858	189413	301784	428741	340417	241114	214185	232652	221319	263942	219577	205249	206853	212338	256714	206528
1L_gene_115272	59406.9	57818.1	96960.4	63126.4	33423.5	Na	47193.2	39091.1	12566	Na	36527.6	35958.7	41077.5	86895.2	39984.8	Na	Na	34590.2	Na	43688.3	71745	Na	Na	Na	38686.5	99043.3	98493.5	53556.1	64339	45056.4	19926.4	Na	53569.5	92532.2	52165.1	64285.2	68404.5	92835.2	58119.6	45757	96377.8	61051.2
1L_gene_115273	130910	201097	321647	153588	215705	136055	58897.4	133791	Na	Na	211303	102997	191218	233039	159173	110326	55606.2	183535	163595	187646	200312	19376.2	89372.1	40310.1	100200	140652	176915	217105	174636	119182	118429	116606	209400	249492	200184	200808	246124	417009	248069	220771	384996	295269
1L_gene_115389	299028	287857	301587	315469	235191	296496	488571	258288	284599	342663	263171	231833	229645	197813	214684	266146	249407	217998	215186	198630	243107	284660	303634	285769	260021	214084	219820	133049	322633	268411	276804	250789	164386	222852	207732	237347	224012	238522	245506	242248	232702	228358
1L_gene_115390	60896.7	68513.5	47959	87304.5	103271	Na	79388	85501.6	123268	112604	99408.5	26764.2	18968.6	54890.1	63744.5	174264	74467.4	70145.4	78280.7	55131.6	59814.5	99557.5	95781.5	113598	38506.8	54154.9	85736.1	86570.9	125165	147344	138127	112740	82436.1	105189	102019	117983	76523.8	71046.5	96127	117875	112484	89356.4
1L_gene_115392	145796	115920	129259	110671	115607	125270	155412	147694	146420	207359	123956	104722	112773	125701	87700.3	166549	122052	80678.1	120599	97127.1	145369	119762	126794	121547	108903	103016	101493	94011.9	184568	186795	173527	156075	122652	127663	145658	175001	139042	135351	124227	123866	120992	118780
1L_gene_115394	626717	651463	642389	597999	582634	698393	813824	682704	728837	817827	633342	583715	531531	511995	486879	964650	703824	632083	627756	584661	697386	633348	596150	757227	647317	633055	541656	569904	731379	930877	830429	622708	731865	527576	575633	728162	608383	555276	659676	683973	648979	518596
1L_gene_115400	60605.9	122406	102766	81561.6	74101.1	110037	113452	75450.2	Na	80704.4	Na	34892.9	59847.2	74556.4	39770.6	139525	Na	98090.8	72842.9	48155.8	105256	21711.7	43993.4	69529.6	41765	52145	65368.6	60826.1	103407	117468	124894	79642	119499	67573.3	78155.7	108274	71490	69174.8	66198.8	102086	107005	62400
1L_gene_115401;1L_gene_5075	209188	201810	191099	195340	175262	218809	206908	Na	136208	227844	165635	134533	160106	155469	143557	267330	224890	197751	202707	158133	209064	147425	154645	131931	165890	184810	102971	203699	194443	204239	196892	107754	167546	127598	137315	230306	150768	218054	254759	185823	134812	162579
1L_gene_115404	75590.5	78390.4	85593.1	54993	68924	89210	112501	71925	74107.3	109119	81808.8	50522	65345.2	52520.5	59660.3	78014.3	80337.4	72784.9	74004.7	61573.2	79230	57853.5	55740	65432.8	47933.3	46287.4	41786.3	39271.7	86375	96747.4	102965	62096.5	59821.1	40394.9	66433.3	82421.6	63293.5	58205.5	68302.1	77610.5	67627.5	56769.4
1L_gene_115410;1L_gene_5084	93934.7	64166.9	68493.8	69292.2	17890.5	44883.3	32332.7	Na	137949	74710.1	37145.3	42412.6	23906.5	18090.1	19033.3	9379.65	10226.8	Na	Na	Na	Na	Na	17878.8	Na	24463.2	3524.85	11265.5	Na	52691.5	30665.2	78343.4	Na	Na	9807.39	26879.9	38565.3	29120.1	26033	6255.12	37860.8	Na	21671.2
1L_gene_115411	186153	172922	171905	162372	156033	184148	261376	139223	198499	232240	125400	136192	154777	137290	102750	213670	142104	121003	131406	119731	150741	163121	120605	160701	161989	130591	134187	129550	186939	216700	252038	158848	91621.7	115976	148773	159671	155068	153047	151034	161184	166211	154901
1L_gene_116025	190023	217390	209081	184784	238660	199467	335888	201508	277507	244454	192489	182237	187457	178690	180180	270696	216539	248528	204674	211440	238402	207025	241219	236675	187303	186214	206493	182262	212410	207814	225242	289792	225544	203299	190027	182923	235980	202243	126186	164643	198702	169286
1L_gene_116089	126490	120776	126228	148096	151725	307759	225679	187705	231451	317647	160088	165532	123660	125289	159588	302510	139252	114460	96682.9	164266	116800	242751	230526	285441	224874	180095	141547	167188	98071.9	102305	136396	117388	146705	59220.8	54957.2	78000.8	75000.8	71952.8	116057	120516	48751.2	50914.1
1L_gene_116595	29481.7	24071.9	19517.6	71044.2	12087.4	Na	Na	74933	Na	72792.6	40711	74528.8	145421	73693.5	49512.4	44195	59387.6	110439	83895.2	86276.8	75022.9	81357.9	66463.4	51471.6	Na	97484.9	133076	125031	75228.8	85657.8	71552.8	59651.6	41897.1	72683.4	65885.3	64770.8	73071.7	87991.6	92747	48702.5	92781	78234.3
1L_gene_116605	106346	131813	143373	106231	132700	86371.6	110421	127707	150282	170939	144841	107907	176409	161453	146542	202649	180840	115942	133521	113978	73869.2	106544	164450	141632	86283.8	109272	164906	152718	138868	152744	175527	179978	144626	147896	152581	115401	131676	132389	104536	131988	151217	151039
1L_gene_116614	333575	386337	351537	290854	343302	294389	332739	313555	304580	323918	301302	387822	438253	393858	345625	688312	591652	337357	372017	346026	272384	264350	458270	341313	294465	278279	517675	363506	303897	350122	316068	327557	336869	302033	304722	161998	289777	304512	175654	245167	252878	289243
1L_gene_116680	161338	158598	105793	80537.1	86747.7	80155.3	90183.9	75081.3	86278.1	51968.7	78945.1	38588.6	187608	138862	107013	177348	132014	126311	108058	127616	160007	100521	82644.9	113252	73539.1	77049.5	198895	137239	150695	168516	122128	71624.5	116681	128740	135797	77274.8	118307	139182	90778.3	87483.9	171431	167663
1L_gene_117106	2.30477e+06	2.91416e+06	2549248	2289968	2.16501e+06	2.83763e+06	2.65598e+06	1.94483e+06	2.58635e+06	2.64314e+06	2.1202e+06	2.29639e+06	2.30415e+06	2.06325e+06	1.10381e+06	2.08116e+06	1.58698e+06	1914102	1922524	1.31586e+06	1.58547e+06	1.97037e+06	1.79431e+06	2.09124e+06	2.21796e+06	1.76549e+06	1627848	1875780	2.26562e+06	3.01383e+06	2.81438e+06	2.83688e+06	2.49742e+06	2.06118e+06	1.89802e+06	2253182	2.42837e+06	2.53844e+06	3.10362e+06	3212435	1.72607e+06	1.60454e+06
1L_gene_117107	50749.5	54821.5	40702.3	72460.4	93697.4	160423	150374	16453.2	Na	Na	77055.3	Na	44595.3	27905.8	60018.5	Na	106524	76823.6	75821.3	51843.4	49567.2	43419.9	63120.1	Na	48270.1	51520.8	31879.2	41144.6	32110.4	62101.4	39048.6	70842.1	63275.4	19095	46303.2	44770.5	43551.6	58815.4	110824	90424.9	61959.9	21580.8
1L_gene_117108;1L_gene_38474;5L_gene_247303	125194	184213	134398	149197	177907	189997	222208	149659	159634	106031	146532	131160	117448	145865	90836	163117	140659	133602	120836	119333	111407	116605	134148	106672	146063	149951	97049.3	128423	144999	205662	238128	141253	193434	86334.7	119455	150629	135833	133398	136290	148895	121916	93729.7
1L_gene_117362;5L_gene_150313;ZS_gene_332239	Na	Na	Na	Na	13408.1	Na	Na	Na	Na	Na	Na	Na	25496.9	10334.4	16476.3	Na	Na	90540.6	53394.7	39840.9	40412.3	Na	Na	Na	44269.8	14938.7	28082.1	23035.6	Na	Na	Na	43200.3	14737.1	52393.3	33535.7	Na	60728.3	74247.2	6834.91	20001.7	23775.2	24444.3
1L_gene_117412	57077.1	81550.2	51814.1	13377	5001.55	24169.2	27217	Na	Na	Na	40365.9	26747.4	Na	Na	Na	Na	Na	Na	Na	Na	Na	Na	Na	Na	Na	Na	Na	Na	Na	Na	Na	Na	Na	Na	Na	Na	Na	Na	Na	53493.3	Na	Na
1L_gene_117463	12166.1	16465.4	9210.01	19637.1	6801.54	44905	51706.7	26765.5	13931.8	5178.1	32165.4	19936.3	6962.68	11048.7	6480.54	Na	Na	Na	7912	11498.6	7137.79	37677	37417.1	25481.9	Na	14137.3	6597.71	2524	10367.4	9819.46	12729.6	4546	11383.6	2860.88	2806.75	5208.83	1574.51	2946.06	9540.64	10470.4	3310.8	Na
1L_gene_117505;1L_gene_322554	60770.4	40115.8	33382.8	48366.6	36010.4	102249	92570.3	29238.1	37437.5	50149.1	14227.4	25450.6	31076.3	28521.7	49344.8	87631.5	60432.2	33140.6	34597.9	30447.9	Na	12663.3	28871.2	40109.9	27521.4	42280.2	4663.31	10518	33372	35606.3	58431	25890.6	29568.3	16429.7	19610.2	26780.2	10946.9	38336.5	43773.2	61066.3	16688.6	33615.3
1L_gene_117680	258697	233430	217182	190014	166095	189210	199554	180984	130995	140094	98587.5	148801	139329	172242	130971	177815	209072	197908	177195	240415	228427	112335	118896	146838	111209	115868	118230	115868	167196	208616	197787	167442	180932	161455	160918	178042	211772	219405	157907	194441	200707	202036
1L_gene_118210	Na	Na	Na	5484.33	Na	59616.1	Na	Na	Na	Na	Na	56784.4	Na	Na	61825.6	Na	Na	96270.1	56917.8	Na	Na	81966.8	Na	Na	117530	55241.2	14613.7	Na	53591.5	20024.7	Na	29074.3	116917	86156.1	Na	73364.9	Na	16294.8	Na	16404.5	Na	35481.3
1L_gene_118246	518175	392954	483453	414205	360541	854599	650294	408861	623814	556682	1.02075e+06	1405367	287846	434337	877075	665116	611284	1.24702e+06	1.19678e+06	611553	384436	840758	481874	799347	1.57053e+06	1.05927e+06	384488	562091	822478	254723	323200	384324	827548	439832	361559	861159	198709	270896	494263	701611	113043	443894
1L_gene_118259	20613.5	Na	4152.08	17662.8	18683.8	Na	Na	11480.4	52881.9	Na	100005	52950.1	16069.6	32404.2	26123.8	28340.2	55573.4	43284.1	77295.7	57525.9	27623.7	94751.2	42364.2	Na	115277	53205.4	68312.7	80166.9	33553.2	Na	Na	28432.3	56296.5	22303.2	56001.7	52593.2	93601.9	20513.2	30857.8	48492.5	9919.81	45378.6
1L_gene_118279	169622	66002.2	92875.6	142735	84606.7	119906	108678	273616	293877	136910	372770	582494	173591	149916	270040	280313	175827	521818	643202	355215	173972	499516	243496	334888	753087	233444	227131	175195	257206	72209.8	63286.9	387148	531386	242896	271735	365759	254796	202261	130787	231018	45561.4	329305
1L_gene_118324;1L_gene_220924;1L_gene_286544;1L_gene_294984;1L_gene_351951;1L_gene_387912;1L_gene_390161;1L_gene_67338;1L_gene_82409;1L_gene_83881;2L_gene_247932;3L_gene_108010;4L_gene_210828;4L_gene_391927;5L_gene_31311;5L_gene_50808;5L_gene_93701;ZS_gene_149836;ZS_gene_335868;ZS_gene_462446	27198.2	Na	23313.1	42488.6	39089.6	Na	Na	Na	Na	Na	Na	53502	Na	41673.4	15671	Na	Na	Na	36396.9	23663.8	24221	43968.9	Na	Na	Na	Na	Na	21870	24137.4	Na	Na	42151.2	Na	28729.1	54579.8	39946.4	27316.7	18292	6376.97	18682.1	23608.2	38205.7
1L_gene_118341;1L_gene_180416;1L_gene_183189;1L_gene_41060;1L_gene_67707;1L_gene_69988;1L_gene_95247;2L_gene_277587;2L_gene_299532;2L_gene_320835;3L_gene_308328;4L_gene_285782;ZS_gene_150679;ZS_gene_366843;ZS_gene_65765;ZS_gene_70375	111454	118515	126634	122360	99241.6	115075	115249	97930.6	60919.1	98864.2	86953.2	112304	112410	56248.6	63050.5	18926.9	71844.7	34884.1	79330.1	39731	27206.5	80172.8	91157	79449.1	109846	54965.1	51632.2	66850.9	96178.9	104093	108880	92732.5	84406.4	108992	109977	125269	76881	89957.3	129996	118743	109568	124604
1L_gene_118803;4L_gene_228714;5L_gene_12486;ZS_gene_418074	129793	54595.2	23285	7347.21	NaN	Na	Na	47150.8	49294.4	83936.3	16425.1	17023.7	Na	Na	31206.7	79996.9	134177	0.943183	16080.9	Na	Na	Na	Na	Na	8162.8	Na	Na	Na	Na	35589.2	9181.61	1.366	NaN	Na	Na	NaN	Na	Na	36170.6	37836.4	Na	Na
1L_gene_119066;1L_gene_136632	68513	98479.6	154796	91703.6	106240	68156.2	32826	114645	56630.4	93173	162531	116566	108865	173946	60373.2	30637.4	13910.7	39267.2	61351.6	49124.8	54893.9	95973.9	33664.7	50687.4	68784.3	142832	99144.7	144644	83395	81432.6	44629.6	67174.1	116364	133203	121541	144653	164325	141540	53440.5	89047.2	138458	151428
1L_gene_119169;1L_gene_8137;3L_gene_51897;5L_gene_134745	52876.3	59705.5	41083.1	91760	81566	Na	26311.5	36374.2	75584.6	47449.4	123406	99842.9	60148.3	78990.8	68763.2	68283.1	61759.5	86814.8	82910.3	93768.3	89136.9	73505.5	78330.8	81622	151600	83115.3	56900.7	39790.2	98086.2	51374.6	48408.3	104329	112347	41160.7	119406	60169.5	29037	39568.8	74123.2	120927	72722.5	65982.8
1L_gene_119243;4L_gene_204401	15131.3	14999.8	Na	27501.3	9233.45	104041	114951	32894.9	84167	49341.4	40097.6	24543.1	Na	16395.5	Na	90498.7	21992.6	Na	Na	11847.4	Na	60341.3	77703.8	81092.8	Na	36139	8030.04	Na	Na	10444.2	16327.3	Na	18216.8	21292.8	Na	4724.97	Na	17439.1	Na	Na	Na	Na
1L_gene_11931;1L_gene_231556;1L_gene_304457;2L_gene_210691;ZS_gene_312480	NaN	NaN	3321.58	2220.86	5020.03	Na	Na	Na	Na	Na	Na	Na	Na	Na	Na	Na	Na	Na	Na	7415.31	Na	Na	Na	Na	Na	Na	Na	Na	6712.25	Na	1646.94	Na	Na	3458.3	1993.52	6175.39	10026.7	11840.6	14707.2	NaN	28711.1	5121.23
1L_gene_119594	66409.8	77559.5	52544.7	71108.8	118827	308121	231501	138641	249639	226162	175209	169605	67492.1	68881.3	137793	316920	198072	107551	102321	140132	114702	166404	168265	218202	162031	110671	87698.7	105497	53750.6	93921.7	75091.7	158102	137241	63331.4	45524.9	83890.7	48783.8	81055.6	51023.8	77550.4	29322.6	37295.2
1L_gene_120000	10719.8	Na	10461	6457.7	8590.93	32199.5	34508.6	32738	19494.8	Na	63232.7	70679.5	19400.4	6088.24	15164.7	23353	18638.9	11440.3	16680.7	10195.9	12070.2	20366.6	29231.3	39111.3	21951.2	56564.7	18107.4	40273	Na	8088.67	Na	Na	Na	1811.56	Na	18665.1	5306.16	Na	Na	Na	7021.71	6527.41
1L_gene_120171	43919.4	39962.1	26752.2	43538.6	55742.5	353588	393198	55308.9	312547	66876.3	Na	Na	Na	Na	15728.3	283371	165100	25090.2	71421.3	132351	112411	90339.6	120388	42805	Na	Na	Na	Na	Na	Na	Na	Na	12908.1	32980.4	Na	Na	Na	Na	12398.8	Na	Na	Na
1L_gene_12045	44121.5	Na	31712.9	39519.7	22946	72465.8	59078.9	75377.9	84653.9	81666.1	60598	152364	17214.6	26907.8	61951.9	308397	55917.5	108222	77280.8	42589.3	23429.8	47599.6	25529.3	47383.9	143904	40650.8	51730.2	28911.1	69257.9	30608.2	36303.4	180112	78001.2	26379.3	27769.7	27774.9	42511.5	28933.7	18711.6	56264	4646.77	32034.3
1L_gene_12046	187826	92057.8	162360	207652	214658	94833.6	89528.1	312175	299689	82056.8	537316	471162	227653	176679	202096	194259	177470	330072	295038	250862	152186	457017	240713	263711	577613	248973	266864	221804	269113	103281	103837	358930	378345	165022	278610	219506	240392	179564	157830	240549	80013.6	194110
1L_gene_12047;1L_gene_219789;1L_gene_2858	353646	353671	438693	380735	441745	319906	253112	410441	267637	99906.3	552128	549655	451892	311609	734673	594624	382784	758204	790686	582991	741607	475369	343264	397000	654953	811276	551896	619377	569531	256239	282064	347738	560078	415001	414688	492481	531812	534020	520842	481827	494676	491772
1L_gene_120479	98202.5	143847	149352	108889	126672	55595.9	53456.8	56351	113309	9934.23	99674.3	96579.4	110280	142708	102152	105019	76318.7	118969	105242	112327	185010	68410.6	72355.5	40506.4	63753.6	136104	116044	197367	93940.3	69272.4	72818.6	55248.2	107508	143861	156259	149252	168750	187764	83541.3	93850.7	161096	126878
1L_gene_120484;5L_gene_186035	35363.2	17867.4	23568.4	5166.82	14082.2	Na	Na	4006.8	Na	Na	47729.4	19033.1	27599.3	38678.5	21675	Na	Na	36523.7	30413.9	68107.4	78517.8	55853.6	36507.6	27348.6	23964.9	22139.4	33135.2	40161.9	41973.8	12206.2	33153.6	Na	25433.7	30451.2	45066.4	21986.4	48390.4	23925.3	24192.2	23937.2	57024.3	15123.8
1L_gene_120547	24475.3	193672	812636	294321	9839.67	4551.32	9668.63	182150	22.5531	16437.9	116792	155186	86052	167701	88367	Na	17.0866	83391.6	68504.1	72851.1	98418.1	1061.35	144150	592.804	753.604	912.06	34822.7	61569	64525	30519.5	21984.1	346.791	188.749	31414.1	38973.9	44745	32020.2	71546.4	40841.9	34572	58446.4	37496.9
1L_gene_120635	304629	353200	185192	118282	247277	247272	342249	189605	206594	288319	183383	197793	81787	74830.8	121898	193987	203339	108691	190613	48511.8	107270	349399	218699	255831	240662	167477	86028.2	105825	79663.6	40430.2	90360.1	158460	77681.5	134673	70792.2	39297.5	56104.6	70104.8	176411	104203	41146.2	36344.5
1L_gene_120839	257696	270354	210786	238223	260326	578570	592872	245860	251751	287016	223720	211509	215998	162406	193981	480038	241735	240417	211402	192627	145478	252938	250759	364231	311575	338195	191924	234374	199202	227524	202896	162822	276842	170091	135242	134317	43838.1	123828	259099	194618	151898	127602
1L_gene_120853	282821	207814	61907.7	313466	215460	1.14365e+06	1.33822e+06	773866	1.15886e+06	462353	293238	218406	38326	92880.9	264560	769120	338220	184579	51740.4	236042	153010	671721	501725	712921	222521	284459	142322	95487.5	36279.9	167524	222990	536534	216197	132180	54475.9	84752.2	29602.9	38726.5	209360	141316	7555.84	88459.1
1L_gene_12090	558855	316344	430966	709585	446962	563064	498419	1.05687e+06	580091	230707	1.13185e+06	1131201	454314	430465	565843	768144	572445	792747	812348	705940	497661	968769	482157	720340	1.04005e+06	595553	561612	715200	1.01231e+06	368512	360644	771010	877130	445173	609659	669626	517295	502146	477298	542339	227121	688366
1L_gene_12091	68605	2483.44	35502.9	54355.4	24178.5	35007.8	25425.4	80516.1	199740	111470	234795	211882	102338	112601	32904.2	38680.6	Na	44352.3	67285.1	40616	19846.4	164749	68541	79518	304230	67574.7	74509.2	84049.1	118551	35511.9	38329.5	82363.3	118211	65145.5	54105.9	90757.6	105172	61346.1	51891.3	75030.8	27394.1	65631.3
1L_gene_120924	Na	3044.03	3512.44	7317.1	3467	Na	Na	Na	5202.34	3716.91	7729.13	4273.27	5883.89	3231.26	2497.78	Na	Na	6332.11	5315.37	11970.3	8878.07	4956.96	2383.66	Na	8376.84	11217.8	6791.4	6755.77	2744.9	3626.66	1893.58	5412.22	2823.54	9641.72	6818.63	6317.36	3264.79	6441.42	4152.27	5284.99	8739.03	5355.3
1L_gene_120926	392132	481055	684379	617805	637523	277779	214380	319958	248828	223082	584217	570748	550838	710429	399043	343487	287053	522176	924218	724342	690963	341100	250993	348847	559292	700268	553049	689836	513783	277763	307190	308792	545419	579818	637476	556603	677348	730447	471726	500708	868978	585042
1L_gene_121078;1L_gene_260378;1L_gene_284502	Na	Na	Na	14781.1	36972.2	Na	Na	Na	Na	Na	Na	Na	14372.9	Na	Na	Na	Na	Na	23338.1	Na	Na	Na	Na	Na	Na	Na	13756.5	Na	Na	61408	54680.6	Na	21324.5	48988.3	26930.3	17461.1	57762.5	50251.1	41344.8	38564.9	94728	Na
1L_gene_121372	330694	361740	469011	441447	522138	243269	234043	155914	156951	132357	129924	270567	308941	266986	236227	206226	218538	251794	245165	224976	252768	138652	132451	133551	110228	179748	208924	222784	427404	235400	340697	220958	244995	461233	448081	277702	413846	404181	331019	406930	806334	416174
1L_gene_121440;1L_gene_275049	106358	132938	85699.1	181348	135439	275920	234397	138617	305332	258611	308354	266527	216245	201585	114560	Na	131938	261837	120629	104910	60081.8	134992	166839	Na	158140	191856	79027.2	153662	102545	127987	128585	209173	126126	99462	114015	94808.8	130146	167413	184491	132674	76627.6	56043.5
1L_gene_121446;1L_gene_136718;1L_gene_153370;1L_gene_165223;1L_gene_350925;1L_gene_363066;1L_gene_78689;1L_gene_98691;3L_gene_42237;4L_gene_290586;ZS_gene_295995	1.16565e+06	1.15117e+06	1.47959e+06	998818	1.12845e+06	1214687	910637	2.121e+06	1.14141e+06	1.00554e+06	1.78742e+06	2.31369e+06	1.5516e+06	1574337	1.05756e+06	1.43258e+06	1.0189e+06	1.46517e+06	1.30677e+06	1.01068e+06	1.59041e+06	1.51547e+06	1.31688e+06	1.26675e+06	1.79487e+06	1.66487e+06	1.60963e+06	1.93496e+06	1602048	1.24688e+06	1.25729e+06	1.51893e+06	1.29976e+06	1.59303e+06	1.37759e+06	1.55649e+06	1.42e+06	1.4459e+06	1.21556e+06	1264858	1.51824e+06	1.44297e+06
1L_gene_121448;2L_gene_335591;ZS_gene_439288	184822	110827	170487	230812	139869	221258	104457	297882	131835	127211	260629	236998	122044	95317.6	164812	220495	138644	226810	298651	156338	206117	176688	134062	101329	211603	119834	96599.2	141934	127197	48132.3	46426.5	109651	109594	67338.1	111071	86484	72749.2	67569.6	101257	115751	49360.9	119226
1L_gene_121450;ZS_gene_335745;ZS_gene_371468	127527	71372.7	75216.9	145533	123344	45641.2	34723.9	309067	167547	142004	192516	267270	82367.4	85207.5	158566	36983.9	107452	206477	92019.3	76063.2	59347.5	288798	199215	276029	348428	100913	159572	190987	195365	36171.5	101865	153162	129018	88787.9	112699	92361.8	50238.8	26028.3	92907.9	52410.2	33667.8	56107.2
1L_gene_121453;1L_gene_238481;1L_gene_98685;3L_gene_167969;5L_gene_80322	266135	236708	242546	310548	334523	336492	207269	806727	479816	375204	606970	677462	362311	330782	444724	373588	477195	499797	467914	405686	411851	674430	510930	643248	843434	384006	454336	475273	479836	331109	287312	609944	680749	356265	340656	324916	225260	221840	381509	337942	255682	297511
1L_gene_121455	356109	262896	296270	313456	287095	350737	183265	883180	443896	343045	741543	822040	288660	346014	417966	231836	285314	438223	372809	229051	258599	515808	464897	602490	777927	384612	396040	447227	431380	160105	225963	363296	405370	235098	281890	345526	201916	172204	350994	292910	156477	258380
1L_gene_121524	67331.7	141915	79336	66832.6	100837	507323	224154	64446.8	89075.3	122170	71501.4	153335	81159.6	70345.9	47870.8	66785.6	Na	222483	84812	103287	54342.6	97939.6	Na	95416.9	162755	48028.8	29530.9	92375.6	127486	29812.1	35070	Na	57962.1	15784	41282.8	28130	37161.8	24050.7	61530.3	82406.2	19507.3	19336.9
1L_gene_121724	19295.4	Na	5504.33	14827.1	31034.2	32573	16420.6	12659.1	70841.2	61900.9	16536.7	40747.7	34174.4	59034.2	65272.9	56269.3	94248	40037.7	51555.1	66964.1	61759.3	34041.2	83238.6	46512.9	13623.6	24157.9	41531.8	19658.5	7946.99	12001.5	13907.8	98345.9	27863.7	57260.9	27067.1	20469.8	34959.5	15624.1	9219.52	8731.7	15718.6	25798.2
1L_gene_121789	332593	324016	204555	290199	323475	811434	579914	377356	718895	602554	324683	333760	136183	205306	422193	710020	485591	325414	304902	473924	354456	471165	520383	698078	336751	319707	177086	263751	175531	247635	273297	154338	229039	91341.3	86924.2	129331	130907	103831	147862	217706	98820.6	67443.5
1L_gene_122077;4L_gene_343567;ZS_gene_225905;ZS_gene_26835;ZS_gene_269958;ZS_gene_270349	Na	39241.1	Na	Na	Na	Na	Na	Na	Na	Na	Na	Na	Na	Na	NaN	Na	Na	Na	Na	Na	Na	Na	Na	Na	Na	Na	Na	Na	Na	Na	Na	Na	Na	Na	Na	Na	Na	Na	Na	Na	Na	Na
1L_gene_122385;5L_gene_85557	101295	77893.7	86524.8	77526.8	80612.8	111126	144661	69448.6	105441	139543	103063	106527	78799.1	78210.8	39513.9	240643	44984.8	58735	49966.3	55747.6	43200.1	89841.2	76913.6	91483.7	86364	50291.1	56035.4	50285.4	71525.1	85427.1	80563.1	102347	56684.3	69329.4	58044.4	76486.3	72999.5	77350.1	50331.1	61587.7	54854.9	48000.7
1L_gene_122386	176202	199150	172840	194886	221067	310191	315421	179445	268410	273159	238763	200284	166948	178200	173188	282552	189932	235394	197778	173747	160255	208347	172966	238555	261325	160677	114691	180602	160324	204765	195131	260832	222037	160570	179781	184300	173965	204866	223481	197051	142599	116616
1L_gene_122418;ZS_gene_292956	65856.3	95848.1	118961	99261.5	111133	100493	120982	92323	78307.5	66503.2	72796.9	79880.3	50426.6	56408.6	39813	81013.5	65785.1	76642.2	79003.3	32171	56028.2	177212	160016	181075	189014	98588.5	128515	124915	81809.7	136130	110040	183114	175377	65205.2	99630.8	93707.8	116259	109923	146352	134351	82753.1	49626.4
1L_gene_122430	98069.4	69663.3	63712.8	97593.1	85624.8	182075	165753	114102	209299	151272	107662	121055	90504	87447	149229	292537	170845	133250	75518.7	147640	94503.4	87993.8	180110	151322	95604	115320	85916.6	104984	72189.8	81744.7	83913.7	102012	87194	57512	57666.5	55189	62322.8	60327.6	66757.4	66105.6	29662.7	36954.1
1L_gene_122619;2L_gene_165929	69645.4	46791.7	56842.8	67229.5	72159.5	73817.2	84601.8	37162.4	87096.4	48163.1	59435.4	21174.3	40229.7	Na	83486.4	136743	69997.1	100209	71873.8	40263.7	74620.9	72589	62318	105067	Na	39723.3	89326.3	66245.9	82839.6	103553	27224.3	105575	90078.6	62589.2	66252.1	89406	64090.4	60825.7	62547.1	58636.4	64839.3	50307.5
1L_gene_122687	134515	151736	178679	123460	110194	125359	207367	109743	179863	208271	103882	91539	127511	126448	78573.6	208672	132610	106657	117499	118522	95562.4	104610	128451	189587	82030.1	66864.1	85570	103653	132240	74983.6	147417	94442.6	108705	102277	115617	90191.7	134800	110590	128804	165097	119865	102076
1L_gene_122692	1.15289e+06	1.31256e+06	1.4027e+06	979513	864919	1.42439e+06	1.89749e+06	1.65088e+06	1.27948e+06	2253860	1.1489e+06	1.00138e+06	937194	834241	736991	1071334	842791	714568	669348	653360	894445	830895	951438	1.07899e+06	556423	652800	773650	864975	1.28881e+06	1.89029e+06	1.74349e+06	1.08236e+06	1.12905e+06	862625	941796	1.17654e+06	1.10549e+06	1.15521e+06	1.10037e+06	1.27239e+06	994021	1.07001e+06
1L_gene_122699;1L_gene_290795	26818.2	Na	33918.1	86596.7	Na	77649	140069	86964.2	96440.9	73068.3	43973.7	88628.3	74291.3	57720.4	74354.9	70361.1	Na	74277.5	81668.9	58724.8	75252.1	Na	119281	126351	95438.6	61658.6	Na	33707.8	95831.2	115028	94592.6	124844	78356	61919.6	88764.6	95555.9	78179.1	79885.1	78032.4	68233.4	106292	82244.7
1L_gene_122703	420833	368146	340094	350513	340560	456475	465813	427575	468569	433057	269706	300379	236904	253864	311994	567935	432213	231845	230325	244493	319373	415477	404099	389315	281928	291469	279201	215036	289087	389917	434488	417514	328251	304259	317162	373304	337146	345597	292574	338672	299009	262136
1L_gene_122712	134919	137113	136203	94980.6	98151	110347	179710	107413	133896	158336	89538.8	122768	88511.6	112525	101663	249352	153306	83385.4	110257	130814	109926	89849.4	81107.6	118064	60674.2	79057.8	54589.1	55243	94072.9	134595	124439	82643.8	95266	80131.1	77262.5	139866	87342.2	81238.6	51466	108110	69413.2	88270
1L_gene_122795	121234	156002	131398	94449.2	107589	91479.5	99787.3	91542.1	78906.1	63616.5	74471.1	65403.4	140464	119249	83230.5	105419	99270	104832	101126	134155	84634.8	39945.7	111199	42001.2	90799	60477	102179	90340.4	102721	136690	73326.7	71290.7	63203.2	105838	78731.2	49564.6	85693.1	85302.9	79630.7	59484.7	114933	123400
1L_gene_122796	206774	274442	271381	184663	243418	199025	291084	222054	279510	332993	231635	227970	394684	333206	339956	363976	404467	261267	229157	266152	191471	229527	348235	284056	206363	210417	357103	259624	273855	344714	309026	247350	320119	236297	251919	325461	280700	237952	267739	313223	278878	293179
1L_gene_122802	75330.9	87548	87031.4	60351.2	69427.3	58642.2	49191.1	79331.9	88419.7	138136	62388.5	65230.5	122502	112338	59286	87370.1	115191	73370.3	58839	71898.8	72505.6	94485.9	98580.6	81332.7	57664.8	64137.2	84859.7	71629.9	77677.2	72741.8	73016.3	74491.5	56956.8	56789.3	70533.1	34649.5	61232.8	67696.9	58811.2	58090	85650.4	97057.1
1L_gene_122803	303231	416754	359598	284663	361293	325749	333806	394407	406023	358517	438148	363485	568288	503877	196174	386900	316831	296101	256624	264752	229370	397540	485537	389396	303145	348939	519490	491583	346970	419522	450661	535293	459320	401197	398093	235610	352784	290864	294893	236931	364196	518570
1L_gene_123134	1.152e+06	1.05691e+06	727682	796515	789382	1395189	1.23635e+06	1258030	1.86764e+06	2.70314e+06	1078703	1.19397e+06	732858	747944	1.05488e+06	960036	1.20909e+06	1525309	1.01162e+06	714315	1.24275e+06	1.30732e+06	1.29435e+06	1.16253e+06	926101	681388	574162	838388	798394	1.35953e+06	1.10071e+06	1.99636e+06	1.05345e+06	634043	538722	793352	917268	814397	783390	932740	419762	453611
1L_gene_123316;1L_gene_144057;1L_gene_56058;1L_gene_65249;2L_gene_327978;3L_gene_25505;4L_gene_366291;5L_gene_157325;5L_gene_177009;5L_gene_197933;ZS_gene_171466	20075.1	Na	Na	Na	6694.47	Na	Na	Na	Na	Na	Na	Na	Na	Na	Na	10149.8	Na	Na	24257.5	Na	87024.7	Na	Na	Na	12858.1	Na	Na	Na	Na	Na	Na	Na	Na	Na	Na	Na	Na	Na	Na	5356.05	Na	Na
1L_gene_123336	125051	171586	205705	164468	227800	169618	295912	114050	167476	192327	194134	130442	174032	136486	228151	195681	257357	178203	112418	134688	130893	119430	224546	199972	138587	204293	380835	265304	202349	210642	223334	269660	309440	198645	203265	192662	165983	183786	133462	185749	195839	181420
1L_gene_123365	2501136	2.42617e+06	1939851	1.98649e+06	2.20262e+06	4760446	3826222	2.16972e+06	3.97046e+06	3.33154e+06	2363350	1.80251e+06	2.02573e+06	1.92343e+06	1.63558e+06	2.24613e+06	1.76936e+06	1.31926e+06	1.48358e+06	1965231	1.41686e+06	2716607	2.97718e+06	3.51722e+06	2.78797e+06	2.75161e+06	1.77076e+06	1.81046e+06	1.84967e+06	1.96972e+06	2.5513e+06	2.08523e+06	2207887	1.19846e+06	1275509	1392313	1.33031e+06	1.28908e+06	1.89715e+06	2.07095e+06	1433493	1.50571e+06
1L_gene_123479	120280	66912.5	61064.3	89007.6	165976	68320	67331.7	365884	185348	69668	97692.1	101549	92580.8	60869.1	252501	130390	190663	217996	262184	177221	186206	88098.1	75791.6	111087	118503	67211.8	118013	96770.2	97407.7	50710.9	53630.1	100610	363983	90932.8	103373	30359.9	27724.9	52268.4	302072	60846.9	85719.6	101123
1L_gene_123679	80979.2	112477	59526.9	133373	26751.3	42899.1	29280.5	11326.2	33027.4	Na	151783	44172.8	38603.7	89038.4	62314.1	81007	45057.9	59517.8	57022.3	76830.1	53170.7	Na	Na	Na	41278.3	24018.3	73669.6	56337.9	81345.1	41332.5	109980	48811.5	70129	93271.6	79525.8	58438.1	59207.2	90970.8	85051	85699.6	183170	89995.3
1L_gene_123680	47037.9	31720.6	62750.6	58759.2	75736.6	Na	Na	Na	Na	Na	Na	19602.6	38677.6	38913.2	Na	Na	33921	25585.3	30287.1	Na	30359.6	Na	Na	Na	Na	16842.9	Na	24528.9	68772.3	22223.8	35762.3	22371.1	50559.2	64732.3	64209	51504.6	58974.5	56663.3	81879.4	70541.3	148582	49281.7
1L_gene_123687	172830	193498	140490	224364	229026	618900	417781	297509	602959	548067	233800	209027	139819	192871	236392	353494	327795	274632	197120	282275	251722	395351	418915	572811	332045	230816	205686	226990	186278	145507	234027	174731	182582	117295	114252	143022	173767	179699	142820	207244	81026.5	94896.9
1L_gene_12396;1L_gene_300819;1L_gene_99979;ZS_gene_177358	74244.7	100602	53609.3	92382.5	98331.7	55959.4	97083.7	187565	224906	226502	118161	175018	157475	106223	74041.1	203406	118332	82574.5	96034.5	86782	96645.5	149096	157584	192821	138757	115504	127958	112133	109931	212221	163248	150285	183932	90550.4	107647	143094	132510	146323	174853	140564	83622.8	108083
1L_gene_12400	554222	321287	227213	137531	166536	472027	432054	70556.4	184409	155005	110118	58718.5	139210	111337	94571.8	246371	196439	107427	129444	102135	102580	186905	195202	251628	446471	230797	100433	115173	266483	146661	255513	121112	154021	136605	151916	91814.4	108606	111661	298850	270335	168313	170493
1L_gene_124233	363278	144598	38665.6	Na	66198.9	Na	173313	27898.6	10708.4	62434.9	Na	Na	49794.9	17730.4	14745.3	109575	75654.8	Na	26627.2	Na	Na	Na	21964	42566.1	88731.8	Na	27176.6	48150.1	6348.65	Na	23563.6	21876.8	Na	151687	23000	Na	457143	12346.2	Na	4571.99	15576.8	11053
1L_gene_124564;1L_gene_17420;1L_gene_381852;4L_gene_265117;5L_gene_171042;ZS_gene_55583	18411.2	20836.5	47788.4	23559.6	20132.2	Na	Na	40226.5	27446.9	20931.4	36466.6	25543.8	38205.6	39797.4	18185.1	Na	15715.9	38788.9	21763	22431.7	44387.1	26071.9	23970.5	26420.7	26987.8	41782	31133	32091	24514	21077.9	20918.5	Na	17619.7	35598.5	38401.2	61276.2	45611.1	61612.6	30277.5	40009.1	40447.7	39456.1
1L_gene_124628	183627	193412	147174	213577	266564	556002	467403	270392	537031	430269	482755	328098	191551	188122	268830	285397	193672	198842	214663	235375	225456	403019	331834	451160	306387	285196	268629	232572	216224	286468	308805	354354	407332	222800	166864	222994	185660	211578	152018	195638	101161	112622
1L_gene_124699	50116.2	47772.5	49498	44988.2	30823.4	64222.3	84962	41056.4	42202.9	76871.8	51651.9	40059.9	43958.3	35712.5	40112.1	75174.8	29442.3	15477.9	17620.1	22413.4	33386.4	36694.4	33977.4	49954.6	31329.3	22819.1	30446	36581.9	39305.7	38725.1	33508	18999.2	26178.3	24695.4	25715.3	36018.3	40695.8	65308.7	29538.8	43654	31823.2	24866.1
1L_gene_12487	111493	124047	148813	107569	130715	72247.6	50607.4	62596.1	96155.9	130343	Na	26790	109004	125259	118510	112230	57321.8	78032.4	Na	65141.1	Na	Na	20021.3	Na	37413.5	282699	37498.6	33388.6	119271	141781	138102	125525	104556	105161	114760	119913	64693.4	50670.7	133630	235027	147574	93975.4
1L_gene_125047;1L_gene_154241	751108	599881	508314	507917	530365	1.62394e+06	1.40369e+06	1.39565e+06	2.56328e+06	1.76342e+06	1.30898e+06	1.03852e+06	672486	716601	643399	963923	860144	500828	469608	558457	499286	1.15151e+06	1.49757e+06	1.32977e+06	783318	493764	547707	547983	382465	545665	595337	1.18755e+06	622005	576430	358174	461278	413371	424689	321123	510911	327770	234524
1L_gene_125115	143417	183477	136248	102713	120675	128754	105449	200897	171593	187330	156817	111648	228835	206411	104721	174210	184189	130210	108334	116652	104055	165406	221264	143230	110937	118638	171799	149177	125055	184665	127314	139856	143911	158703	121300	119858	134752	103719	92432.6	90049.1	122492	148964
1L_gene_125116	141147	130723	134096	98395.2	138113	82479.7	69673.1	126286	137879	149905	113903	127732	207642	203287	107901	168617	223764	142082	125377	121715	73214	161326	203114	168803	127808	161928	195450	124839	115139	137106	146664	128173	150134	131240	126747	88019.2	145626	122437	111768	91440.5	133043	140989
1L_gene_125127;3L_gene_311513;4L_gene_396039	156804	247665	235162	223679	216874	232613	139725	235824	175693	178642	217650	251808	275850	290854	200645	171682	273798	189168	204120	211414	153892	143981	274137	217239	152729	278814	262958	243670	169314	252536	194474	263175	245787	248828	259148	174050	202753	240695	172463	193431	234309	259735
1L_gene_125145	160821	152180	154962	110575	124126	126394	95331.4	140750	208066	130226	102843	155841	226388	206202	91090.5	131640	155884	76218.6	74419.1	81566	114723	185572	301091	132426	80682.5	142605	173962	137116	136780	182425	148499	131441	134620	169912	144944	116566	130029	113070	109874	67378.6	107151	171677
1L_gene_125148	103445	139279	102119	78776.3	96021.6	116333	90208.5	108188	151252	158616	91715.4	121698	95357.5	138599	88382.9	204487	228077	44303.5	82487	45880.3	55496	128077	134036	120462	97178.8	92640.8	138883	87059.3	102929	100695	120594	99568.1	102053	64711.7	64825	54393	84036.2	90348.3	72380.1	43883.5	72155.1	78030.6
1L_gene_125149	Na	13412.2	7703.81	9346.45	9349.76	13658.4	6941.63	4902.36	Na	17235.2	1.01238	10604.4	15581.4	9549.13	15517.6	29483.5	33383.5	10360.9	NaN	19654.8	7920.27	10141.9	18032.7	22054	6607.38	4407.24	20240.7	17992.7	13424.7	19487.1	16413.1	17302.5	14379.2	19164.3	10331.5	8236.86	10245	17890.9	11793.8	5828.88	24841.2	22303.4
1L_gene_125150	54011.1	73083.8	88303.2	63679.7	56703.3	47906.9	39417.1	31939.2	Na	30747.6	44892	78450	90517.4	86961.8	50467.4	48224.8	63294	46744.9	31475.7	33901.2	27784.6	17218.9	60186.3	77864.6	36469	66203.6	51256.1	47365.7	59710.3	86260.2	47884	86382.3	29533.4	54553.8	40914.9	35810	33943.8	45217.2	52220.2	51512.3	49943.4	49597.9
1L_gene_125151	52035.1	23402.4	6737.4	6803.39	36501.7	Na	Na	Na	36142.2	Na	Na	32482.2	11207.8	22954	9605.4	11102.5	7935.81	13548.7	17600	27487.9	43650.8	15984.1	25795.7	Na	Na	Na	Na	Na	25808.7	12297.8	24203.9	Na	14096.8	14170.7	31061.4	20608.1	15967.1	17996.6	15262.1	26016.8	33723.6	25423.4
1L_gene_125152	288770	453053	352033	334088	389661	290938	307351	362262	340554	392395	338547	300423	369520	376925	254701	417540	440106	277602	254757	234941	226565	293561	436499	334259	265130	345734	394980	341721	342321	412011	441634	363715	364007	383630	357084	249112	327033	330534	313850	293099	410339	435730
1L_gene_125155	105448	213897	169356	125715	155306	95661.5	75730.7	129325	191596	157635	69599.7	115136	191540	191095	136658	212933	269223	207756	157570	190631	138729	94413.8	162965	168317	100572	170143	187017	130430	133426	146329	170238	144203	104660	105459	108093	80962.9	103093	90612.1	103558	82326.4	122443	148616
1L_gene_125326	15467.8	10549.7	8739.66	17178.8	6469.18	Na	16110.3	Na	14750.8	Na	11061.5	Na	10769	Na	6631	Na	Na	Na	9203.37	8478.45	11176.8	15749.4	12182.9	17223.2	7052.66	Na	4419.39	20548.5	Na	Na	15455	16813.3	Na	9294.62	4914.33	16208.1	8657.46	Na	5994.37	15205.6	Na	10592.1
1L_gene_125331	140911	132685	117801	127305	99626.7	127037	152884	104763	137333	129814	116950	92940.9	87287.9	96823.5	93679.7	121498	103585	93371	62849.3	80032.4	83179	102746	90699.9	107773	116814	85603.6	87933.5	91190.6	121645	127052	109843	128040	110640	89191.8	105196	122268	126176	108767	77479.5	80374.4	64706.3	87554.3
1L_gene_125454;1L_gene_132784;1L_gene_13382;1L_gene_9357;2L_gene_163902;2L_gene_171704;4L_gene_397759;5L_gene_127662;ZS_gene_392182	48859.6	49293.1	47881.5	58339.3	31716	47287.3	33125	36434.6	Na	59998	45260	35313.5	36552.9	38594.9	33820.7	39652.9	36464.4	47408.3	56096.2	57414.1	67837.9	14724.4	31155.7	31801.1	50611.9	47447.5	46747.7	40740.3	38083	59308	56778.9	7489.19	39283.6	55411.4	50494.1	70304.9	57341.7	64582.5	49688.8	48482.3	66541.7	50271
1L_gene_12547	72154	60165.3	85827.7	63071.9	32973	49271.7	33214.1	54125.3	87284.9	83862.4	27285.3	20553.4	77391.1	46744	54330.7	124603	116523	72476	106918	31036.4	37863.7	60266.4	43253.6	Na	50588.8	34872	26473.4	24236.8	38400.9	40930.4	62407.6	33129.3	37252.8	56864.8	56501.1	105006	57914	49222.2	83909.8	72689.6	41228	38853.1
1L_gene_125647;2L_gene_295569;4L_gene_156518	33864.4	Na	12287	50182.3	53574.5	42860.2	17053.9	16431.3	22720.2	Na	157068	124436	75418.1	78502.3	34161.2	Na	Na	160915	110902	69445.9	61793.3	45853.1	35489.1	61398.4	135924	113425	74468	59008.6	18976.1	8750.18	15988.5	69089.4	69031.3	72741.5	72745	15019.6	63480.2	99151.9	57528.5	51398.2	38650.7	46968.7
1L_gene_125848	303260	224193	149758	273534	223135	928186	1.06143e+06	401371	917308	612490	273829	237252	146007	227661	408811	1.27749e+06	682278	292828	274159	598741	372028	437947	464445	554055	519026	247023	172633	243080	54184.6	111068	231686	242886	143113	136729	104627	49609.4	123061	167183	135554	88487.6	38188	40708
1L_gene_125914	113542	99392.6	110521	149823	185391	288234	241477	191937	331143	440278	217589	228755	170020	184468	317787	293260	271058	256179	191826	201006	187818	229508	273173	340439	251582	176142	122900	120873	102759	106407	152295	240366	178925	120682	56896.3	100806	101254	96578.9	101856	133435	61601.8	48886.8
1L_gene_125956	49676.5	66550.7	54230.4	46731.2	57106.9	Na	25669.3	Na	Na	Na	Na	Na	14017	10512	5798.6	Na	24207.8	Na	Na	Na	22504.3	Na	40441	Na	Na	Na	42342.8	18647.1	96565.4	36584	73045.4	42478.6	40393.7	63360.9	66416.3	67255.9	46884.3	55721.2	62076	69637.5	162479	70813.4
1L_gene_126069	94246.7	108758	44487.2	21069.7	73015	127209	Na	Na	36949.3	Na	Na	56820.2	82186.8	186623	99963.3	172233	54762.3	97726.9	90020.3	52213.1	97752.8	Na	65206.5	Na	Na	61797.2	95810	105357	183869	128953	228821	130162	118848	227681	185710	86726.9	183101	223564	146728	189849	435360	202622
1L_gene_126268;1L_gene_210430;1L_gene_265418;3L_gene_63616;5L_gene_12059;5L_gene_252701	77822.2	62785	35920.6	Na	30512.9	Na	39417.9	39902.9	79279.2	Na	Na	18417.4	11080.1	7282.24	Na	77049	52047.2	37526.4	76620.1	41987.8	286979	69314.4	167101	40648.4	190931	56540.3	26085	Na	Na	46774.8	37985.5	16921.3	8623.1	18673.5	87779.9	Na	35714	18066.2	Na	41016.6	32354.9	23741.7
1L_gene_126458;1L_gene_169076;1L_gene_96718;2L_gene_43972;3L_gene_143550;3L_gene_144631;4L_gene_146439;4L_gene_388485;5L_gene_161697;5L_gene_63699;ZS_gene_120260;ZS_gene_186700;ZS_gene_247374	Na	Na	9216.16	Na	Na	Na	Na	Na	Na	Na	Na	Na	Na	Na	Na	Na	Na	Na	15353.5	Na	120165	Na	Na	Na	Na	Na	Na	Na	Na	Na	Na	Na	Na	Na	Na	Na	Na	Na	Na	Na	Na	Na
1L_gene_126916	486617	362239	199926	291748	233394	2.23925e+06	1.98031e+06	550599	763565	635929	511695	415113	98833.5	125825	233616	982872	679706	317110	233744	280134	192844	438405	416239	452486	172388	297915	120586	118498	93165.8	176665	159538	195560	263353	97566.5	40977.5	76338.1	68741.1	102371	233812	172255	31130.4	51460.7
1L_gene_126991	205924	234601	139213	227085	236225	448818	350781	318047	469287	436354	211925	249484	153947	157090	338086	505324	392630	302737	243382	349488	302383	362533	367546	486782	300750	256485	223114	264301	130151	135227	217160	193487	172783	120258	104087	132639	128737	134184	150056	195404	71261.7	81845.2
1L_gene_12702;1L_gene_22921;4L_gene_419871	130192	72304.8	29795.7	106348	100297	552479	519987	118729	606316	237360	120666	114289	Na	55626.9	84755.4	358396	180687	62982.9	51068.6	90614.4	52057.3	190465	176957	256864	120297	54606.2	32574.2	37630.1	8050.39	35012.7	43534.8	62239.8	48215.9	50965.3	28627.1	22684.3	44037	37622.6	40471.2	31009.6	6854.87	15523.7
1L_gene_127131	951768	1.41352e+06	1.08084e+06	784728	917013	859405	760074	901736	1.08748e+06	866236	1.10118e+06	1.18995e+06	1.35708e+06	1.66699e+06	925698	1.20987e+06	1.29324e+06	944931	868947	1003199	1.06835e+06	1040141	1.32076e+06	1086383	891776	930879	1.35985e+06	1.24653e+06	1.21792e+06	1.46454e+06	1.14833e+06	1.20709e+06	959764	1.25168e+06	1.11699e+06	824858	1.02542e+06	962644	673704	762147	1.02164e+06	1.10973e+06
1L_gene_127142	Na	Na	Na	26678.9	14374.8	33746.9	Na	Na	Na	Na	Na	Na	54127	30025.3	Na	25025.5	22386.4	Na	41760.7	32856.8	37154.8	Na	Na	Na	Na	33010.5	42777.8	35675.9	25232.7	39537.3	41618.8	Na	Na	Na	26545.1	43415.4	45582.4	21452.9	94902.6	32388.1	49913.7	49219.8
1L_gene_127154	30798.8	25454.1	23415.8	17400.8	18589.1	5894.18	NaN	16841.6	Na	21257.8	29207.9	27409.1	38217.9	34099.5	37118	Na	37055.4	24490.7	17723	7218.71	19861.7	25896.4	52589.5	36537	Na	Na	38551.7	18608.9	22228.4	35474.4	14057.6	29988.1	4500.86	19396	15134.5	17717.7	27662.5	18153.8	14850.5	Na	18308.1	24667.6
1L_gene_127156	45566	69919.9	63814.1	50889.8	56114.7	49859.3	50390.9	33559.9	45152.1	55374.7	55836.1	54208	80365.3	74427.6	45964.1	105321	65589.8	56968.1	47419.4	49372	47573.3	41118.1	58057.1	44976.8	38118.9	41542.5	56148.2	58929.8	51183.4	66184.8	51944.5	60834.8	52574.4	53843.4	56544.7	46028.9	49371.6	50394.4	43256.8	50802.1	61464.2	63550.7
1L_gene_127158	235894	324171	294116	212601	265914	208823	202919	331374	174522	176322	155945	144547	332808	259027	149501	254155	228357	172836	162457	171029	222478	136070	211694	155071	121807	136458	260904	267409	288450	328351	275268	204330	197695	261861	251914	225107	230113	213005	206021	196533	376822	311967
1L_gene_127160	139072	176234	198786	128209	163237	130491	113344	181214	189913	167839	125175	130345	210036	197386	129486	182507	187097	165151	117317	147359	103357	161898	165367	160144	102654	146789	205291	171656	185286	210400	167866	177325	148375	193358	148855	116643	144737	142254	152722	122967	212023	216078
1L_gene_127161	149974	202052	154204	146671	185610	167857	130396	194071	151222	165488	139962	134992	231532	241077	133253	132767	218055	168924	139396	173235	166734	147000	198015	159654	91326.9	134939	230806	183026	150024	180506	168785	150079	169725	164834	154829	113036	123948	153920	118836	124459	203652	182760
1L_gene_127212;2L_gene_88622;4L_gene_210950;5L_gene_211180	Na	Na	32518.7	20872.7	4665.23	Na	Na	Na	Na	Na	Na	Na	27789.5	13803.9	12096.5	Na	Na	21794.9	Na	17985.7	Na	Na	Na	Na	Na	73555.9	Na	Na	20268.1	Na	Na	Na	Na	32039.8	30907	58312.6	46834.2	30644.8	Na	Na	20475.5	24806.2
1L_gene_127219	522224	406499	268485	670082	596048	1784388	1.61596e+06	562284	559407	1099432	254492	620278	460308	470846	658864	1.60323e+06	1.05291e+06	666734	532772	848258	732634	871560	1.06991e+06	932685	243563	529084	475272	581541	270217	492638	459162	594126	499739	300901	198372	315562	252475	334794	266732	243681	150299	172663
1L_gene_127540;ZS_gene_349171	203752	297887	126739	207599	263195	182853	170585	289747	174400	173860	50819.9	40499.5	296475	265713	194818	669703	42314	244348	222048	279641	161092	107481	229193	95884.9	232922	59041.5	80286.5	18791.5	57424.7	153700	115802	142893	125538	59717.3	99113.1	31007.4	96506.2	27712.7	55044.8	116626	181564	63601.1
1L_gene_127542;5L_gene_135640;ZS_gene_87870	55577.3	107033	18076.1	42759.6	105287	96338.2	Na	77090.9	Na	Na	Na	Na	63774.2	74022.8	76609.3	290018	Na	93060.6	74165.7	176192	71578.8	Na	54383.8	Na	Na	Na	23151.7	Na	Na	54644.5	Na	Na	Na	26196.3	26542.7	Na	52593	Na	Na	37149.3	44374.6	57562.6
1L_gene_12757;ZS_gene_456689	43274	53369	32821.1	288826	282638	116956	89858	22424	52010.1	38060.3	451188	336530	304830	281470	229459	90106.6	44582.1	783432	517286	390412	374308	118208	63638.8	137599	450674	535093	536285	240121	32041.7	44054.2	36184.5	151905	198458	207993	211813	77717.5	287939	349336	203643	211455	159034	149366
1L_gene_128238	Na	Na	Na	48737.9	Na	287056	289970	Na	Na	Na	Na	Na	Na	Na	32549.7	141482	79018.1	Na	Na	66031.2	Na	Na	Na	76319.7	Na	54327.7	Na	Na	Na	Na	Na	Na	Na	Na	Na	Na	Na	Na	Na	Na	NaN	Na
1L_gene_128427	173585	213168	204711	180893	204551	203419	173609	140317	151194	185434	151932	155244	207631	234481	218310	288674	343095	188629	177469	204126	185259	130588	219589	150653	125510	141588	225318	192288	132694	191602	169990	212102	199642	160030	172612	128090	152540	157068	124330	133167	186880	195500
1L_gene_128428	124586	105709	137275	75005.2	89258.6	118460	99954	140661	103108	98902.6	111671	90306.9	161150	143323	72415.2	101572	126093	72127.7	87089.9	81938.5	91542.2	109306	115362	102371	53433	63458.4	118296	132175	132645	181515	140654	136183	124762	133188	109137	77431	93283.3	90398.4	46438.3	82324.7	135941	115799
1L_gene_128429	103138	75907.1	131000	86700.5	109463	20917.2	71948.5	98734.1	118579	116842	41696.8	54745.9	104939	125705	95175.8	135053	111731	74007.3	50768	79405.7	73951.9	46474	98901.8	86708	36967.3	63364.3	115885	54930	75852.2	93889.6	68758.4	78321	77635.5	77421.3	69358.5	63441.6	46310.8	50139.6	49446.7	59402.2	63892.1	72507.6
1L_gene_128434	201995	264626	226547	168852	195610	156832	163833	174959	141573	174457	111104	117681	231730	225049	143920	179820	141691	163637	133958	162778	177328	139451	155586	132389	131968	144638	276732	261464	190559	237237	191903	165098	168336	185800	200232	178808	168390	174312	161941	149903	298772	244039
1L_gene_128436	23026.3	48742.9	44524.4	24310.7	39629.6	19343.9	27895.2	Na	Na	Na	Na	16548.7	32713.8	17758.3	17833	11011.9	42873.6	26260.2	6035.69	19076	25229.9	Na	16442.7	Na	Na	17834.3	38636.9	13043.5	27986.5	34489.6	32241.9	17331.7	28603.9	27383.2	19349.6	22887.9	30874.6	27027.5	31763.9	28488	41643.2	43819.7
1L_gene_128778	504536	360977	257555	381580	331388	1.26445e+06	1.0944e+06	635526	1041472	938192	619963	418894	306877	435001	391516	701139	577905	314145	211874	412064	385562	742127	841613	1.04579e+06	667913	490925	430178	490291	332252	471733	415776	392764	358708	265077	255279	233545	258411	287997	177045	289629	122780	150716
1L_gene_128995	75880.8	65310.5	89838.2	307245	116258	120764	121823	73693.3	170068	154333	945350	862064	433999	506713	233841	Na	50790.7	577388	462557	285518	254621	93284	63363.2	320730	843645	902818	821173	481006	96326.3	119235	114124	564360	355520	378131	361149	222604	510024	511109	237197	91789.1	178692	234605
1L_gene_128996;1L_gene_83165	101732	71160.9	96829.1	99207.8	93390.5	136679	212216	123617	145434	122415	125378	128830	64931.1	55547.8	31700.3	84027.9	91846.2	22354.4	93378	69195.5	80642.8	72808.3	77698.1	Na	92101.1	90460.7	129401	65457.7	125007	97095.7	120125	97412.6	91638.1	81617.4	90086	104464	82956.1	83543.3	128201	76422.7	97850.9	96772
1L_gene_129067;3L_gene_208505;5L_gene_234781	382228	321001	87439.4	292928	50400.5	153175	57766.2	Na	366123	Na	Na	444579	Na	238058	84447.8	34326.7	34098.8	33727.3	219286	42677.2	54427.3	Na	Na	Na	444603	360066	Na	148100	Na	Na	319093	316954	16581.7	247408	Na	314638	Na	Na	Na	Na	Na	15730
1L_gene_12917;5L_gene_32962	348310	322217	394681	445110	397927	436401	389114	629790	623018	480704	682248	748430	441128	412556	472588	583040	448855	577919	512459	432730	403825	576287	492638	530663	704903	388381	436909	457871	375758	244623	307722	540159	478823	387520	423047	385785	308776	316864	316690	328302	243362	327433
1L_gene_12932	360683	372869	388973	450006	421750	505259	411468	1.03512e+06	798790	766273	1.16515e+06	2812251	236467	1.27256e+06	398141	675540	839567	939804	594028	545397	592994	365237	749384	553469	460486	376819	397788	369426	206307	462413	561018	1.00289e+06	439686	271220	421850	130474	369687	121560	126622	434197	152748	57023.7
1L_gene_129443;1L_gene_234813;5L_gene_138692	144744	96905.6	111362	151334	104145	199150	156205	112537	95585.1	127415	82374.9	72303.7	76699.3	96890.5	53872.2	135691	118072	81807.6	64978.7	62084.3	71559.1	55798	69344.2	101096	50007.1	68578.6	32688.8	54178.3	194632	95036.2	185323	72619.6	73684	55574.4	78522	134473	94853.6	72867.7	91702.7	143365	93207	82578.6
1L_gene_129445	191499	135331	172692	158188	103656	185181	115823	180016	183420	95251.4	65915.4	107937	155614	94410.5	88126.3	172111	143227	88791	132556	77762.4	146820	105099	113825	39571.4	77717.9	65561.7	34518.1	87108	117895	162924	159128	105671	101574	42164	118280	141370	112339	124752	152842	216517	118383	137259
1L_gene_129486;1L_gene_85522	41963.5	30724	42533.1	39753.5	47121.5	Na	95730.8	Na	30672.7	Na	Na	57118.1	54049.4	76314.8	34083.7	Na	28615.6	46177.1	28962	45881.9	41163.6	Na	18035.9	Na	Na	74746.8	73659.9	52719.6	97072.4	28694.3	59666	48369.6	28520.1	109807	108097	76310.5	83717.4	92191.9	52085.5	76066	161317	88394.9
1L_gene_129859;2L_gene_218027	284654	261265	209780	387417	385716	859550	647275	502837	802791	559264	500940	469341	253423	256813	574876	849811	572525	420955	331272	577411	423239	569225	620686	857894	570996	512722	341490	444252	152747	330974	250882	345086	347315	209516	148975	131158	147988	164861	212081	236567	74701.6	107355
1L_gene_129871	215742	156891	128928	144556	184805	489400	498271	267363	484979	388740	165937	144579	142929	151719	244236	625903	283113	64322.9	109057	241923	194840	465450	324427	497565	368654	171512	169129	242234	53166.6	96964	179724	107676	117134	117216	66766.2	33658.7	62789.6	70389.2	33528.1	40989.3	7545.77	48487.2
1L_gene_129872	305914	200790	103787	189592	197007	580769	594383	513339	651744	686686	351968	328916	294333	242431	572225	804350	575432	331847	301008	647722	429256	678926	622269	801254	594446	354655	271825	354111	122510	247198	231258	178644	225170	190881	150313	125750	125098	143372	160758	126550	64408.4	90873.3
1L_gene_129929;1L_gene_319897;2L_gene_163366;3L_gene_114031;3L_gene_298577;3L_gene_31815;4L_gene_96507;5L_gene_217732;ZS_gene_451647	7587.11	14103.9	Na	Na	Na	Na	Na	Na	Na	Na	Na	Na	Na	Na	Na	Na	Na	Na	Na	Na	75107	Na	Na	Na	Na	Na	Na	Na	Na	Na	Na	Na	Na	Na	8941.8	Na	Na	Na	Na	Na	Na	Na
1L_gene_130008	37177.7	44277.1	Na	Na	67321.6	315342	339672	51078.5	125767	84682.8	97650.6	13839.3	Na	28074.9	41210.9	245836	92175.8	55465.2	29704.7	61727.4	47330	76073.9	Na	Na	47124.3	46774.3	42109.9	Na	Na	13697.3	Na	Na	25822.6	39335	6882.46	12602.3	8341.5	14301.7	50422.2	15057.7	Na	Na
1L_gene_130106	NaN	Na	9429.97	Na	Na	Na	Na	34956.7	53117.8	20998.8	82804.1	90190.3	32278.6	Na	53522.1	10792.7	Na	137799	134336	74174.5	51951.8	Na	Na	73057.2	305674	170643	7959.3	41473.5	47913.2	15239.4	NaN	146651	132729	14587.1	43265.3	55409.7	40799	47617.7	10511.7	75767	Na	20782.4
1L_gene_130302;3L_gene_104759;5L_gene_149454;5L_gene_47340	26205.5	18676.8	7465.67	16855.7	8796.75	99737.1	63751.1	24671.1	12965.2	28300	10815.9	Na	Na	Na	8839.06	Na	7312.9	7807.02	7150.11	Na	Na	Na	Na	Na	18975.4	10606.2	Na	Na	12898.4	16563.9	17246.3	Na	Na	Na	Na	Na	Na	Na	Na	13496.1	Na	Na
1L_gene_130397	121449	139705	131831	134546	105224	138018	315454	136700	207777	139204	105601	82398.2	63651.2	69566.3	88640.2	68925.5	71663.3	43287.4	57449.7	52497.1	88372.9	56233.5	70686.7	53338.1	38676	37292.1	73938	67448.3	123867	194204	188288	183530	167546	111569	105305	121955	98172.3	101063	99958.5	134233	151210	125395
1L_gene_130839;1L_gene_173274;ZS_gene_286757	415201	371938	335197	364547	284625	493444	503861	325154	413955	508493	346617	317168	296091	290945	221885	617207	336323	307408	229110	248526	261810	287914	297872	328723	206515	278813	263712	292294	280992	477376	366482	357671	315390	269972	308089	430504	338269	366166	515060	477160	279696	314505
1L_gene_13120;3L_gene_46847	Na	Na	35437.4	Na	13558.2	Na	Na	25895.5	53607.1	30638.6	38860.5	100995	88504.1	9888.2	22032.5	Na	Na	134763	612046	41144.9	57371.8	24633	Na	102074	14783.4	65557.7	56593.5	38400.5	46767.5	NaN	Na	Na	Na	Na	17330.8	129203	59673.7	115611	Na	46451.2	8599.19	19437.8
1L_gene_131304;1L_gene_362275	46133.4	24912.7	64700.1	26032.8	46962.9	Na	Na	22130.4	Na	Na	Na	Na	20516.8	41071	Na	Na	Na	Na	4949.38	Na	23102.7	Na	Na	Na	Na	Na	Na	Na	42907.5	Na	23892.2	Na	Na	80236.5	32563.5	39511.9	36060.3	56966.4	18219.6	17583.8	54993.1	43356.7
1L_gene_131367;1L_gene_67985	53773.7	49812.1	53488.3	48028.5	45220.1	20369.4	15886.9	43412.2	38052.7	55324.7	51800.9	64153	89529.1	89780	41236.7	Na	40142.1	37415.8	34283.7	20544.1	19207.6	40920.1	65117.4	41065.6	26398.5	41611.7	64610.6	44866.7	61466.4	55736.8	53599.7	56674.1	31136.1	67880.7	60530.7	55148.2	60957.7	57318.2	41986.4	52303.8	76776.2	68368.1
1L_gene_131370	432472	570066	456988	346329	404506	414696	432659	432443	372836	435558	303086	339427	576213	564555	417698	673236	512811	500351	454491	542083	530009	430550	447310	400270	339268	330149	649193	614882	506875	545381	587338	427766	373090	549264	484595	406738	466620	541723	361448	400739	622548	541517
1L_gene_131373	148377	208986	197014	147269	161331	134691	138752	168229	176012	120633	215741	162866	250280	295340	101325	240669	162045	150255	125847	124724	141565	163308	190090	191164	116539	161336	201626	191517	171618	257030	175916	180975	206205	189683	186703	155731	147504	161851	147409	142561	190006	218101
1L_gene_131388	234453	280036	253851	209358	258898	250871	210529	259733	233747	249487	221709	176300	303913	290892	306108	536564	446118	280749	279987	294630	241331	213898	288707	295827	165662	269492	299128	265474	229635	281078	248613	163710	248157	259363	208196	177529	208936	226059	234201	185948	252354	283634
1L_gene_131396	127679	153063	109606	104012	157542	88399.5	89651.1	67943.2	86637.8	71968.6	102499	91045.3	115250	150740	96397.6	141193	158423	100368	97151.2	99271.1	80404	81815	124720	93678.6	23126.6	69837.2	104493	130179	55664.7	114378	78248.3	102477	116582	124961	109796	66783.8	95720.4	77689	51479.6	83117.1	105564	74902.9
1L_gene_131400	166832	236292	238771	182816	204616	131190	142278	217141	269644	358929	186588	218664	309457	287153	334920	405526	459292	278413	251112	260664	262786	196756	311755	205795	174280	221286	282325	184436	143330	225494	182777	202453	204383	259115	196283	155754	259389	205104	183218	179150	226312	256611
1L_gene_131410;ZS_gene_278038	97680.3	109261	110715	82865.4	69097	85484.7	57611.7	85775.9	47394.3	Na	35086.8	47259.9	95172	114586	42288.2	60624.6	47407	51356.5	34346.2	41045.7	77106.3	47686.9	25639.2	63424.5	25679.2	82102.3	122789	108606	238042	108171	146066	72272.6	66997.2	101724	104734	66512.4	88606	119006	77170.3	80693.1	147387	134536
1L_gene_131515	102159	67029.5	71777.8	94050.6	97847.5	184036	177293	151059	266507	136163	72813.8	39125.1	27634.7	53220.9	215118	267961	230171	178245	193207	270468	274423	152779	193461	182805	95850.7	58323	70840.7	69213	40491.4	122101	Na	44756.2	68266.1	53239.3	22288.6	34358.7	39796	41789.4	24438.1	68115.3	57946.2	22578.7
1L_gene_131517	192954	179303	142282	141700	155676	315844	293728	226166	308701	228193	204090	144844	153722	131830	164090	272678	124171	160786	103148	208752	116250	230365	243880	386327	187173	133297	147199	198623	141767	154622	109510	131132	174316	103302	53554.7	99652.8	108039	104285	131601	166186	79410.7	69312.6
1L_gene_13185	136885	64168.3	94452.8	141144	171320	85032.6	Na	61738.3	66166.5	134950	64608.6	33054.9	76146.4	50498.7	94511.2	71882.6	142552	92407.6	69849.4	84883.9	46736.3	37216	Na	58801.9	Na	Na	36332.7	31630.5	74012.3	11986.9	26282.9	35774.3	103336	20512.6	60808.9	41261.3	Na	Na	112913	86366.8	87654.7	111416
1L_gene_13186	101272	48090	63843.6	100758	107319	31963.2	19800.7	104817	144861	90571.2	92481.9	114684	50541	75609.7	12349.7	Na	17654.1	36085.8	16499.7	26891.7	18207.5	54734.8	80373.6	42553.8	68271.5	22643.2	25489.9	15709.8	39024.7	30925	33528.9	77251.7	56112.3	42835.2	44929.3	42568.8	Na	14131.4	33172.7	41842.5	40242.1	65811
1L_gene_131898	387558	399549	236234	307543	265366	1238563	918807	415271	762788	714876	426048	315130	317537	350079	417427	634714	418217	498724	276884	298037	250855	337416	504660	657927	293069	280685	308726	291716	240497	257362	360001	303142	260745	211868	206201	249704	290106	215403	223853	274161	137012	188310
1L_gene_132260;1L_gene_295785;2L_gene_229363;3L_gene_267124;4L_gene_154507;5L_gene_42905;5L_gene_70100;5L_gene_91590	Na	Na	Na	Na	Na	Na	Na	Na	Na	Na	Na	Na	Na	Na	Na	Na	Na	Na	Na	Na	10808.3	Na	Na	Na	Na	Na	Na	Na	Na	Na	Na	Na	Na	Na	2468.03	Na	Na	Na	NaN	Na	Na	Na
1L_gene_132337	472438	456073	321783	369546	365009	1024757	867434	512556	561415	717570	503004	343879	322196	302548	547184	791064	670647	451358	453025	438571	355561	401331	386763	616691	432568	426589	273066	262439	254619	301060	357962	325987	331463	232395	203821	249588	222078	209576	342857	369899	198392	169847
1L_gene_132785;1L_gene_383422;1L_gene_9356	364716	326941	259674	293829	257801	421458	424408	459320	388229	359509	432172	345835	280913	295350	225495	300420	314483	240061	145827	260836	212101	297927	308177	301468	296764	202870	230337	257970	269631	432460	299356	349476	313664	241486	247275	358359	290788	286764	217514	233413	174091	203424
1L_gene_132822	385241	503020	635799	443790	599060	284431	190964	252833	155082	134797	348541	349059	448058	493621	214776	210340	179452	262085	349876	279874	312804	235134	204138	232051	265279	391398	453763	370200	456423	359427	337369	282772	377696	513417	499619	369799	470264	517266	433866	421809	654877	472567
1L_gene_132923;1L_gene_159208;1L_gene_16054;1L_gene_221650;1L_gene_72673;2L_gene_188026;3L_gene_144947	244865	140380	164417	189194	106400	232490	156696	148757	180083	184804	123239	82227.9	133605	67954.7	155923	222509	218375	136340	149093	141446	264393	106412	105618	62962.4	54320.7	Na	58332.2	105416	149828	111413	210753	231809	89554.3	98772.9	95849.8	185775	84651.2	103479	96929.7	133832	68813.5	85094.3
1L_gene_133087	87815.1	92081.9	52663.7	74148.5	68992.7	238539	197142	102190	137971	144625	82179.6	58636.4	Na	61112.6	82965.2	137301	108088	87411.4	40037.4	71943.8	49230.3	105822	78934.6	131634	86411.4	96245.9	69324.4	79065.3	55159.8	50166.9	74939.8	68733.2	51802	34902.4	49610.1	Na	47693.9	22608.1	34556.2	57844.2	15320.2	33013.3
1L_gene_133632	109143	172456	139816	355069	303174	371328	235383	199220	157313	126010	614693	540863	383035	287416	218437	198354	115025	739292	504008	473475	428842	219818	98982.1	218910	629777	565596	464294	330377	148708	88616.2	102328	327416	350313	320042	315129	219984	329487	513355	122099	256379	153686	188913
1L_gene_13394;1L_gene_53365	48926	57211.9	106966	66252.4	68263.5	43154.2	25408.6	31301.8	Na	6452.37	37044.6	44129.7	63170.6	80394.1	44169.4	19488.1	18199.4	51509.2	46605.7	38352.7	58496.9	11899	29053.2	15374.6	36636.2	69897.8	45516.9	53185.3	86368.8	60352.5	58656.4	91818.7	55242.2	72674.2	80255.4	106092	81831.6	102489	59411.5	74386	116790	91669.9
1L_gene_13395;1L_gene_211870;1L_gene_263218;1L_gene_282789;1L_gene_41822;4L_gene_372810;5L_gene_112560;5L_gene_234249;ZS_gene_273492;ZS_gene_399936	65317.9	67222.3	87076.3	64675.1	61275.2	28688.1	22693.5	68014.9	54068.5	35676.8	67388.2	33616	100251	70794.2	68445.8	58372.6	47778.8	71182.6	80776.3	69994.5	44367.5	45157.2	37415.8	61176.4	64500.9	77657.7	69256.9	76274.1	78342.6	60743	67284.2	38517.8	54218.2	73247.2	84866.6	97545.8	83552.3	78618.1	98870.4	84182.7	80655.2	83324.1
1L_gene_133971	127246	126423	132737	136900	157774	292662	227055	212026	222632	177161	234749	193869	119874	118579	108043	104365	104077	133467	97966.8	164576	72699.7	163314	178815	243995	196666	190370	149496	148074	119449	154218	124922	187062	192698	112097	86122.4	106746	73883	83756.7	94043.6	128611	83235.6	79734.5
1L_gene_134060	131335	106703	87360.5	82872.3	87570.1	107842	135434	110925	200567	183888	116498	128550	85226.5	76388	88757.5	143730	172798	101106	122511	103064	158822	130464	134494	135398	112063	104371	59474.8	63229.6	108951	151598	123554	165675	108137	107428	100767	128401	100291	99296.5	70925.8	71102.9	75183.8	76211.8
1L_gene_134065;5L_gene_129834	103997	62776.2	89506.1	52170.8	32663.1	83639.8	121920	92342.2	114172	Na	Na	43960.2	49346.9	58937.8	21214.7	50033.9	28392.1	21876.8	31153.2	21354.5	28598.1	51096.5	70067.2	Na	Na	30697.8	34330.4	26686.4	83633.9	102035	97119.3	69964.1	48045.8	43951.9	46568.5	79484.5	42388.2	49485.1	48964.9	65620.6	40987.3	49309.2
1L_gene_134137;1L_gene_58281;2L_gene_102712;3L_gene_93833;5L_gene_152775;ZS_gene_161669	110951	40526	33667.9	46936.8	16154.2	107810	49521.8	51061	54821.7	14680	Na	29411.2	56804.4	61415.9	27507.1	Na	13443.1	24676.9	185600	43057.2	248025	65505.7	50730.9	24623.1	149810	15830.4	26560	13644.3	11799	8538.12	4132.38	6213.31	3969.65	16179.2	31540.2	11143.5	12710.3	5921.34	26222.6	5840.02	13561	18634.5
1L_gene_134230	70129.1	22366.8	20123.4	Na	16444.2	196246	283759	16923.2	58296	97850.3	15107.3	31316.2	Na	Na	19573.2	Na	56116.4	32697.3	43659.2	Na	16577	74463.9	Na	56184.5	Na	Na	Na	Na	NaN	Na	Na	Na	Na	Na	Na	Na	13935.6	Na	Na	Na	Na	Na
1L_gene_13444;1L_gene_144217;1L_gene_243418;1L_gene_364479;2L_gene_121500;2L_gene_323350;2L_gene_359926;2L_gene_62003;3L_gene_138980;3L_gene_227030;4L_gene_124118;4L_gene_312251;4L_gene_336058;5L_gene_141443	140701	79536.7	74910.9	131858	26111.2	Na	Na	48500.3	37651	Na	Na	34452.6	32911.6	50559.2	Na	44679	Na	Na	123253	Na	343509	78658.1	47210.3	42306.4	178332	Na	Na	Na	Na	28764.1	40878.4	42404.9	17448.4	14175.2	136497	26208.1	Na	Na	16581.5	Na	74136.9	32057.5
1L_gene_134705	140467	11590.4	35400.4	119386	57043.2	396038	479004	226236	352398	351902	258346	163276	22147.7	90552.4	67655.9	92400.6	71717.8	22105.7	18688.8	73361.1	55958.1	364074	409441	451590	301841	179034	106486	104930	28911.8	79399.5	108294	119691	62966.9	115356	39983.9	35422.1	52422.4	84219.8	53085.3	40735.8	Na	13746.3
1L_gene_134986	16157.2	71752.9	70910.4	48315.7	70614	Na	34488	26036.4	Na	Na	Na	Na	55031.6	51484.1	Na	56427.9	Na	20581.7	36648.3	79048.4	15857.9	Na	14674.4	Na	Na	25274.2	72564.6	47269.2	40746.9	53737	Na	29118.7	45823.8	36301.4	22900.7	45660.2	64079.3	41341	38254.6	69609.2	77097.9	56498.2
1L_gene_134987	50409.9	124080	100574	72445.6	107958	33121.3	Na	54912	42418	Na	35473.4	71593.2	92724.1	126852	100015	121987	130454	112281	92881.9	117733	94101.4	40706.2	101201	79915.5	46802.6	88873.9	85260.6	90862.8	89884.3	106940	101658	102174	111307	80159.6	103143	75388.8	96288.8	102635	45799.5	90968.8	127287	129112
1L_gene_134996	243588	207901	245045	155415	191185	119093	113411	168234	249612	245173	137917	159611	281750	171177	187598	260214	259405	164145	215789	166622	128609	178725	197446	194765	109753	178793	186060	187441	164556	245636	125097	151304	113373	146061	168615	126285	184838	137008	103002	175855	195015	145430
1L_gene_135017	1280876	1.06538e+06	828413	916316	935325	1675544	1.55276e+06	1.14432e+06	1.46689e+06	1.63253e+06	999689	893656	954057	872928	1.04186e+06	1.82082e+06	1.32632e+06	1.06937e+06	989783	860206	789709	1196199	1254886	1.61894e+06	1.18894e+06	1168258	960849	1050736	880110	1.01807e+06	1.15078e+06	1.01213e+06	967188	829491	628579	747351	670290	715366	975774	976490	578450	544588
1L_gene_135115;1L_gene_273780	Na	55058.3	61744.5	26231.8	38318.1	Na	NaN	Na	Na	Na	Na	14892.2	Na	34113.2	55164.5	Na	83955.6	Na	28944.5	28582.3	Na	Na	32979.2	Na	39951.7	20674.7	62556.1	Na	45518.6	Na	21967.2	Na	20119.9	16973.5	Na	42471.5	38659.4	40143.3	52690.8	32945.2	53961.1	16639.2
1L_gene_135350;1L_gene_99976	416272	449835	395751	384298	363416	523863	567427	310719	331447	457600	259267	276284	300508	323076	340410	573770	441490	400243	400286	130357	451127	347818	323781	384730	293654	323190	346921	349617	385154	402271	460846	333744	359418	257393	285569	349513	328085	375423	300480	392236	335554	325062
1L_gene_13558	670896	435485	389699	440781	394106	1.20662e+06	972462	655298	975795	908317	521460	483044	367670	319434	236820	193547	189271	107277	151929	233130	162418	542737	701624	631899	505156	421526	314644	315294	157703	202565	280002	387053	310000	235387	194141	225307	192337	220654	149112	296466	118746	207592
1L_gene_135843	145661	201873	184678	167616	184500	167561	211141	89425.3	45745.9	70931	100150	97042.6	126714	108363	128386	134204	159313	124881	131366	157954	108106	76455.6	84434.5	86969.1	103900	130708	138020	93412.4	83424.4	101272	85202.5	110595	109364	132538	108399	102644	120830	110364	120085	82880.5	132256	134282
1L_gene_135847;1L_gene_225123;ZS_gene_267163	37243.3	77543.3	61837.2	39088.6	72695.2	29936.2	42747	27113.9	Na	Na	Na	Na	Na	66831.8	15799.5	Na	Na	Na	Na	40017.5	Na	Na	Na	Na	Na	Na	57452.1	Na	53888.5	86975.4	45835.1	62471.4	70202	49690.5	78401	35772.8	30706.2	Na	Na	52840.4	Na	107719
1L_gene_135874	25354.2	42334	48043	26160.6	21884.7	26564.7	22180.7	Na	Na	Na	Na	Na	Na	Na	14531.6	Na	6503	11315.7	17666.7	33544.4	Na	9069.45	Na	Na	39694	Na	Na	Na	32209.9	13648.2	14458.8	Na	Na	8051.55	13537.2	Na	13568.8	28537.3	9664.36	Na	40828.8	14175.4
1L_gene_135878	248468	313988	299186	236169	258700	222441	159919	307465	297822	298317	209354	241566	366566	324165	265211	469355	372326	294550	253623	262276	270584	219291	286561	246460	205776	230496	317886	288029	265312	320611	283420	273537	271189	267875	296948	215712	234223	242126	183841	224127	294226	302858
1L_gene_135885	125379	149534	153688	119293	171347	165399	152152	104162	81122.7	146073	114476	130859	197066	217991	133131	85941.5	280231	123002	148545	113718	148394	81256.5	182355	114421	55904.1	99835.8	146603	126991	148515	181293	139845	141865	95696.5	129354	103849	91572.8	107965	80656.6	95173.2	61112.5	75114.2	140689
1L_gene_135892	99432.4	143516	158419	110059	131616	97227.1	126006	95703	77716.1	103790	82206.1	72743	148374	110675	95478.4	119145	141679	98534	95290.7	96376.9	88107.5	76678.4	102451	82074.9	71992.2	62146.2	150662	99922.5	108872	126145	119596	80386.6	87109.2	117790	110860	114309	121027	111345	89594.2	103097	158818	144508
1L_gene_13597	1.13954e+06	1.0617e+06	923342	986415	883055	1.10331e+06	1.30258e+06	1.17937e+06	1.26449e+06	1.43325e+06	1.09348e+06	959628	859238	823317	795659	1.3794e+06	958108	699400	705725	691968	798018	1.00685e+06	1.09777e+06	1.17457e+06	865214	823609	835176	940342	1.21326e+06	1.65885e+06	1.47202e+06	1339556	1.1318e+06	859427	890971	1.22044e+06	1.20121e+06	988358	988099	1.0601e+06	867168	785365
1L_gene_13600	178232	177873	165745	166559	163783	203061	263139	198422	137572	214732	171172	166357	109459	140408	138362	231042	230853	136631	139227	148964	193276	133708	136402	132644	144833	133816	93352.9	92527.2	175850	248817	210106	100282	183455	128836	147184	152452	165451	93338.3	151500	123353	119098	115425
1L_gene_136029	55813.8	61932.5	53233.9	58089.5	60951.2	67346.7	92233.8	41765	56861.7	69788.9	25403.4	27221.3	35852.1	35372.5	57245	106179	65049.6	43831.1	48198.2	40937.8	52358.7	31501.7	30194.8	42806	41741.2	43397.9	38129.7	23843.6	51380.1	46136	61049.5	32303.9	34864.1	27097.4	37841.5	45710.8	41040.2	45358.8	47703.9	41850.4	38952.9	47463
1L_gene_136037;1L_gene_368951	140549	119344	112166	120178	87358.4	133337	111935	155650	139698	126063	129971	83397	103669	110663	84908.7	269272	86890.7	70162	104005	99249.1	105817	106520	126953	99527.4	132581	114909	99234.2	107746	103769	150675	151140	107584	94293.1	101013	111591	143752	97283.5	111112	99464.4	126534	88022.9	109138
1L_gene_136118	195853	152662	161004	151783	133288	205478	256164	207446	209478	243893	174786	177648	145870	108089	150340	270005	207670	109194	136030	117012	171206	194139	149892	192888	179533	117047	99133.5	150634	166429	170119	187144	174917	162433	110397	88154.8	152320	140576	138045	193641	114911	115306	136535
1L_gene_136119	324004	273773	218477	256080	243612	361968	334956	358093	385482	424963	283553	243769	199611	124535	203765	167927	178585	94536.4	131145	153294	175655	236351	226786	187915	175654	103547	178058	214453	150255	167360	219301	113052	152633	135329	138587	216893	144264	132854	140853	88371.1	112251	151136
1L_gene_136120	1.28537e+06	1.07623e+06	1.0178e+06	1.18783e+06	975794	1.49272e+06	1.58139e+06	1.22835e+06	1.40498e+06	1.29302e+06	1.17996e+06	991772	994196	905618	975278	2.1131e+06	1.30327e+06	836955	817176	940276	945369	1.16652e+06	1.06427e+06	1.25197e+06	977910	1.12558e+06	1.01924e+06	965546	1.21462e+06	1.13299e+06	1.49159e+06	1.2252e+06	1250678	954902	976696	1.19995e+06	920040	1.01723e+06	1.00729e+06	997641	1.02727e+06	1.00732e+06
1L_gene_13616;1L_gene_155475;1L_gene_225251	70333.8	74485.2	55999.1	71039.2	76556.5	76347.2	90423.8	121797	81438.2	190755	88661.6	72330.4	36938.2	27229.6	63372.8	106953	77132.1	80066.3	67743.3	52966.4	79318.5	71823.6	79842.3	42029.8	51684	56586.5	44148.3	58912.6	66606	97195.7	87043.6	76978.5	72448.6	27216.4	39966.9	47600.5	38397.8	36116.4	54514.6	45901	41969.6	23438
1L_gene_13627	96528.8	78609.9	101915	77803.5	63629.2	78230.5	80539.7	106606	89114.6	122291	111046	87773.4	61608.2	71456.9	59202	105269	73292.3	67105.8	61131.7	52794.7	60229.7	93301	112637	71296.5	81383	76761.4	52143.2	63814.6	82846	117925	104465	73462.7	71942.1	73161.8	73132.2	83980.5	75558.2	69455.8	64621	70434.6	79032.3	52862.7
1L_gene_136309	784906	732607	1.15785e+06	790685	746549	453302	343631	967494	420048	311927	1.10073e+06	979028	975420	1110002	791784	638654	418614	896333	1073077	910481	1.35104e+06	575148	351673	494721	732983	1.37963e+06	743636	995679	789453	631695	447676	406909	466231	799894	856010	1.08953e+06	571562	1050078	786085	753371	1.11011e+06	922124
1L_gene_136311	170601	157712	188801	219250	236125	122236	113108	169186	79249.2	56246.5	134377	195260	205903	263110	202574	Na	128224	190699	154341	210583	321728	117157	118875	Na	76015.8	185110	241716	156277	187774	108241	111373	76111.7	158258	173077	167840	261966	179793	202810	251306	142447	261012	193814
1L_gene_136312	140276	63368.1	101900	174239	151170	79441.7	50791.8	116427	Na	40416.1	55643.9	54032.3	169979	172578	137926	Na	18897.6	75428.4	114601	114861	158991	63715.9	48595.6	16647	106473	150009	92531.8	172855	164783	56722.6	68727.4	35874.5	45205.5	119078	134871	231754	102273	192143	143591	164371	211320	153063
1L_gene_13632	305903	342096	345619	309398	328102	323534	355165	276998	315478	343779	268115	324471	231867	305002	244652	364981	309642	292446	284287	213829	226724	267578	214684	295140	275131	236880	213664	230102	275598	358331	304485	317228	253284	283555	294860	361624	337322	342462	302353	326812	305547	266230
1L_gene_136346	158153	105765	200265	139717	150020	75975.4	83761.1	116201	79782.9	96992	145654	164987	213387	265019	173334	110618	121294	160079	178313	145850	250388	99638.6	90460.6	65434.8	131154	287891	170000	208576	146996	115343	113573	171624	159183	239457	176648	257247	232091	226891	210942	160186	193889	195489
1L_gene_136353	201673	205182	319760	217616	229005	89312.3	93290.7	162825	137671	91589.6	228722	222774	283777	336030	249938	152932	108110	251983	227264	212507	337779	130602	151680	127401	217193	366636	245573	342572	179249	158550	166749	174403	173394	261289	252158	335934	378327	382847	178481	181900	310833	250875
1L_gene_136355;2L_gene_57760;3L_gene_212527;4L_gene_240870;4L_gene_72932;5L_gene_114794;5L_gene_13940;ZS_gene_175232;ZS_gene_270127	118268	176101	172644	157330	167456	121447	155733	147409	118908	129607	131395	135595	104656	156606	180004	199050	142508	183099	169771	185887	134277	110078	77519.9	82897.2	129053	146178	102024	107245	132416	91615.7	98883.5	72543.6	133298	104151	124722	147444	100030	113046	129836	128384	140863	131780
1L_gene_136356	304890	462398	415646	465317	516998	224832	233727	126642	171812	108789	218621	339758	271702	295378	268740	390096	254816	267162	284137	268180	274568	114165	153763	143600	165908	242292	323257	303635	586804	377118	453211	331024	371979	482571	509139	330740	490593	502453	443140	412590	835551	363605
1L_gene_136491;2L_gene_275571;3L_gene_216871	164932	176329	132734	51299.6	17247.5	192748	310889	62594.7	114163	81056.1	132462	70578.6	63004.5	46722.8	Na	70443.8	59879.7	137747	159106	32635.6	54401.9	165889	173353	178623	167993	224214	91660.1	52663.6	6279.74	34581.5	22037.3	72327.3	67405.7	11339.4	49450.5	43939.6	47994.1	24277	491945	16814.1	82466.5	Na
1L_gene_136634	290795	326577	445648	315673	311935	245403	198517	327927	284464	266793	270001	234544	343160	355122	315124	343933	321600	330311	349631	328093	434331	237047	254108	239569	286742	420826	243018	294530	243429	233781	186322	243411	239219	285175	319864	429582	350411	372338	310748	289745	412228	279825
1L_gene_136694	297963	26725.8	420641	316801	279603	197728	119182	181747	77632	81049.5	192750	126790	260890	264996	176230	Na	59091	139972	108226	138464	202037	135063	109212	89760.6	198344	281098	186186	284705	281628	165154	155354	94955	176011	241889	222644	330782	224257	289674	234259	213595	258530	319813
1L_gene_136699;1L_gene_215355	1.10721e+06	1081662	1305767	1.04982e+06	953988	751527	595293	1.38541e+06	1.01742e+06	1.1993e+06	1.42529e+06	1.10629e+06	1.64054e+06	1.65111e+06	996635	971807	1.00288e+06	832520	837200	872537	1.11131e+06	1.08399e+06	1.22566e+06	928497	1.10344e+06	1.51625e+06	1.23166e+06	1.46157e+06	1417840	1182353	1104599	871508	1.00803e+06	1.22512e+06	1.14818e+06	1328441	1225012	1291504	1.21271e+06	991597	1.4633e+06	1.33861e+06
1L_gene_136700	70748.5	127488	118456	112711	91680.7	93338.7	57283.9	119636	122686	65148.9	127078	42121.9	106064	120868	154196	79146.5	153576	88301.1	63061.9	129279	155944	108830	79856.4	104907	63497.4	81710.7	97664.7	72248.5	83041.3	93312	81365.1	43989	76472.4	121082	123101	126675	101290	84967.2	93008.9	104141	162677	91391
1L_gene_136701	95942.2	84954.4	143012	117789	109080	58024.7	40299.2	110849	51322.9	58641.4	86285.8	128260	104810	97891.1	88079.3	Na	28541	102166	90717.5	72564.2	199615	Na	58530.5	Na	88882.3	139594	109925	134702	103528	58130.9	85183	91507.7	84198.2	106594	81688.8	122942	82105.7	157441	63172.1	93327.4	148170	137578
1L_gene_136702	205039	145442	324728	190005	172808	122228	89117.9	93893.1	90046.7	64553	100976	141621	238618	246610	140991	111667	105596	139712	201628	209627	266134	111280	36513.1	50122.8	65704.7	133940	115437	161407	114288	87191.6	95809.9	16327.4	111301	164622	128344	218120	222609	204724	151457	232267	206116	254451
1L_gene_136707	173268	147679	164903	113911	85888.3	49897.6	65014.8	90966.2	12023	Na	40754.3	63263.7	137877	103689	105548	100960	61764.5	78318.4	101767	55111.6	214166	79809.7	69547.6	Na	109496	162160	100813	132528	123796	74349.9	50022.4	35807.8	92338.4	117788	115473	122661	86759.2	103459	98130.5	65224.9	95640.4	115911
1L_gene_136708	269162	270968	294930	259768	204023	177309	105039	158789	Na	Na	197259	109881	180898	150676	245683	137579	145540	150189	167652	161698	324921	127318	135724	104964	139409	252822	160832	254711	195079	103509	111616	107054	191176	223101	208979	234513	163217	208480	151762	138978	172930	154756
1L_gene_136709	272034	215169	354320	244580	212505	137773	102075	341495	160391	152763	331404	297349	350920	432160	252426	151568	123159	157284	126899	153360	292757	222837	187915	168136	254266	452700	236111	342967	294873	255078	188577	218735	185825	304797	263630	427077	316923	344179	200042	226096	258223	334152
1L_gene_136710	4005.22	Na	2644.08	Na	2866.54	Na	Na	Na	Na	2841.06	9287.49	Na	9897.74	7721.55	4275.93	Na	Na	Na	Na	6921.23	7736.61	9990.84	18293.8	Na	4290.19	Na	7102.81	8140.21	Na	Na	3587.21	Na	3430.15	8427.6	8916.49	15592.5	8747.27	9302.53	2712.54	Na	12289.9	14695.3
1L_gene_136711	229037	207625	313032	200352	192563	107156	75426.5	223989	127481	57575.8	249285	200766	281595	248123	201194	41061.8	41705.5	114733	106513	179222	230490	157584	123202	105992	222676	303672	238743	272179	240733	141959	121468	92715.8	148111	231966	213078	258224	211052	200986	158302	109430	195894	165417
1L_gene_136712	138762	121180	154072	124278	117964	77475.5	65835.3	101964	51080.4	59109	136614	90812.6	146969	111468	96442.7	75506.5	93599.7	67914.4	77942.8	94868.2	128321	66655.7	55239.8	81176.2	93181.5	134974	103171	127215	112142	86922.1	63794.3	51572.4	76899.4	118061	107628	132578	117973	142362	81003.4	73785.2	127852	144100
1L_gene_136714	249423	223115	291214	256107	256881	115158	90247	199767	79388.8	60361.2	195373	190986	216760	231294	246339	46125.7	90582.4	136128	131837	128993	215843	200218	118707	90484.5	203616	317408	194604	217672	294823	161737	173944	159732	153930	275031	207499	282427	195067	202382	152608	114056	199632	195466
1L_gene_136717;1L_gene_354134	316169	221854	335039	238381	195063	191083	132127	183161	Na	90767.2	138601	169487	207519	269278	216698	33216.8	72475.1	128514	203121	238001	279130	215033	129982	79743.9	139652	200776	149737	311284	206733	149161	179511	101062	142332	210121	190310	212708	176457	167219	222730	206412	161658	256280
1L_gene_136719	301666	269376	513154	367548	290992	253025	118722	296494	146360	130884	175933	227757	330417	283769	65689.5	37850.3	127329	181706	190045	163362	246095	146811	140965	73683.7	157882	244806	111079	173398	204975	185381	149191	108026	204583	220487	185074	302441	199879	299019	248011	284412	310622	367973
1L_gene_136722	147134	124475	145584	111995	124631	129335	116585	244867	182821	249488	223122	153745	208425	167178	144628	119246	102797	108098	135400	102885	152996	128092	132405	146066	166644	111873	111598	125507	101248	119957	126713	68185.6	94273.3	100626	114411	137890	93122.6	69671.9	73800.5	47927.9	107427	71755.1
1L_gene_136723	276274	312788	544120	386089	291002	211725	192431	679746	343599	429416	497760	512672	626671	674956	365568	227544	287905	358304	492553	392160	654692	299895	247585	159101	378209	332296	321097	369066	236523	274170	251756	175696	172499	341542	266025	557051	547309	515608	439989	510510	508507	567179
1L_gene_136724;1L_gene_26891	265261	228258	375854	355471	322909	226974	126459	308800	217338	191786	375081	306083	152626	307447	396325	339161	300908	325490	320717	483040	472023	378258	247392	306180	383941	376039	358376	509222	322283	205859	229248	284082	360768	321639	319394	325047	204960	292856	394840	268274	302132	424523
1L_gene_136726	53460.2	46572.3	77887.2	61956.1	41359.6	Na	Na	Na	Na	Na	Na	Na	16193.8	19158.9	51253.2	Na	24855.8	19858.6	44726.4	56723.1	79448.1	Na	Na	Na	Na	Na	24133.9	35952.7	34428.6	13786.1	19485.9	17916.8	33529.1	61010.9	55710.8	85855.2	25257.9	69045.5	50870.5	28608.6	32163.4	72402.2
1L_gene_136727	516220	502971	703958	553040	533600	334966	253418	379436	228038	133771	552310	403827	553780	570473	438788	252974	184531	316346	304817	397289	565695	316583	195374	225470	381078	786345	491189	671792	420974	340666	297144	231654	395138	509969	506576	597780	478056	596260	390898	346981	585659	591996
1L_gene_136728	387288	354234	483810	376799	364050	309485	218794	402446	255438	195594	365286	394088	453901	496619	567998	641883	336964	614798	528909	502376	707875	336301	264354	262978	441975	672778	415382	504946	328259	269278	273143	263678	318803	419794	370658	553492	462290	460906	368474	330616	470718	388174
1L_gene_136729	932536	923984	1.15754e+06	895591	983428	710178	572770	1.04686e+06	819830	834448	751362	814312	1.18127e+06	1.24527e+06	1.1807e+06	1.011e+06	957356	1.04806e+06	1.18536e+06	1.08062e+06	1.28233e+06	723303	890697	769544	1.00452e+06	1.19444e+06	1.0342e+06	994229	992252	706805	807845	737414	658493	1.03878e+06	1.0198e+06	1.26408e+06	1.09324e+06	1.07569e+06	1.02387e+06	958062	1.34367e+06	1.04013e+06
1L_gene_136730	310657	295632	442322	356329	282151	203633	124523	389561	264731	222570	274785	270273	485603	413831	140066	115067	158290	175809	145784	192245	244746	227003	197296	139511	223777	217197	279361	348982	298085	209913	279268	245934	211787	291696	292568	340995	239232	289405	142698	289231	348305	381798
1L_gene_136736	348649	318574	520967	315466	313413	237108	164144	353028	138593	77291.1	192785	176717	336667	419493	240258	226076	154584	243508	267205	238099	425309	130414	160372	93149	153894	455834	243537	371433	256162	247943	172297	157423	222003	375955	342795	408870	333431	382280	393846	311197	459921	372201
1L_gene_136737	485297	491018	801739	512744	556898	353023	226167	551870	260432	217237	558162	487161	549936	647506	548865	523854	388936	536760	546171	650199	873788	355014	321987	298573	528802	995036	517218	685492	647698	450994	355346	328673	495672	626966	616270	749010	592006	701967	637930	612060	718683	639330
1L_gene_136738	186987	153130	262023	180001	191369	80464.9	73614.7	144175	56947.5	71197.7	135990	104045	168174	208879	255125	138954	108635	163166	215950	239451	380260	146763	138725	201916	139377	228266	170211	183876	137979	114550	101443	74785.1	118807	232769	192022	263075	215129	237917	199962	212163	297184	247752
1L_gene_136739	142920	159744	166360	142378	139973	88641.3	55767	105070	86868.8	25338.8	85844.9	91012.9	135240	103230	117368	Na	101674	79807.7	160234	134075	148470	58798.2	38509.4	83939	85468.9	187565	111145	217152	155789	133444	65816.8	65913.6	159206	120838	145011	166640	138019	151257	150844	136417	227616	142738
1L_gene_136745;1L_gene_171252;1L_gene_57590;1L_gene_80880;2L_gene_14405;2L_gene_167005;2L_gene_271660;3L_gene_196974;3L_gene_281881;3L_gene_88235;4L_gene_344872;5L_gene_110901;5L_gene_12001;ZS_gene_123314;ZS_gene_128276;ZS_gene_196544;ZS_gene_96858	169756	177472	224290	182272	185826	153623	93964.5	176682	253050	214268	201102	185783	265634	246630	243970	211476	241492	237249	239333	206492	252074	181560	166995	160795	175893	201516	259453	253192	206002	180506	225207	171889	210829	198103	191350	273045	287200	247334	188073	208880	319508	244269
1L_gene_136748;1L_gene_143366;1L_gene_16088;1L_gene_201663;1L_gene_215304;1L_gene_222670;1L_gene_26919;1L_gene_350957;1L_gene_355720;1L_gene_362104;1L_gene_362524;1L_gene_57585;1L_gene_72709;1L_gene_79592;1L_gene_80883;1L_gene_94040;1L_gene_98724;2L_gene_12224;2L_gene_129920;2L_gene_149595;2L_gene_173291;2L_gene_240286;2L_gene_45105;3L_gene_179161;3L_gene_289243;3L_gene_2901;4L_gene_117374;4L_gen…	107216	119208	128404	120236	154086	154163	170724	158127	53202	110009	69517.4	133019	91937.7	84197.4	105875	27606.8	106114	82586.4	102539	76885.4	114832	49938.1	102470	71499.9	91433.2	83556.5	114614	73085.2	95307.5	54068.5	100629	108615	126927	110359	96271.3	107402	132452	130908	98436.8	145679	173686	131091
1L_gene_136750	114490	119282	179493	106863	141386	54342.3	49469.3	96358.9	37736	26867.1	63553.6	57535.1	124700	134641	124386	5295.55	46266.4	85925.8	124342	107184	129955	57070.2	41211.1	36455.4	52110.2	99144.4	68181.3	85509.1	88452.1	47789.6	65117.7	30743.9	43773.3	89734.5	90916.9	129637	128704	109007	105340	105333	177616	98634.7
1L_gene_137085	8546611	6.64531e+06	5.08972e+06	5634401	5.12901e+06	12862847	10775678	8474116	12240670	14140817	6.79476e+06	7244659	5143643	4.62057e+06	6303866	9888516	9264528	5.61884e+06	5.93878e+06	6763551	5648301	7671283	8851164	11232545	8705524	6.54932e+06	4200331	4720380	5434024	6145547	8389901	8684996	5.57842e+06	4.20482e+06	3419312	3.77517e+06	3386713	3.22941e+06	5.83841e+06	5.926e+06	2866307	2.37776e+06
1L_gene_137092	200440	185129	154349	153970	110529	145516	191810	144838	174656	167909	101059	96314.6	90090	98930.4	127989	132443	177370	145521	113802	87552.9	133239	156561	121313	100641	100109	93599.3	69517.1	30660.8	155862	135657	133722	118903	92290.3	116346	96198.2	127335	135887	94209.8	106507	118444	100303	89057.8
1L_gene_137101	861050	850056	897994	624979	751632	950193	1.12525e+06	474339	781537	659407	618029	576712	638168	639355	609669	921908	701306	619606	661210	642682	822109	447644	722240	585368	442680	528591	529092	523759	476111	740205	708937	704740	761475	712697	605115	788221	724064	743219	597365	674560	522824	714416
1L_gene_137102	803946	585510	504082	470793	441449	420702	469286	584016	695682	599481	600653	678026	493486	555864	273372	355911	340087	292919	257034	221927	305595	483494	609031	520663	528088	533338	413002	356177	595954	725656	630846	819331	431946	487185	448537	614573	529913	426560	334973	383236	333844	319178
1L_gene_137641;1L_gene_155960	151853	99304	285957	324466	320767	144634	111495	64029.8	77541.2	28825.1	97033.2	199911	187543	112166	159033	197168	120853	178124	173334	126766	182213	Na	45152.6	116985	54430.6	105668	155356	162771	227824	71142.5	128270	99829.3	139334	200887	168272	142371	225197	250880	242463	148436	255549	103622
1L_gene_137812	130352	19452.2	30709.6	93434.9	52320.2	401769	516600	310185	272858	191445	124798	81441.2	31914.5	NaN	70015.4	307540	109318	53528.3	36280.6	69440.3	82122.2	191012	152757	247552	47524	109485	38471.1	36422.5	Na	31185.2	49656.4	81779.2	34686.6	11219.5	Na	18747.3	Na	Na	17210.5	21903.5	Na	9966.42
1L_gene_138247	162886	107602	99083.5	76779.6	70497.5	298216	331610	106058	300890	200894	122679	49975.8	52237.9	51128.8	92533.8	255843	172749	94117.7	62715.3	98442	89825.6	103627	119730	110676	122869	60522.2	40085.6	43394.2	31698.3	69403	104845	98078.3	64520.7	63588.3	46649.9	59185.4	26526.1	26315.4	60002.8	65715.2	48812.8	32672.3
1L_gene_138501	Na	Na	Na	Na	Na	Na	10409.4	Na	Na	Na	Na	Na	Na	Na	Na	Na	Na	Na	Na	1541.18	Na	Na	Na	Na	Na	Na	Na	Na	Na	Na	Na	Na	NaN	Na	Na	Na	Na	Na	Na	Na	Na	Na
1L_gene_138554	433108	272418	202555	356136	291634	1.0298e+06	981957	469958	960456	534582	617615	490409	234884	304870	338460	564597	445603	242555	180020	269814	169212	675140	791504	794819	433988	325998	398508	390297	155826	331914	338795	646955	377422	278319	210734	183831	200449	228423	139363	189280	114362	178271
1L_gene_138916;1L_gene_31415;1L_gene_57758;3L_gene_93137;5L_gene_47173	420042	305395	260052	287426	192551	385359	253851	290439	481503	659094	284320	288186	283411	194211	251491	454963	457116	356287	365954	259396	359498	222240	332936	285807	258770	137935	234857	149985	204331	263356	342899	377406	241551	196943	125169	165334	200098	182774	307800	363226	120590	169423
1L_gene_13906	228540	96044.7	70955.2	98161.7	84017.8	254552	393255	307781	326818	171310	272799	286318	129547	77857.4	173474	188742	326360	125192	204898	181477	140814	257533	124010	214809	100960	198591	158822	292100	103638	109695	62984.3	126734	108168	44742.8	40798.1	118502	89850.4	201662	48014.5	62291.8	33514.8	50232
1L_gene_139376;1L_gene_81446;1L_gene_84579;5L_gene_122334	73635	61100.6	74860.6	72373.6	67342	79123.9	86506.1	66204.7	51168.9	60797.9	117749	76247.5	77310.1	60516.8	42752.5	56730.3	61968.8	71266.5	53878.4	56830.6	52456.2	69444.2	55320.8	67178.6	64227.6	63450.7	49652.2	77032.2	98073.5	98395.8	119062	121274	103749	81761.9	61002.6	90800.1	88967.8	89149.5	79376.6	105086	81651.4	87736.9
1L_gene_139628;2L_gene_15798;ZS_gene_281354	Na	Na	29567.9	76175.3	72747.3	Na	Na	Na	Na	28308.9	301764	240821	187806	152672	125496	Na	11473.5	376982	225102	130650	152899	87551.9	11054	66716.8	333066	263250	258644	119078	17529.5	33205.1	27470.8	130933	84644	153734	125638	57569.3	166850	201862	103720	129024	97329.4	81449.4
1L_gene_139630	148089	7938.04	117866	105422	74950.6	96088.4	15554.1	104550	91837.5	Na	232108	200882	131888	115764	61360.5	110268	92813.2	182619	165108	102090	133643	Na	33149	Na	136023	134766	182976	91906.2	38909.2	114632	87655.1	130791	90593	89312.3	83521.2	47300.9	78228.2	86282.6	39135.9	88188.4	66594.1	65204.3
1L_gene_140076;1L_gene_242771;1L_gene_53472;1L_gene_70097	52077.6	37363	129361	115331	160319	Na	Na	58540.7	37723.1	Na	34642.2	39926	42245.6	52659.5	57216.7	Na	Na	65669.3	58917	108448	37477.9	Na	Na	Na	Na	13753	Na	Na	44429	29483	38715	30045.7	53747.9	23316.3	17883.9	33187	17305.5	16246.7	88018.7	69873.4	74565.3	149539
1L_gene_140093	86457.6	43448.8	84843.6	59995.1	32990.4	50808.4	Na	50030.9	Na	Na	40472.8	16742	67041	84692.5	90531.3	45123.1	34379.4	34035.6	100861	95638.4	127040	Na	Na	Na	45812.3	54521.3	37381.5	77583.8	75339.5	27393	21552.9	32854.1	36236	73182.4	70757.5	67839.9	70726.1	96199.7	73018.7	34765.5	66558.7	88944.8
1L_gene_140106;2L_gene_120026;2L_gene_128966	25108.5	Na	75585.6	75145.1	66507.4	Na	Na	Na	Na	Na	Na	40057.6	54356	62317.8	88361.9	65668.9	58176.1	86505.3	77002.6	115258	64148.8	Na	Na	Na	Na	58749.1	57940.1	83660.1	39393.6	57372.9	41787.7	Na	66266.2	44612.6	72882.8	80883.4	75476.8	86946	28003.6	89821.3	90538.9	71994.8
1L_gene_140276;4L_gene_5687	47999.2	34286.3	55712.3	54434.1	45875.4	71462.3	42038.8	28888.2	77603.4	64916.9	Na	5331.03	36593.9	45178.1	76814.8	167679	130252	114244	107356	91331.2	111688	19223.4	25847.7	43658.2	35324.2	19986.7	25014.8	27847.5	45239.2	10771.7	69300.2	24254.8	12355	21046.1	18019.8	42954.6	69140.4	40113.7	59119.4	58340.5	30917.1	27142.1
1L_gene_140352	273686	240009	215166	209931	179931	202380	300949	256282	238598	226559	178075	185018	130232	152355	184214	205829	263327	173037	194406	205178	233843	188975	224520	199743	166782	225740	168654	184620	210918	273758	222536	190442	217704	179274	172300	208279	158748	187452	168566	150456	188409	174651
1L_gene_140357	1.08812e+06	1.0229e+06	851204	596619	647009	912422	1.45361e+06	433914	620947	581917	301650	233831	430209	391399	273135	332482	394425	203222	191241	318452	367903	525303	653320	702316	310070	317537	463298	418315	710282	370970	659849	638961	547607	657922	496935	335166	312306	439333	356515	423786	559384	410859
1L_gene_140365	109207	99680.5	86078.7	91618	98025	124714	118630	149404	201107	101107	81011.9	120538	113137	144082	20718.2	Na	132130	41723.9	33723.2	98155.4	52825.8	101431	76404.3	37548.2	65781	39238.1	48363.1	Na	66130.5	82057.6	170018	140648	81543.8	144403	101139	72701.2	103844	125904	81951.5	136572	130665	113570
1L_gene_140382;2L_gene_39965;ZS_gene_180664	110010	97587.4	133465	67694.6	94252.2	126682	160921	137001	124773	163310	59746.1	Na	95145.2	68158.2	63861.6	92374	114994	31853.8	41527.5	47504.6	51876.9	Na	Na	Na	61100.6	Na	55844.9	Na	49114.1	67279.8	106665	91134.8	92250.7	72822.8	91690.2	65020.6	101489	126791	86958.9	128540	77922.1	101836
1L_gene_140384	289452	258192	291352	282945	276030	275418	486497	241496	284236	303985	290172	221630	240922	221648	231406	322520	250093	213113	179073	215654	235686	243193	252539	327305	269865	220692	237226	197786	306692	303510	258617	339531	276674	240200	256221	294018	272011	234545	121848	247671	275052	214298
1L_gene_140568;1L_gene_190426;1L_gene_217414;2L_gene_92869;ZS_gene_308510	179264	185512	210059	239338	245674	171988	129209	178328	141574	149787	255559	186842	211225	159703	189306	189836	121220	264748	259659	187165	207411	160018	116095	139069	249177	222878	176688	148464	206277	185343	143011	174588	271407	231792	185892	125031	178730	222629	339163	251980	253568	208687
1L_gene_14070	14378.1	8831.98	2239	13259.8	9412.01	62447.3	100106	18990.7	38149.7	40012.8	26789.3	26784.9	Na	9019.21	14045	Na	Na	Na	Na	10136.4	5297.72	25536.8	22193.2	24542.8	21598.4	Na	10133	6967.74	2565.08	5020.99	6228.23	21344.4	9086.12	9056.42	Na	Na	Na	Na	5379.21	5945.16	Na	1568.22
1L_gene_141004	Na	Na	Na	11108.4	5098.43	22887	12626.5	14974.2	Na	Na	Na	Na	Na	Na	17568.5	Na	Na	13068.3	Na	5853.75	Na	Na	Na	Na	Na	Na	Na	Na	Na	9439.24	Na	23810.5	11177	Na	Na	13455.5	11094.9	6144.1	16269	16772.5	Na	3943.87
1L_gene_141007;1L_gene_175157	155288	114651	158397	104686	85486.9	218116	223122	155491	135831	Na	132236	38061.8	78314.3	95563.8	Na	17315.9	36554.6	39862.6	14397.8	Na	Na	104092	Na	85950.4	51635.6	44586.8	61645	57686.7	133702	175656	222057	162561	162537	130406	100314	98094.9	106046	137083	143745	155153	126127	135762
1L_gene_141044	74548.6	8167.07	20629	93993.2	97974.7	Na	Na	71194.3	24273.2	44015.6	76731.6	73761.9	66027.5	65863.4	88865.8	32793.2	80941.5	54818.5	83763	47960.8	35503.8	47550.1	44945.3	58643.6	63460.6	20832.3	53588.4	62600.7	55229.7	28820.8	25378.5	40666.5	78095	32016	63173.4	30052.1	22283.4	30560.2	74361.3	51056.9	51883	63503.2
1L_gene_141074	93237.3	65039.6	80738.2	84151.9	120580	77259	60362.8	111160	77885	68270	112352	161750	63391.5	52196.1	66500.5	38883.4	99808.1	120118	67198.7	99325.9	71314.2	141871	106450	84085	87287.6	49453.1	119457	105511	75521.5	36247.7	35480.3	34637.1	83781.3	84300	84096.1	53518.9	44076	56354.2	77672.4	39993.5	56129.3	75499.3
1L_gene_141181;1L_gene_184493;1L_gene_222770;1L_gene_224146;2L_gene_280041;3L_gene_42478	59285.2	61029.7	55136.4	80437.3	95869.9	60422	45963.4	136054	102457	48800.2	189189	191704	64927.6	85418.3	128554	109988	132986	250157	192089	137604	94092.8	151636	98363.6	172372	245231	142542	166072	172737	171321	36658.1	35022.2	124265	211871	81599.9	143290	107050	58100.9	70830.5	181973	105447	91412.3	125765
1L_gene_141313	57243.9	Na	38471.4	26046.7	39515.6	Na	Na	46545.8	41773.9	50174.8	71123.1	57400.5	38052.1	61232.6	20328.4	Na	Na	1.08681	NaN	Na	NaN	39048.8	61094.5	44456.1	33112.8	51154.3	40988.1	44077.9	83376.2	85025.8	74764.8	39451.6	68186.6	42190.2	40663.1	53143.5	63724.7	27905.3	20408.1	33929.7	64080.7	40461.7
1L_gene_141323;1L_gene_161543;4L_gene_212497	262534	280745	184881	188852	162102	147548	227701	220808	268839	174696	172746	172376	148279	148848	153327	196289	149537	232475	133591	116000	189717	204108	201575	204727	205406	105565	75131.5	170647	263719	270865	282605	288061	172298	188511	152212	266705	220555	170814	298279	186136	175906	195058
1L_gene_141327	116073	99601.5	107521	99950.8	84393.7	125815	189488	96653.6	112798	113137	76478.1	76334.4	76217.7	81715.9	90183.9	187364	67620.8	54914.5	67969.2	60281.3	66667.4	87063.1	114393	151754	50857.7	59591.7	74786.8	69520.1	112704	129055	136949	94601.7	107785	69495.8	71791.2	75074.4	92884.5	84475.6	81339.6	107604	84891.8	67211.8
1L_gene_141328	127666	143292	125909	150542	153855	176278	319593	120750	162875	162890	149116	83968.5	81017.4	103577	113420	153459	132977	99155.2	92367.6	106387	156440	87178.8	106686	181308	74266.7	80524.7	99756.7	68484.8	177587	124913	159934	125065	133588	80281.7	102763	124023	126808	80927.2	100650	121769	103786	97074.3
1L_gene_141741;1L_gene_366846;3L_gene_7161	29231.7	24736.4	37962.6	21709.3	27962	32597	92180.3	28577	59925.4	5626.77	36856.8	23682.2	26870.9	40313.9	29013.1	Na	16257	44151.7	28412.4	13550	40601.1	21147.1	25732.8	21461.6	28627.8	40722.6	24045.8	23926.9	22115.2	20704.9	13773.6	17796.4	17414.8	37924.3	27723.5	39941.6	39634.1	44957.3	23110.2	15495.5	28445.2	26162.1
1L_gene_141776	155252	191263	163452	161731	168457	214892	203938	153689	181866	223223	130399	138944	130984	131641	116779	168159	193263	156048	165915	109066	160175	145359	140287	135329	121331	118440	109590	133309	143613	216816	212394	239511	165337	146900	146312	153404	167421	165126	189803	193889	120973	93141.2
1L_gene_141777;5L_gene_38796	218620	268646	230167	257348	285520	318732	304980	180895	223031	330627	230339	200264	178443	191943	188903	296832	258365	205417	235093	209041	228297	216254	205836	269726	244356	240312	158261	233453	265443	382038	349435	287236	281315	214242	253537	235856	217368	247789	307162	273244	257281	181667
1L_gene_141796;1L_gene_293645;1L_gene_86535;5L_gene_131241	38822.5	95043.3	84511	102636	72328.6	100023	123738	78288.7	Na	93632.4	76317.2	86130	58833.6	76240.8	39371.7	343001	107552	169150	96939.5	124701	165104	69225.9	90087.8	106936	129646	82877.4	38338.1	51117.9	78767.7	140763	126429	94702	110115	47080.7	92728.1	102116	83570.5	103513	86245.1	128333	87417.7	89026.6
1L_gene_141813	51666.4	132531	52607.5	136122	141039	251575	135547	74903	77701.5	111078	113973	104596	49296.9	62569.4	93787	184263	81816.4	192167	87837.3	99398.6	56640	38998.6	50351.9	86603.8	78188.6	67049	38429	63653.2	46095	50933.3	76797.6	59852.1	72074.3	33729.9	64600.2	47207.3	38673	68961.5	116670	94654.3	31630.4	24444.1
1L_gene_141826;3L_gene_134022	155446	114230	163565	82641.7	91147.8	116310	201704	92771.4	Na	125444	46763.5	53209.1	72558.1	80698.8	80012.3	64656.6	67021	Na	43582.5	25267.4	79902	70125.2	30905.6	Na	51338.6	52043.8	92856.8	Na	51124.5	135576	184031	98842.8	74700.4	75592	115940	82566.9	112245	93170.8	144683	159855	100751	110337
1L_gene_142103	179873	204861	166903	156516	145986	154562	272756	165366	232151	236493	185276	216010	106800	137089	116353	155519	191301	143396	103972	69473.8	99238.2	131659	149450	197309	141031	104409	98761	81746.9	167562	230808	194520	172494	141942	111534	102443	169900	99370.7	119743	151094	64425.4	83952.6	97390
1L_gene_142113;5L_gene_111691	150260	145358	134692	151121	153428	159696	233870	87246.4	132298	158961	58602.1	115316	66631.4	62396.4	95378	95540.4	106571	105985	88397.6	90575.5	57991	91177.8	73869.5	100627	119536	110973	50935.1	79193.3	141514	162332	182494	157288	137875	105871	101217	170454	97868	148783	134764	151699	111536	80981
1L_gene_142115	27353.6	14445.4	12934.9	11684.6	18415	20084.5	31437.5	27439	20102.5	8992.68	24740.4	8478.33	15692	12194.4	15170.6	Na	163502	Na	11005.1	15275.4	13826.8	28355.8	22951.7	28558.6	8958.81	8990.06	8644.06	4945.78	18116.5	21946	25181.1	6640.39	7936.33	10163.3	10772.5	16055.5	8823.55	5699.01	8716.06	17103.5	12080.1	3790.62
1L_gene_142118	56955.2	52314.4	48015.4	68435.2	43793.5	80934.6	95693.8	46923.2	58403.2	93099.1	30904.4	72421.1	58032.8	19123.4	50332.1	213705	61382.4	65768.5	42681.8	58371.1	67788.2	81214.5	25241.8	74372	50622.8	80165.3	41746.8	42144.5	32724.7	55112.7	36823.6	52912	23590.6	36159.5	22300.5	42774.9	74566.7	23232	28562.9	24809.4	29874.4	34426.2
1L_gene_142128;1L_gene_271623	30302.3	27607	25300.8	34632.6	20085.5	23849.8	21422.7	Na	Na	Na	12600.8	24345.6	27780.3	21528.6	17694.6	Na	12407.7	27342.7	22118.7	23346.9	26621.7	10084.8	3524.32	Na	26516.4	23578.2	24510.5	18963.5	22552.9	18166.3	20579.3	16374	21687.8	32893.4	20271.3	33916.5	35070.4	38306.9	24246	24680.5	32318.5	29852.7
1L_gene_142131	36304.2	80353	51393.1	125511	66225.9	54932	43906.2	27498.6	168031	15838.3	43137.4	28347	41414.4	29942.9	15512.2	Na	10177.4	16876.8	22205.6	21696.5	21027.6	23661.5	55499.3	13511	14996.1	15049.5	24156.4	28734.1	48383.8	75886.7	125422	76875.9	42563.7	48434.4	67745.3	56462.7	38820.2	18555	58102.1	43838.4	75608.1	36186.8
1L_gene_142675	383012	317048	398813	465397	443724	274741	221394	621585	600241	363906	1.01265e+06	997732	697316	596477	508036	426246	395867	526210	604151	443517	518954	926329	587742	531564	1.09962e+06	564496	705212	772689	585803	345920	345029	613359	602997	588880	830426	508416	587558	563430	482106	467817	558536	644391
1L_gene_143509	98749.3	116226	77321.9	109799	121468	257318	229817	153640	222380	281614	157312	174742	69067.6	81867.3	189106	524995	168125	130750	119941	136229	101022	177724	173096	193884	146663	108414	72240.5	79862.5	84702.5	78667.3	86213	156069	104760	48234.3	30715.1	63901.3	57366.4	55750.9	91074	105477	23961.8	23862.3
1L_gene_143600	226970	171605	131186	174226	209876	413232	381248	142336	302075	276701	142766	122399	153192	143270	321924	593776	333715	241755	148598	330583	222979	276442	340107	432689	311960	287198	183856	210104	169449	157448	220912	142242	144580	123721	87437.1	95695.3	150283	146241	152003	148577	66126.4	73599.1
1L_gene_144295	250993	275415	249062	203881	210581	291668	343254	245398	254769	305260	214211	193928	190145	218215	173077	320884	228552	190987	157957	188248	240603	270338	241015	233859	211639	206925	189348	189591	251767	299903	304099	298543	286564	213517	199822	250207	236771	228532	202533	218269	222090	206933
1L_gene_144299	108078	67155	87835.3	75960.5	31453.9	76793.4	184040	127218	137637	Na	94230.2	48033.5	91392.4	87028.5	9312.41	31966.3	42814.2	31998.2	Na	Na	39501	65981.8	79251.7	Na	57094.5	52911.4	68394.7	57096.9	134203	182676	144812	123571	50029.5	66342.7	67096.8	136489	85150.3	89997.3	73876.6	97761.2	66345.3	67448.1
1L_gene_144334	156440	61897.2	48213.7	105745	54658	173018	298744	285220	305446	133142	197592	110290	62688.1	36132.5	182367	119930	185735	69441.7	206272	136107	117351	124094	94371	175386	49646.1	106026	57014.7	101608	92221.1	54638.2	23939.5	105725	59139.7	18661.7	55952.6	70638.4	40909.4	84718.9	47475.5	25302.6	42054.2	25986.4
1L_gene_144417	919435	546104	306642	745048	703060	2.72173e+06	3355457	1.01493e+06	1.30967e+06	1297178	1.02674e+06	848851	214369	400477	661778	1.47934e+06	796854	331766	277223	674294	397281	1.45386e+06	1.70016e+06	1.70114e+06	962752	878752	528082	595671	212343	504651	538437	603450	690903	646077	245185	207406	357637	454357	329676	293357	126428	132369
1L_gene_144625	1406100	1084208	1.23782e+06	1.66337e+06	985017	1.83513e+06	1.2828e+06	1.32358e+06	3090646	1051472	3.02656e+06	3698157	1140095	1.63373e+06	1.13514e+06	1.65166e+06	1353291	1515535	2.08981e+06	1.31425e+06	1050673	1.40266e+06	1.0596e+06	2.04907e+06	3.47964e+06	2989712	1120235	1.22369e+06	1236136	705955	851163	1.27325e+06	1.39055e+06	741547	919925	1.40436e+06	1.52969e+06	702585	1.01759e+06	1.55129e+06	408370	826612
1L_gene_144660;2L_gene_94511	13972.2	Na	Na	Na	16234.6	Na	Na	144817	125949	38394.5	45186.3	36059.3	28072.9	19426.9	42502.7	18001.9	34932.5	58890.9	49493.2	41227.8	63449.6	100296	40947.9	29988.6	26425	20125	60700.5	60656.7	31054.9	15912.8	19702.2	101302	73038.6	34266.8	33676.1	19375.5	18274.7	24134	20528.7	24849	19716.6	15815.9
1L_gene_144774	149758	63868.5	103698	122495	118712	50460.1	71986.8	80841.7	117197	136647	70550.8	97280.5	78112.8	87106.4	65471.7	142564	45006.2	25615.3	41736.4	37798.9	15096	34435.3	58998.6	41596.6	73812.2	33610.1	37768.2	15472.6	31565	23760.4	32906.8	46605.9	86212.6	22485.6	61798.4	30678.2	13198.5	13569.1	76804.2	15690.8	16986.4	47292.9
1L_gene_144974	60860.2	84664.1	63058.3	63618.9	77359.6	95732.2	88670.7	56425.7	64209.5	43662.6	43230.7	50004.2	30286.5	51106.9	57247.6	31216.1	49426.4	63391.3	41476.8	17128.9	36447.2	28906.6	39058.5	83084.5	46234.4	45575.2	19028.2	55082.5	57343.1	73918.3	64535	99131.4	47816.5	16764.4	16221.4	38609.6	28140.4	38563.6	72874.5	67427	21411.1	26046.7
1L_gene_145455	210383	28849.8	30746.1	55313.9	32891.7	418207	812882	126304	211020	205037	192565	218927	Na	19471.5	44478.6	260336	61293.1	61058.2	25691.6	Na	28157.7	82803.4	58216.2	89132.4	96941.2	144104	33009.2	45068.8	17833.5	28431	35408.9	98046.5	104053	28232.4	Na	29823.9	28851.1	33294	49383.4	25659.2	Na	Na
1L_gene_145463	168715	136602	83426.3	152443	171115	274841	204288	638405	738195	941636	551937	271143	217101	169800	299990	377508	256041	250972	219828	360197	265492	525756	517828	297928	252755	241931	219956	173314	57237.4	175468	172363	110505	227497	125717	124796	140426	123751	123890	137740	143104	80542.5	97356.6
1L_gene_14555;1L_gene_29044;5L_gene_249067	Na	Na	27451.2	23893.8	53311.2	Na	Na	Na	Na	Na	Na	Na	Na	Na	Na	Na	Na	Na	Na	Na	Na	Na	Na	Na	Na	Na	Na	Na	Na	Na	Na	Na	Na	22871	20494.3	Na	Na	Na	Na	4957.83	23083.5	14620.2
1L_gene_145625;1L_gene_158149;1L_gene_204774;1L_gene_297495;1L_gene_308574;1L_gene_5402;2L_gene_109409;3L_gene_237253;3L_gene_43459;4L_gene_247544;4L_gene_273287;5L_gene_36585;5L_gene_68866	79267.8	52030.6	27480.2	49836.8	33496.9	Na	Na	126120	67336.3	49275.6	Na	69098.6	99829.5	117152	98700.5	Na	Na	41095.9	283071	154987	266850	92991.3	74851.3	55068.1	267136	85339.2	100759	67689.6	52970.8	63599.6	Na	25925.2	20694.2	58063	114845	18395.8	86891.5	59143.9	36972.8	35668.7	81314.5	76874
1L_gene_145666;2L_gene_135496;2L_gene_169044;4L_gene_337664;5L_gene_100897;ZS_gene_192374	181031	144428	208814	174304	109698	184830	135459	172252	176477	151173	138622	99260	130074	94316.7	13961.4	26689.6	66357.1	38611.7	28569.6	39767.3	41072.2	87554.9	110121	102994	97066.3	44782.5	75450.7	20412.8	137966	121786	101544	46159.4	93352.6	61829.2	84327.4	105161	75180.6	81276.9	130618	133571	94173.2	87384.6
1L_gene_145787;1L_gene_159541	144602	50953.3	41730.9	128299	87476.2	441783	494668	407368	742236	298990	149897	143754	Na	31754.4	139847	240851	142404	73882.1	45322.9	58701.5	47046.5	263766	244416	259002	88278.8	67790.7	45057	39399.3	99100.5	52311.1	75145.2	230662	60837.5	42284.2	18891.1	20455.1	10714.2	22118.1	40588.8	38469.9	39120.8	Na
1L_gene_146083	Na	Na	33509.2	21953.3	Na	Na	Na	Na	Na	Na	Na	Na	Na	26042.2	Na	Na	Na	Na	Na	Na	Na	Na	Na	Na	Na	Na	Na	70152.5	Na	Na	Na	Na	Na	31033.1	32812.1	38601.6	41858.4	16260.7	Na	Na	32663.3	13117
1L_gene_146128	158306	162131	249066	194473	254689	68560.2	70524.5	63428.2	64478.2	65911.4	41758.5	112246	106984	153717	69478.3	51957.1	75675.7	95831.2	99041.5	60346.8	56362.8	32748.8	60726.1	41760.9	59789.8	104910	94663	104055	214366	114202	156031	125175	141573	228150	183735	154280	183950	187891	172490	201770	339210	177046
1L_gene_146129	277579	314751	440325	388054	492180	245178	158668	138419	104301	134608	126706	246092	192070	234521	195573	142524	196960	233816	217474	165351	141281	100780	76762.1	69429.1	84227.9	214891	205801	170684	430473	267411	334474	226337	246497	376763	366082	328814	345948	422776	433861	405670	658299	376686
1L_gene_146130	125578	97620.9	126398	129932	147525	106693	50878.6	23100.9	29930.6	35266.6	39369.1	49013.2	69848.1	74365.1	81121.7	91002.6	77766.9	77634.4	94886.7	73117.4	62220	30711.7	36688.5	29603.2	21019.1	77476	93569.6	68783.4	127051	62696.2	86462.2	57502	58676.7	119464	114352	73844.2	94778.2	132050	120471	122475	202882	111341
1L_gene_146131	56915.3	64540.3	55034.8	70971.4	94153.6	31121.1	61426.5	Na	Na	22979.7	17249.4	22756.1	38755.9	29176.3	28482.7	66021.9	13086.2	26050.3	19618.8	30824.9	27268.8	24278.3	10884.3	Na	25067.4	25925.3	28102.9	43593.1	64415.7	32511.7	52328.7	22520.6	28049.3	65779.5	84340.1	52344.3	76194.3	72820.2	76410.3	92845.3	144036	63983
1L_gene_146150	155744	106876	113808	110395	69527.3	158175	134093	114158	110997	111057	116782	76522.4	81100.4	79710.7	47863.2	111265	82031.5	31467.1	40838.8	33848.3	63797.6	105339	93390.9	102233	44773	85459.6	65430.1	60499.1	134074	170755	107991	86210.4	99925.5	86299.7	106189	137279	97290	89924.9	118463	91812.8	79216.3	89417.5
1L_gene_146154	153187	140067	136282	126966	126673	149766	195309	120283	185210	211516	114595	102340	115094	120151	102306	357449	167256	107967	104180	87398.4	126055	116003	124958	132167	138891	69039.3	78637.8	97321	133981	162460	129637	141485	124478	93479.6	83347.7	147675	109834	105936	94858.9	115549	87080.5	94670.6
1L_gene_146178	291031	296750	257653	247680	231798	287194	349822	308829	315765	345691	210682	234975	195435	242292	112049	451286	219910	157610	127562	165159	191405	254372	287494	304313	270767	225010	221242	223829	302193	376828	296151	294159	283109	218658	257013	316630	248258	258657	297740	300420	250194	226053
1L_gene_146190	160034	168439	157320	112387	93532.4	130341	112273	151345	131714	199836	85078.6	90426	93597.9	88241.9	89074.6	186248	95874.7	72557.7	114227	67878.2	91168.6	100344	98092.5	113715	85609.6	68205.1	64518	78051.9	147833	178362	193256	133901	108329	95197.6	116346	175094	108667	143481	164828	215926	113473	100597
1L_gene_146197	538460	503132	489790	462952	428855	430897	629971	522801	393210	449515	407182	405496	344394	434933	292018	425933	448917	323817	340286	296433	355604	422144	378364	444412	465260	438045	332602	361602	585300	680725	697383	442451	494395	420017	469879	527419	430677	469836	453269	445307	483456	411759
1L_gene_146349	32555.4	49447.1	17425.5	27274.7	11013.2	83890.5	192028	159059	197647	Na	106947	112478	47139.3	30696.4	78136.3	Na	89619.2	18650.3	73366.2	31477.5	29800.2	89813.6	78510.3	53580	45617.1	156012	42958.4	85794.3	43144.2	Na	Na	47430.6	19563	32452.2	Na	21269.1	31208.4	41365.7	14386.4	Na	Na	Na
1L_gene_146578	190042	168226	213761	348489	389827	419045	290529	308448	712136	254847	459651	448887	286342	182090	420643	243818	261288	392911	315103	352173	288702	507688	332671	287262	410580	276176	288970	438023	296320	164044	133399	252455	358974	282078	307207	173282	165670	260708	261305	237528	196527	266040
1L_gene_146595	25857.3	Na	9508.79	7686.47	10766.2	24524.5	Na	65811.4	34437.8	23919.2	45598	62106	28699.9	17476.3	46807	Na	36356.8	29024.2	31451.6	17076.3	43435.6	80079.1	43271.8	Na	50340.8	15115.2	35054.4	70493	36517	17345.4	16924.4	15613.4	53968.8	36890.5	54808.2	13491.7	10672.8	21786.1	38154.9	21906.3	16152.9	21924.1
1L_gene_146762	801737	937423	752532	764251	782342	2.03214e+06	1.62604e+06	947864	1.54654e+06	892456	233278	482452	504526	515652	707541	1.14099e+06	913943	744886	733747	753178	498105	340349	500838	605619	481075	258279	197627	467645	419836	778824	849807	449000	603519	418073	410524	494408	366681	364814	648497	986832	375705	418288
1L_gene_146798	356153	499497	573185	734829	650275	171426	231075	149824	179962	141079	179942	336117	333513	379236	313991	224450	221253	237480	303839	198779	192111	119100	170531	132447	164311	335566	379125	389986	614624	337984	414590	408457	349880	607809	524103	425241	671432	670596	462688	475453	988136	487787
1L_gene_146901	131484	Na	25772.7	93438.5	86143	568751	490940	Na	282142	170344	83623.2	Na	Na	Na	100729	345659	213874	41458.3	Na	128396	92291.5	176999	125913	267578	Na	Na	Na	Na	Na	51572.1	Na	Na	39085.8	Na	Na	Na	Na	Na	Na	Na	Na	Na
1L_gene_14691;1L_gene_6171	131312	134596	127295	167740	99010.8	161609	155366	113690	160306	218392	71465.4	114800	110770	116160	73737.5	95334.2	81797.4	92420	83348	29686.8	40457.5	61945.2	91059.7	116933	103392	100307	51781.2	79659.6	114828	79550.7	85840.5	86983.8	61855.9	70765.8	64651	102644	82125.5	75064.7	88075.7	96974	63938.2	63850
1L_gene_147065	33745.7	Na	15443.5	29446.6	25098.7	32313.5	Na	Na	Na	Na	9926.19	34967.1	Na	Na	111887	43176.8	62102.2	141002	194597	103512	79435.1	18107.8	35543.2	Na	Na	Na	28851.3	Na	Na	Na	Na	64422.4	132721	64771.3	34431.6	68400.3	Na	28702.7	23940.8	39661.8	Na	48067.7
1L_gene_147227;5L_gene_169580	183056	143774	113986	135101	145982	144540	165590	290225	253052	261231	314638	265292	241772	200272	216661	259968	371643	298546	250000	294437	215363	372254	265075	294304	287039	228654	226976	303720	155247	192975	127909	260294	253686	151147	184848	124121	219097	184605	174973	188096	117260	196114
1L_gene_147485;2L_gene_344684;5L_gene_161554	249410	234056	202932	255921	273097	670827	575947	233559	375158	457757	213433	194161	211164	156519	424623	706342	389245	191359	235245	305574	280790	132585	326688	371497	265238	269748	180839	222105	114060	166223	197775	125962	226086	87994.8	84725.5	103252	112615	129577	133727	154505	55056.8	89215.7
1L_gene_147557	4176.16	4431.44	3485.67	4670.52	1796.85	4643.73	4458.35	5638.47	3262.75	5964.43	2184.61	4072.5	6165.2	4360.68	7119.97	11781.7	8051.05	5680.17	4858.77	2195.6	2895.39	2006.43	3105.88	Na	3293.73	3211.92	4758.42	4989.3	2184.78	3689.04	3131.67	4045	2354.06	3461.72	4246.18	2557.31	4860.36	4414.33	4693.74	2660.09	3345.45	5888.15
1L_gene_14809	185268	161462	122953	169841	176071	366032	339974	299434	377719	362277	246887	182162	180973	161455	275449	327496	262406	181927	176361	236926	177106	320126	261010	446510	290816	279123	169052	235386	199112	199220	219225	198470	258226	143295	107018	120349	128216	133895	175627	145870	77165.7	91051.8
1L_gene_148221;1L_gene_150468;5L_gene_164671;ZS_gene_242255	Na	Na	Na	Na	Na	9026.52	6932.98	Na	Na	Na	NaN	Na	Na	Na	Na	Na	Na	Na	Na	592.413	Na	Na	Na	Na	NaN	Na	Na	Na	Na	Na	Na	Na	Na	Na	Na	Na	Na	Na	Na	Na	Na	Na
1L_gene_148243	286609	314497	299860	281139	231495	243585	301832	501731	528929	621154	412403	323670	268657	269721	183785	304930	276447	233366	215744	171160	208945	390955	345212	425287	414242	306366	242825	231065	407738	336613	332139	302961	191776	240661	220235	364084	272253	261857	283577	268679	179845	212733
1L_gene_148733	47883.4	Na	24829.4	42288.4	Na	Na	Na	186203	64768.2	36900.2	136986	195805	Na	44380.5	112652	66509.6	58509.4	255359	214275	97187.9	68537.1	82337	48498.5	84968.9	273307	97122.2	56526.5	64837.8	121046	29032.5	11454	123781	156168	81513.1	73312.1	197391	37821.2	52976.3	86537.3	138656	15478.5	72193
1L_gene_148775;1L_gene_197121;2L_gene_306930;5L_gene_146986	116107	88466.8	99028.8	198353	264444	192614	127420	444496	119199	90744.8	567620	492355	320204	252067	309127	66632.3	175053	556993	385215	286895	249423	267712	142708	302516	669067	369405	429291	355064	258703	100155	123276	371212	372881	264555	228755	195793	201304	263841	226633	230734	179070	216709
1L_gene_148781;5L_gene_67807	646060	619390	810894	865098	710016	625598	366593	936781	937990	821633	1.21118e+06	1123694	967780	947189	667791	677927	709662	1.03543e+06	1.13287e+06	782285	943769	815723	675590	706034	1259529	698623	808192	828060	565188	549573	675861	910692	885237	556056	761156	651631	589898	669833	760356	994875	678781	841352
1L_gene_148786	95647.8	17085.6	102702	119540	137901	82566.8	34975.4	154425	66967.1	93064	193387	171981	99866.3	38795.8	109946	74038.5	128049	104834	127963	113340	88337.6	116682	131754	158458	176118	66774.3	105771	159858	97820.1	64070.4	54991.4	162208	179281	56979.4	75893.1	92556.5	51180.6	52305.1	82972.9	104698	61749.1	70003.9
1L_gene_149297;2L_gene_162123;3L_gene_310731	60370	Na	NaN	Na	Na	Na	Na	Na	Na	Na	Na	Na	Na	Na	Na	Na	Na	Na	Na	Na	Na	Na	Na	Na	Na	Na	Na	Na	Na	Na	Na	Na	Na	Na	Na	Na	Na	Na	Na	Na	Na	Na
1L_gene_149517	198248	193661	166275	239519	176384	164003	153241	174373	93038	134547	116258	166622	173034	186416	80014.8	155596	94173.8	42918.2	50699.1	67150.7	86481.6	106318	114026	176398	162471	170561	133558	121281	180968	234822	200205	162478	175541	221640	211206	208807	198414	175038	131698	156055	103824	164012
1L_gene_149518	275740	295265	273842	276716	234799	285057	247188	191364	280318	320337	170806	220297	277348	263893	165620	297124	265695	211429	230893	212134	249141	208466	235213	279721	300088	243789	183396	192964	344060	251522	321126	143581	123203	228573	248372	318382	322503	311329	268213	285249	251457	234794
1L_gene_149530;5L_gene_127754	528129	628808	515799	572566	511339	753357	782700	571008	709035	778428	606656	566765	550384	481001	541325	745079	690017	738421	519178	431515	497572	491518	486869	556712	545608	453608	402529	476955	511500	688689	627522	796806	577711	430774	416310	564764	556853	621563	538547	648355	368697	393673
1L_gene_14995	63909.1	54625.8	53224.7	59783.3	53909.4	63765.1	50048.4	56713.8	66587	66964.4	36613.4	57548.8	41387.9	41494	53371.1	128934	84584.4	61121.6	60786.9	46898.5	77478.7	47803.9	58017.2	14889.6	47132	43266.1	35554.6	37700.3	37471.8	50153.5	66072.5	45997.7	43612.8	32124.4	36361.4	50360.5	64563.4	45910.7	36932.4	48248	30601.2	37105.5
1L_gene_14999	57232.5	63050.1	37206.7	59462.5	61449.8	75976.8	60911.9	31647.2	60064.2	43596.5	91345.4	37540	21921.2	31097.6	45865.1	80204.6	73824.4	138660	79353.3	39596.1	36663.7	55739.9	16919.6	39370.7	52410	47517.8	28450.1	45286.5	26768.9	41232.2	52060.6	43678.3	48521.7	32625.6	35218.3	28269.4	29737.5	44520.9	60354.4	45238	32953.7	28497
1L_gene_150143	362231	351054	314572	359254	421239	610953	535938	470242	834879	736132	524622	471699	372759	373867	532393	611257	500421	462934	397145	453852	431327	645427	785352	699390	564875	454900	424357	375242	234887	296263	320382	535234	403112	319361	260441	261675	264491	267431	203221	272510	171883	230643
1L_gene_150702	266981	257171	228912	271626	187073	240536	204120	146946	171700	214979	74118.3	88058.8	166240	172295	61855.9	183580	221993	85073.7	55192.2	44631.2	91974.3	78680.5	105305	106707	46106.3	69088.5	92863	101780	205999	183673	262960	61483.1	14480	117882	135030	285885	179964	152809	286118	356321	186021	187565
1L_gene_150704	295809	283547	349126	283796	274286	348276	431847	303813	247499	279515	125566	162967	147673	125543	190759	229639	148436	166369	166638	138080	169186	135100	173328	132420	174999	123992	155579	177751	243849	317747	311617	198018	272195	221620	213620	272632	233530	241782	237961	284538	235596	238283
1L_gene_150939	79635.6	188342	46046.6	83027.6	61171.4	164252	149993	87019.8	172220	189772	55749.8	66171.3	41134.7	Na	81630.2	133596	100293	71196.2	81368.3	45228.2	52482.2	137345	135977	130942	65844.3	69261.8	55252.3	71241.7	38756.4	62567.8	29949.7	94112.3	63340.6	24452.2	52824.4	36521	34677.7	46037.3	14234.6	42064.5	5920.79	36892
1L_gene_151210	108215	104887	94988.8	89403.3	82279.5	82003.2	118646	86180.5	99700.8	132968	54216.8	65251.7	61120.6	61916.2	57096.6	126041	101519	70563.2	67059.7	60723.3	101734	90778.7	84881.1	106925	84956	80532.4	72424.5	60234.2	117314	113572	128137	105400	64659.5	79889.5	77968.2	117911	106743	83260.3	74481.9	83696.7	96573.2	76276.6
1L_gene_151225	159631	152177	130527	159642	135992	183319	242540	172595	147928	219714	142302	123922	124856	124593	172301	285919	175988	137092	135255	132242	115604	131684	183450	170582	118764	150871	137277	104455	149683	162179	173818	113624	156847	132403	126508	187769	132952	145040	151426	128789	118174	117966
1L_gene_151249	170410	178953	57144.6	69198.2	51979.4	190088	213764	128457	126219	133799	33704.6	15778.6	91454.5	76539.1	110311	227995	194265	11807.4	34983.3	114865	135491	26856	31768	17959.3	77511.4	Na	28086.3	32126.6	77125	126765	111183	22470.9	33058.7	74583.7	41283.7	31549.9	48465.4	31236.3	Na	22872.7	85100.1	57934.1
1L_gene_151934	237738	206008	155689	235429	300142	601127	411432	493857	804855	746965	580196	455144	255909	280181	362721	523497	425911	444714	310458	422651	316590	432323	474108	534747	367937	265404	242155	325017	189787	294252	319720	135659	310651	138313	128110	169402	112258	130830	180022	233107	111532	95245.6
1L_gene_151937	80362.4	17709	21783.4	18071.2	11112.8	91916.5	216532	Na	90041.7	98058.8	40002.4	30970.3	38034.7	Na	18627.2	152202	70987.7	27388.8	13493	29441.8	38640.2	38855.7	15542.7	46188.5	99092.7	36398.7	Na	16864.7	36499.4	35520.4	16125.9	21465.2	25612	14902.6	12299.8	23904.1	29087.2	Na	Na	13865.6	11031.5	11699.3
1L_gene_152328	1.16032e+06	1.33832e+06	1.80704e+06	1.73942e+06	1.56626e+06	902438	663598	1.2931e+06	1.02256e+06	837856	1.3919e+06	1.79684e+06	1.73062e+06	2.06409e+06	1843102	1.73046e+06	1.25306e+06	1.89864e+06	2.64258e+06	2.37932e+06	3266101	1.45992e+06	997708	920074	1.62274e+06	2.6054e+06	2.23373e+06	2.87328e+06	1.41217e+06	812525	960127	780078	1.08961e+06	1.92569e+06	1.7496e+06	2.18018e+06	2.52452e+06	2.59411e+06	1.41074e+06	1.34028e+06	1.80916e+06	1.8081e+06
1L_gene_152654	72168.2	106197	90112.6	68241.3	74880.7	80333.4	59009.4	67042.7	61712.2	Na	106541	Na	95908.3	83908.6	48035.5	Na	51007.4	75547.3	80611.8	39491.9	69462.2	60343.5	102442	Na	71708.4	32649.4	75276.8	17428.1	102287	71870.7	57798.5	51471.2	71186.2	88572.2	101470	26823.1	85533.7	61820.8	45457.7	27316.7	69732.6	54498.8
1L_gene_152655	440050	446696	389412	350463	402118	385401	319889	474935	426112	490039	409111	377014	605363	510509	325076	567067	610947	324974	304076	366066	303792	512757	583771	478783	368166	489101	527228	479774	539583	577055	529660	417230	530656	504617	484686	315377	357161	381065	393833	330483	508848	528537
1L_gene_152656	65252.6	70857.7	83381.6	62766	47150.1	53126.1	67542	54095.5	71883	61121.5	31376.3	38158.9	79617.2	84165.4	62800.8	83659.6	100966	67333	35969.5	78081.3	67949.5	48037.9	82439.9	69616.3	39881.5	65020.5	78162.2	74526	69703.7	57882.6	55832.2	46338.3	55704.2	71784.1	51962.1	40962.6	42044	48378.2	40490.4	41706.1	68536.2	68861.2
1L_gene_152657	442284	514155	483646	415521	382148	406748	322862	568304	487372	550868	389702	421077	672879	611324	327776	474994	552219	272121	376589	376356	277762	437142	610917	429989	322428	428376	500674	456673	493420	603865	506663	550807	419700	483456	440009	375569	401600	417764	446785	386433	399720	497777
1L_gene_152665;1L_gene_232911;1L_gene_73404	51139.4	40611.9	68802.7	54899.7	52516.2	24329.1	28400	56630.7	17961.6	29197.1	59428.1	43793	83061.4	79801.5	21213.3	Na	Na	Na	4014.89	12212.5	Na	53593.4	57766.8	54742.8	Na	57160.6	60976.4	37671.1	39779.8	33916	23245.4	31756.9	Na	50338.2	59898.2	74183.5	67133.1	68809.6	29143.8	33752	65552.4	62770.1
1L_gene_152671	459618	673448	525638	435689	497443	421397	383108	494930	548157	598476	399082	410728	728101	637617	628864	1.01513e+06	689452	498376	467952	595605	440391	366785	596238	598538	379750	449312	539180	428077	497821	582646	541236	481719	443447	558133	437972	419237	443502	370252	384571	422758	496495	527005
1L_gene_152673	116322	155738	133655	104655	131805	98010.8	119278	92508.8	95920.3	119000	108344	105527	161292	175554	96519.7	186043	162251	138399	120965	181036	110188	108395	113297	124391	79342.1	117668	132978	122283	131052	156173	121119	123484	131079	131467	120408	56587	89551	95263.8	77338.6	92559.3	149813	117234
1L_gene_152699;1L_gene_299080	674188	577874	452858	621267	450242	1.19245e+06	698648	1.30322e+06	3.57297e+06	2.53032e+06	596936	453933	531702	565977	759486	796590	781298	545666	655560	825196	702983	997333	1.10754e+06	749549	236699	209274	339798	340005	279541	341642	474130	361869	282821	214536	264642	263471	237123	244790	272967	585287	251532	160697
1L_gene_152715;5L_gene_5881	83234.2	Na	23966.4	49977.1	43821.6	534679	331343	Na	25877.7	80990.7	113979	Na	37912.1	25964.1	Na	Na	Na	Na	28082.8	92840.6	7341.04	Na	Na	Na	58087.5	Na	Na	Na	Na	Na	Na	Na	Na	NaN	Na	Na	5728.05	Na	Na	20108.4	13244.9	Na
1L_gene_152716;2L_gene_236488;5L_gene_81596	9077.68	Na	Na	16972.5	14589.4	79639.5	61510.9	6045.32	Na	Na	Na	10281.3	12684.7	Na	Na	Na	Na	Na	Na	11317.3	Na	Na	Na	Na	Na	Na	Na	Na	Na	2387.58	Na	Na	Na	Na	Na	Na	Na	Na	3981.96	Na	Na	Na
1L_gene_152849;1L_gene_236325;1L_gene_252579;1L_gene_314474;1L_gene_322235;1L_gene_392397;1L_gene_67199;2L_gene_102485;2L_gene_108022;2L_gene_138322;2L_gene_141498;2L_gene_150896;2L_gene_17096;2L_gene_232665;2L_gene_261483;2L_gene_308946;3L_gene_200941;3L_gene_250410;4L_gene_140563;4L_gene_157213;4L_gene_173685;4L_gene_247127;4L_gene_272847;4L_gene_283339;4L_gene_31852;4L_gene_356055;4L_gene_3599…	422633	402305	146665	184827	69323.7	153899	169639	263230	199853	202917	83048.2	196208	160719	154581	166302	93907.3	142466	106805	147484	88707.2	136921	132448	186172	144763	230531	145176	82740.1	107608	93637.2	66734.6	97118.4	49120.7	34331.5	83256.2	82619.4	61658.8	188114	75860	57136.4	74457.5	96564.3	105761
1L_gene_1531;1L_gene_16150;1L_gene_20812;1L_gene_25594;1L_gene_270182;1L_gene_27271;1L_gene_276155;1L_gene_307058;1L_gene_327530;1L_gene_6194;1L_gene_63548;1L_gene_64365;1L_gene_72754;1L_gene_73231;2L_gene_274989;2L_gene_3369;4L_gene_10554;4L_gene_38261;5L_gene_138407;5L_gene_22447;ZS_gene_17389	389189	283269	402400	275119	323301	230163	249026	87618.9	51785.2	Na	Na	65503.7	220599	395237	153555	192275	46258.7	115332	187735	98779.9	148736	309936	333210	Na	141139	261803	139241	95701.7	318030	355507	409182	35089.3	80372.2	303666	63329.9	301870	306688	452531	632071	401792	268991	545088
1L_gene_153133;3L_gene_341902;ZS_gene_125428	16289.4	6319.15	17512.6	61836.4	62492.3	23594	20431.9	58897.7	46629.7	23741.5	40014.4	52034	30408.5	31052.1	22614	Na	Na	44035.8	31973.8	11833.5	35143.4	45222.4	40892.3	66173.8	88889.3	36067.5	28831.2	43238.9	23453.4	12433	25282.4	57135.6	100548	35013.6	43726.8	23143.9	33971.1	27155.5	16861.9	47733	23539	40638.3
1L_gene_153244	91224.6	15929.2	58666.4	61614	119363	Na	87416.6	86414.3	134192	242486	88068.7	106442	138508	125398	91262.2	Na	Na	99665.1	143597	153398	180304	83363.2	53056.2	133501	74908.7	157318	112757	191155	113100	80273.9	58027.4	99189.9	107060	129675	120036	120001	145687	132238	113440	116943	141552	138762
1L_gene_153245	NaN	10387.7	15694.6	13773	9288.79	Na	Na	24525.3	Na	Na	Na	Na	19492.5	13951.9	Na	Na	Na	10901.6	13055.5	20408.4	21900.4	Na	Na	14518.2	Na	13947.4	7737.23	Na	9740.66	11764.8	8161.35	8956.78	10796.4	16684.8	21196.8	20743.8	21797.2	11446.2	12401.1	17657	23573.3	8050.89
1L_gene_153465;ZS_gene_379157	62565.6	73790.2	64795.3	98642.2	121766	126393	61364.8	37749.2	85881.7	112206	82808.4	94952.4	80699.7	86132.3	88878.4	70671.5	51066.3	73553.4	114441	60634.3	43695.4	42831.6	20959.2	40962.3	49761.1	76772	38260.7	50902.8	51270.5	36135	37879.2	32907.4	55416.7	69386.7	96509.3	44590.1	77266.3	60474.5	75724.1	79007.1	50906.4	86349.6
1L_gene_153597	270960	285498	244572	156126	224789	231426	178961	207871	180812	204627	116577	132541	331382	276932	176344	249952	271913	171125	159453	222027	84716.9	186588	227462	170042	126760	141423	215712	231110	203423	288672	251481	198813	293049	184131	190712	154317	158888	130554	197971	111253	202086	184273
1L_gene_153610	185744	277996	254454	176535	224466	169077	180301	196422	181890	210676	220612	180038	229615	262495	219443	300088	308689	189801	176442	217240	155966	179638	297554	222812	149385	193991	254698	209537	220483	269315	234350	274203	238610	202208	233360	157355	188338	202339	151471	165077	228846	273356
1L_gene_153611	66117.7	33705.8	96080.4	56210.1	68401.7	55564.8	60229.6	74698.6	15140.7	Na	20465.8	21412.1	50892.9	58736.4	53450.2	89126.9	87030.4	65865.7	35451.3	56180.5	72242.2	25350.7	1.43335	35108.5	10922.8	25314.6	62776	72981.2	41913.2	51605.8	54003.9	37601.2	45697.7	20567.9	54340.8	19702.8	30095.4	32582.7	43207.7	38350.4	70371.6	70919.7
1L_gene_153615	123247	145316	132350	108322	129961	79299	88841.6	93499	130709	91999.3	104775	80358.5	146722	164482	111542	156501	179643	110912	134353	125717	129531	100299	119406	138724	78834.4	75837.6	164041	114850	113765	132049	123742	148137	104776	124298	107496	77075.2	107505	111174	78689.4	66632.3	120418	131938
1L_gene_153616	46119.6	64545.9	27686.9	49064.2	33045.1	40439.3	24520.5	64673.8	49302.4	49176.7	49043	Na	71037.5	63249.2	53507.9	94227	65588.7	50772.4	42622	35322	48329.2	38647.5	46761.2	65303.2	Na	34366.1	42706.8	35450	32608.3	52921.7	39643.8	43315.5	33684.6	48228.4	36885.8	38325.3	32569.5	40623.9	24358.4	28134.2	39912.4	67438.2
1L_gene_153617	55822	73526.4	68646.1	58670.4	55305.4	39934.8	50110.8	39691.6	48853.6	74341.5	34992.4	42378.9	67556	82348.7	48731.7	80135.9	73785.8	27626.9	45333.2	28129.7	27827.9	44718.5	63834.8	46929	43961.8	53712.9	76131.2	37339.3	58134.4	52544.8	44483.6	35012.7	18414.3	55873.5	49241.6	27756.2	46881.4	35486	29457.2	21381.9	54744.8	79774
1L_gene_153816;1L_gene_21977	171414	115151	152313	126867	97126.7	134449	214919	127299	167494	215870	150280	137847	83973.2	110155	60692.3	78574.7	84193.7	81807.4	82329.8	61488.7	66757.6	152487	140410	70706.6	76647.1	117131	93350.8	104703	125921	136710	120276	130348	70678.2	91736.5	95693	124599	67782.3	75587.9	97887	77768	85221.4	68924.4
1L_gene_153845	133954	165042	90335	101573	109306	230124	236666	78340.2	91751.6	180536	62436.5	18627.3	20449.3	13713.7	174440	242847	187927	155346	200849	209814	136389	127564	101243	217492	118230	29989.9	53890.7	73617.2	32908.6	70633.4	141181	68034.5	95939.4	52355.5	37245.8	51390.3	51327.3	62483.4	64817.6	114011	41996.7	24273.9
1L_gene_153886	180460	98106.6	181685	218743	278164	156245	93141	373849	159879	101920	317542	299041	163689	122590	264091	131835	309409	312130	242597	223633	185339	254003	170732	220124	265038	117313	306294	328860	229822	175335	130708	203545	358809	217691	179982	102963	97326.1	149163	308129	175884	204806	187161
1L_gene_153997	24966.3	21409	Na	21761.1	23145.9	130346	167575	Na	Na	Na	Na	Na	Na	Na	18293.2	73564.2	31995.5	11915.3	Na	12348.9	Na	33309.2	Na	Na	Na	Na	Na	Na	Na	15987	Na	Na	Na	5875.94	Na	Na	11232.8	Na	Na	Na	Na	Na
1L_gene_154206	90132.6	70818.9	89943	50440.7	82584.7	16055.1	21572.5	Na	26743.1	67746	Na	43891.9	56956.1	63016.7	40518.9	Na	Na	33402.2	20597	15668.2	35401.6	Na	Na	31299.2	16260.6	17966.9	66742.3	54145.1	134696	110582	137612	45809.8	56800.8	111148	123383	64880.4	73810.9	88916.1	125892	104531	236143	105469
1L_gene_154571	294229	253783	237077	219019	196636	300470	436631	281012	309592	341787	190564	207501	210770	150912	203428	252219	225044	164196	196273	152072	172292	215701	185685	306855	163391	173414	140646	135777	278155	461753	415552	255792	264639	185555	158375	312249	241379	211344	244025	310125	251497	260884
1L_gene_154572	265555	229722	202799	225451	251344	264469	319197	339909	356380	308875	205879	218749	211717	194712	195829	192587	192430	192381	183318	172625	166085	198172	211239	221936	224359	194423	132023	171525	251124	287303	308539	308138	196544	159183	175214	246670	217015	210967	169193	237193	141677	131168
1L_gene_154613	208686	183465	187618	139499	164007	194896	223339	142246	185141	204110	157187	135074	114534	132476	60958.9	148253	101892	72378.3	76822.4	57980.4	80732.7	184863	159844	178530	131718	132674	76371.1	115363	141922	160213	190119	150358	146948	119651	139536	146925	133338	143571	135637	126282	170112	129297
1L_gene_154614	237731	183069	150556	176836	128396	223530	247429	239090	264332	197681	180184	171900	141881	138903	80297.8	152918	129711	66447.6	91586.2	99090.9	147809	168332	186123	176699	148199	122314	152009	142197	144810	237721	221507	177980	196797	170200	182498	191214	167812	165111	144055	127040	149810	145577
1L_gene_154616;2L_gene_146963;5L_gene_86292	631950	518809	534354	588609	596478	666393	701264	767283	653324	734523	774702	699143	537210	468356	453409	564641	418294	544995	568155	490695	410610	594372	576616	609325	690027	721077	601660	582005	646775	752191	713754	635575	779447	528815	638800	669028	516489	568764	696203	624556	570846	476962
1L_gene_154737;1L_gene_197081;1L_gene_245910;2L_gene_102324;3L_gene_73383	Na	143302	209246	510666	Na	Na	140078	134592	116020	121393	54236.4	213669	72959.8	40573.7	77635.9	79390.7	227550	200883	264345	115171	137681	147284	138911	165468	241008	Na	116362	133246	46701.3	28341.4	26491.9	159828	111445	85821.1	70687.6	145461	66805.4	117174	82655.7	32854.6	61645.6	103534
1L_gene_154818;1L_gene_163961;1L_gene_328670;1L_gene_71202;2L_gene_274669;3L_gene_76584;4L_gene_50677	Na	2760.05	Na	Na	NaN	Na	Na	Na	Na	Na	Na	Na	Na	Na	Na	Na	Na	Na	44099.1	Na	11288.7	Na	Na	Na	Na	Na	1551.48	34781.7	Na	Na	Na	Na	Na	Na	Na	NaN	Na	Na	11519	Na	1828.29	Na
1L_gene_155406;1L_gene_36691	127377	49730.4	207267	163437	200142	75941.2	85464.4	43014	56627	Na	64336.5	88741.2	109304	132985	53681.1	64950.7	68542.3	65595.6	57714.3	56422.1	43940.7	35789.7	36906.7	18006.6	42418.3	71964.1	69268.4	89077.1	147851	106309	94323.6	93108.7	112632	170066	144563	116565	154556	135558	120874	143076	265145	131559
1L_gene_15546	449867	477740	203164	490475	633357	1.1515e+06	1.09485e+06	249702	548310	731960	230684	269449	152494	122490	707215	796030	333570	340414	323816	360036	276107	391349	516991	636885	417948	346475	154708	179036	315755	170941	282629	170121	255061	136011	145474	148369	105954	180648	261629	194272	111392	111179
1L_gene_156292	760359	805932	644340	682202	617140	1581591	1.40418e+06	985440	1.3159e+06	1.20038e+06	598505	554598	670799	577820	486581	916612	682562	475792	573352	514878	352303	866703	918305	1.1711e+06	663383	611955	543244	568066	337895	505965	640514	536150	473091	478355	349719	473400	295713	319520	546691	681724	338180	348222
1L_gene_156309	917875	1.0544e+06	1.55282e+06	1.05696e+06	1.13452e+06	705280	524934	830738	587643	448828	881636	876725	1171660	1.40319e+06	1.29921e+06	845071	624781	1.27927e+06	1.23019e+06	1.31251e+06	1.55574e+06	625197	641941	680003	969642	1.51832e+06	1.06352e+06	1.4511e+06	1.0533e+06	761692	807068	646007	761293	1.2872e+06	1.24797e+06	2.43493e+06	1.45422e+06	1.49534e+06	1.07071e+06	1.2279e+06	1.65185e+06	1.32312e+06
1L_gene_156353;1L_gene_311438;1L_gene_54581;1L_gene_7449	58829.5	73855.3	82370.7	68214.2	62866.6	45836.1	41843.7	62894	71346.8	62013.9	66783.8	70870.7	81245.2	86387	54975.8	76647.6	79130.3	54327.2	62253.4	63033.7	67430.7	53257	71528.2	65073.3	56464.2	70080.3	65477.6	62072.4	68724.4	59851.1	43043.2	66770.4	62944.3	66568.7	66915.9	76487.3	84229.1	77974.8	56287.9	64066	87797.4	69104.1
1L_gene_156483	6147.4	4360.57	Na	1776.24	2271.04	21796	30277.1	2595.83	5170.63	5225.06	4040.13	3392.54	NaN	2479.36	1251.92	Na	Na	Na	Na	3987.3	Na	Na	5628.14	3610.23	Na	3170.89	3625.46	432.931	Na	Na	Na	Na	1948.08	1346.78	Na	Na	1135.57	2778.93	Na	Na	Na	1668.29
1L_gene_156559	48133	85333.8	129761	41713.1	73879.2	35325.3	Na	33681.2	Na	Na	Na	Na	73066	83066.7	62397.6	Na	Na	21572.3	21738.3	Na	23826.5	Na	20650.4	Na	Na	67753.9	60134.6	79623.2	26437.3	52931.5	61400.2	27901.6	29712.4	103196	104940	142836	126442	127981	84631.7	112540	142906	90977.3
1L_gene_156860	Na	6848.43	Na	8932.42	2112.9	66992.6	87271.3	19401	62917.9	23539.6	Na	Na	Na	Na	Na	48596.8	Na	Na	11491.1	Na	Na	Na	56410.5	Na	Na	Na	Na	Na	Na	Na	Na	Na	Na	7586.4	Na	Na	Na	Na	Na	Na	Na	Na
1L_gene_156947	98456.5	89534.8	112854	165084	157467	151247	158893	111147	78539.6	82447	217876	327143	53037.4	72214.7	293994	72085.3	199154	248006	95107.2	12046.6	107513	161772	148395	234750	159987	53775.8	187541	227068	204729	62113.1	51494.2	151896	138088	94365	92868.9	40442.7	49561.6	84147.3	124439	20254.7	57234.2	69960
1L_gene_156950	35352	20121	40139.3	65592.1	76946.2	36799.4	36209.8	52367.4	48237.6	23739.1	81462.3	119672	59838	32044.2	57638.4	22097.9	47310.1	66256.8	44521.5	31355.6	32193.5	34210.4	49133.5	74175.8	62030.8	31535	76900.5	99356.3	70334.5	42614.7	23747.9	57689.6	77402.6	53518.6	78458.9	32487.5	23381	57691.1	83033	44496.4	48851.9	44558.7
1L_gene_156962;2L_gene_354385	9744.06	14313.6	13257	30788.1	25741.5	8770.2	Na	10840	21481.4	Na	Na	14314.8	12331.7	Na	26295.6	Na	Na	29369	7350.29	10774.8	12025.7	47709.5	33419.2	29581.9	14464.8	Na	26910.5	32868.5	29211.3	5504.63	Na	Na	27953.3	15646.5	14719.2	6569.6	8006.95	8440.85	30877.5	12544.3	7088.82	15776.2
1L_gene_158031	291164	217953	172832	256825	239911	970903	1.02045e+06	265800	592080	439294	411501	211118	132771	172456	411788	822613	327193	171757	98199.2	264521	214146	475612	381728	570880	299157	171364	133025	202462	106317	110199	159088	236450	181374	158579	99152.8	100910	86097.9	126834	88405	111170	60105.7	58435.4
1L_gene_158032	732360	653109	553850	711266	676270	1.49586e+06	1.29379e+06	677422	697922	607702	604328	579090	579493	572464	784005	1.00277e+06	853105	604093	556999	762054	646336	558317	573766	1.25084e+06	994571	858268	495649	689955	824974	623944	852826	933887	725392	453519	410695	517680	408825	513828	454850	623670	347835	483830
1L_gene_15847	632118	661064	626523	866972	472064	679625	603506	758702	577919	461794	816934	775320	707913	551031	907085	1.08318e+06	923636	898807	820943	723452	1.13267e+06	928911	552148	704091	1.00277e+06	731618	699513	572368	380556	438065	286735	329876	375615	522885	599427	490487	502408	538678	563203	111139	768638	469408
1L_gene_158644	Na	Na	15029.2	24467.1	112448	52372.8	Na	Na	Na	Na	149807	206881	158016	71362	40347.4	Na	Na	161679	130273	73999.2	67390.1	77131.7	Na	11976	239680	219485	186116	108218	14692.8	Na	26679.8	94199.6	119122	90075.7	74311.3	10891.4	147895	211036	36075.5	79654.4	56022.8	43432.4
1L_gene_158821	576459	514510	402418	513339	545264	1.22093e+06	1.16871e+06	548008	853452	663036	613724	517523	385065	449698	287712	529628	296786	280399	223148	317936	311098	740848	794821	910250	705867	618864	473034	583811	476659	513443	575673	460420	534596	338854	340390	319246	384197	362540	436250	420712	310948	316380
1L_gene_159199	438928	382490	344249	402172	293612	441650	375455	348383	404761	413761	308451	246008	272767	215265	223651	306488	231012	165214	148866	166087	249855	289327	289697	279277	260821	230366	217407	205993	402723	211963	363737	282951	268515	244497	223659	302854	224594	229090	221241	226130	169386	209113
1L_gene_159200	508081	439770	361949	405181	351919	484831	592482	641400	683315	702706	502838	450088	372350	388610	382592	393030	454588	348136	291074	344983	372089	595385	566162	525989	434004	417836	363222	354959	420488	586218	532701	519189	468352	380229	393479	472086	368053	405726	389160	321326	306930	316729
1L_gene_159202	300901	260649	309785	243725	180054	267362	280961	229508	249258	294281	249021	345810	248679	203214	150233	232469	154279	116555	123522	115906	145360	165046	184970	224770	205163	179945	149083	175911	309761	266229	291777	204036	169788	156832	188496	244730	164829	180835	206036	164969	174189	169845
1L_gene_159203	1.11556e+06	969598	925032	939154	851325	1.04263e+06	1.06328e+06	1.30441e+06	1.06922e+06	972145	1.03353e+06	927532	1.03924e+06	860813	852933	1.35005e+06	1.14492e+06	698402	655041	767103	900754	915556	830940	800008	979443	943876	947838	988144	1.01084e+06	1.15924e+06	1.11749e+06	924326	1.01398e+06	1009445	929666	894430	891440	987352	822545	866921	975854	964740
1L_gene_159205	449540	456915	338769	453406	338796	429336	552650	425862	440565	482242	431728	433574	310661	302918	314806	466056	329807	139345	247457	227185	298824	450459	427673	362927	288699	362303	309884	306323	496947	597664	555376	549107	472961	396302	394208	501425	320003	366857	458685	380127	389170	341619
1L_gene_159207;5L_gene_91268	1.04125e+06	892065	1.23411e+06	998325	866493	950883	937177	820860	1.04386e+06	1.02484e+06	726663	507493	722773	498150	439580	714533	542893	454161	410328	483447	599870	528607	582860	549113	584823	491318	557764	588081	640438	628116	665709	501009	590798	501427	494403	675674	559401	576374	698794	682600	445255	549844
1L_gene_159209	226953	174680	172295	162066	149227	181359	256546	259380	183714	192299	264387	271470	169213	146660	111117	210444	165777	134124	107106	137975	148223	170142	200946	246877	205136	124746	119947	156468	158336	230829	209421	159653	150742	108000	151850	163148	127130	158418	130357	109819	149325	123390
1L_gene_159210	1.05795e+06	763151	842306	728046	626741	1.01623e+06	930904	735277	834181	864971	546194	530407	594838	553588	368298	1429511	812937	525459	494997	479547	589690	498297	523848	692098	440709	387689	18800.8	299124	510437	755446	904720	383106	576545	456928	568130	705663	522283	532693	670986	799483	600016	573371
1L_gene_159211	1413695	1.28984e+06	1.38876e+06	1.2939e+06	983638	1.42651e+06	1.32199e+06	1108963	1386114	1.57998e+06	759578	765756	956419	861261	751173	1.05732e+06	1.04179e+06	739239	840012	625308	904835	806613	885407	917540	888963	615300	681968	645974	1.15252e+06	1.03516e+06	1379889	884168	706628	741302	879048	1.07945e+06	925930	976068	1.22332e+06	1.3766e+06	924491	869289
1L_gene_159212;1L_gene_221654	738288	667973	822863	675312	527918	781003	636475	624138	704642	662986	598327	464554	601958	520056	334307	686715	544948	496797	479255	426829	475110	446530	441338	446855	433717	290672	345566	393370	484766	683226	694200	554748	563489	389979	452253	643274	566024	570029	743644	893801	608133	590883
1L_gene_159214	200206	173932	218282	185843	146609	224322	255812	100610	204812	169839	188954	101542	98575.9	104289	52847.4	57948.3	72517.8	103792	142783	106564	174496	50817.9	107922	Na	42593.1	30583.9	65778.3	65082.3	96193.5	209181	271234	114326	126305	96682.7	105167	76732.6	99993.3	127723	222047	273414	99005.1	134041
1L_gene_160568	930914	880039	684541	1091607	1.13499e+06	2214654	1.61639e+06	1.38943e+06	2.23686e+06	2201333	1.44802e+06	1.55825e+06	964598	1.0877e+06	1443276	979668	1.84339e+06	1.27027e+06	1.03225e+06	1.47531e+06	1.44199e+06	1.76306e+06	2.08628e+06	2.53132e+06	1.58634e+06	1.27237e+06	1.03801e+06	1313436	708561	1234044	1.12351e+06	1.63012e+06	1.16761e+06	701282	500870	735270	695031	651431	585022	1.0052e+06	348588	476710
1L_gene_16065	21134.5	14252.4	35109	37219.4	Na	52366	24096.7	16644	182242	Na	Na	17948.7	11175.1	23192	Na	Na	22912	Na	5469.27	Na	Na	Na	Na	Na	Na	24578.8	14561.7	Na	Na	Na	Na	Na	Na	Na	Na	Na	Na	Na	Na	Na	Na	Na
1L_gene_160701	76633	101374	152413	106128	90083.1	33460.3	8599.86	79810.3	25237.4	65192.8	135759	95333.3	119728	126680	79393.8	43366.1	38038.6	95435.5	120183	165227	151040	42056.4	59822.7	65539.7	49888.2	191457	86885.7	166909	61630	69178.8	61019.4	62806.8	99711.1	68670.5	85844.3	103756	110416	122702	96742.6	69224	63306.5	86987.4
1L_gene_161029;2L_gene_315176	52238.3	140434	117766	25046.7	14390.6	115186	35726.1	Na	Na	Na	Na	33225.1	28794.3	21320.8	Na	Na	Na	11675.1	Na	Na	Na	Na	Na	Na	Na	Na	Na	Na	90419.9	138552	103534	13481.3	Na	49271.9	98262.9	61480.2	105530	32588.4	76547	90200.5	263883	87659.4
1L_gene_161101	63550.9	65909.9	120011	57686.6	75589.3	Na	25220.5	55405.3	37580.2	Na	Na	90514.9	103334	121543	97683.9	Na	Na	86327.5	61336.2	68077.8	55833.2	Na	32662.8	Na	92912.4	82101.5	75259.5	64023.4	65597.5	47402.6	67015.2	35734.1	59952.6	103689	68173.9	80692.8	124990	132230	70467	64839.5	177352	114254
1L_gene_161106	180190	231610	357990	271420	290598	128558	95722.6	186500	141348	113721	161564	189163	282239	366647	272468	102352	113037	270409	264014	267155	332112	110470	134783	116372	136374	214182	178669	342962	221531	118824	127923	132324	132692	244052	289921	305963	416290	388237	191250	266306	391846	248337
1L_gene_161108	144768	62622	155765	94802.9	160410	95083.1	Na	83863.1	Na	Na	34706.7	82015.9	160219	118953	227754	157151	67270	226908	232216	228314	204528	73641.8	58365.1	74551.8	87040.5	177304	91139.9	226510	148172	97419.3	88603.7	76837.1	73873.8	165409	175912	214461	271360	280802	107805	159842	298508	175772
1L_gene_161118	148125	189464	208145	130505	163345	70585.7	62616.4	117776	79732.6	99877.2	151014	186620	175781	227724	142944	81032.6	73088.1	122131	138623	115549	171374	102852	107097	75752.8	82930.1	157118	155400	158156	164069	143632	136846	107902	147679	234927	174878	132929	218405	215385	151486	133511	271895	206654
1L_gene_161119	97840.2	67410.7	68635.1	33323.6	107762	64345.2	Na	72814.1	9040.69	Na	75558.2	61741.7	84873.2	152507	87957.8	Na	30470.5	105578	57853.7	57992.9	85106.6	40545.7	40701.9	54039.2	28147.9	78888.8	64095.3	100258	114216	73358.4	78027.5	50214.8	57145.7	83719.1	101035	91496.8	114075	93555.4	107690	93454.9	194475	110917
1L_gene_161121	201189	112488	168970	147188	177115	Na	85370.4	165143	102819	Na	148290	175180	182883	223077	87260.1	Na	82866.2	64585.9	53553	89489	55130.3	37301.9	67027.9	43268.2	317263	315774	117209	170988	192450	81623.4	89070.1	116138	128836	187644	202757	128010	191827	274790	321148	148772	317677	154255
1L_gene_161122	11583	18695.8	50806.2	26922.5	36990.4	Na	Na	Na	Na	Na	10866	12838.1	22501.4	20083.9	17309.3	Na	Na	22183.1	Na	22685.5	34941.1	Na	Na	Na	Na	39248	16434.3	38222.4	37727.8	Na	Na	Na	Na	33377.9	41082.2	23405.7	39417.7	50707	49737.1	21286.5	70131	35640.7
1L_gene_161567	219962	319026	281916	358539	327580	553253	459691	235022	320335	397699	408601	351899	274755	232812	241643	595904	224903	353109	252062	228112	162766	184408	275182	314396	279463	222552	208628	185567	211890	315835	247942	251058	323436	179857	186947	186502	190252	311451	318727	284440	169708	151331
1L_gene_161575;1L_gene_216183	26619.5	19044.2	20628.8	19382.6	17106.4	20112.4	22400.8	27296	12072.6	Na	17465.9	Na	Na	18582.4	10093.7	Na	5172.92	7298.41	4585.4	Na	7025.38	Na	Na	Na	Na	9821.28	7083.59	28350.7	39996.9	49827.2	53259.8	Na	Na	19921.4	23406.4	46429.3	35178.1	21381.8	32043.6	28060.5	20892.4	16172.4
1L_gene_161601	131304	126518	95121.9	188982	164472	248716	194621	139519	154574	268517	127936	201883	152085	149433	165936	184033	215881	297305	163913	124979	160124	140253	142847	139477	110848	100405	86342	89540.4	104171	157433	137210	264727	165914	102076	88746	127124	147022	148706	301466	207423	56829.4	66242
1L_gene_162502	187120	245587	228246	266474	187501	491492	420891	265412	461122	408072	273750	324432	194961	223850	210245	165905	255903	270091	117311	198633	135213	213459	241655	286016	253960	204704	179641	119179	128531	106439	195408	100058	87438.1	111559	98284.9	81383.8	92651.7	101111	61030	89345.6	20625.5	46584
1L_gene_163223	277930	222553	154010	227794	248228	532519	346413	192787	445319	458429	118506	170490	145290	137107	440102	542500	491671	377031	331154	400477	344105	355620	525121	452670	357509	264875	180191	142068	99752.9	128324	137818	229756	136549	122578	93997.7	83409.5	134779	83996	66887.4	137396	61195.3	52937.8
1L_gene_163258	1.63187e+06	1.23796e+06	1.10521e+06	1.21676e+06	1052699	3.40212e+06	2484431	1452590	1.81919e+06	1.638e+06	1.48041e+06	1.12216e+06	1.15438e+06	1.02461e+06	1.72097e+06	2551290	1.89779e+06	1.3447e+06	1.28169e+06	1.81267e+06	1.63893e+06	1.41376e+06	1.32136e+06	1.55569e+06	1.46839e+06	1.32727e+06	966130	1.01212e+06	853511	1283646	1363621	929246	277380	578632	617135	518302	776866	828671	1.12267e+06	1.1869e+06	705257	827203
1L_gene_163844	265942	318391	331577	280842	361199	435753	484092	229129	288694	342092	255821	247572	153994	154817	184383	497975	301745	358482	230375	13305.4	109845	145463	146190	196625	179534	166501	65381	158012	256808	229055	266291	268833	264342	181831	241855	172079	160201	224353	235772	172420	199791	136464
1L_gene_164188	81330.9	21430.4	33263	69310.2	263055	186669	66992.2	205730	106017	30728.4	187723	135133	83582.1	Na	284809	94175.6	102591	106097	73623.9	79161.9	104982	161906	86502.4	Na	143420	33199.6	69571.1	114920	70072.9	58688	Na	43753.1	53342.8	19252	57371.1	23532.1	12646.9	60436.2	41882	27263	40209.9	42678.7
1L_gene_164271;1L_gene_277104;2L_gene_180798;4L_gene_131137	203236	121091	189557	171760	364358	178186	Na	710701	339125	299653	374426	472606	286731	190996	526654	313180	480256	597405	403478	268027	320877	472187	120921	498299	280042	220975	478432	427771	385936	195018	237683	268975	452950	302835	371899	164350	155109	208548	505538	265478	281132	303756
1L_gene_164318	159025	131862	266961	358460	329329	71605.8	34919.3	164914	197817	185643	207731	242087	332097	203629	167030	Na	88278.8	220192	237561	311262	188616	365582	204236	Na	173463	82549.1	235570	291637	148486	87543.7	33892.1	225201	327888	154884	419468	123089	122674	160086	181085	283709	303764	446844
1L_gene_164364	173818	202295	109265	161662	184275	436339	448000	249929	447585	271241	180657	155623	150445	147715	241250	434445	354636	162342	157386	263032	213863	239547	192221	263090	260691	246588	131294	157638	79594.2	86595.8	92848.6	134885	121918	138239	100766	39843.1	69973.9	61392.6	158310	105956	108541	165063
1L_gene_164372	15097.2	10681	25261	19676.8	12548.6	Na	31511.2	14120.6	26082.6	6529.83	Na	Na	4361.99	12212.8	Na	10501.4	23721.4	Na	10588.5	7309.46	9311.63	Na	14441.2	23559.3	Na	Na	Na	4117.9	19379	9503.79	22004.6	7674.6	10619.1	4668.27	Na	12538.5	Na	14229.5	Na	3074.23	5007.84	16082.7
1L_gene_164375	307821	246503	263757	256143	232068	305711	341173	368816	355998	278481	336906	275984	224870	220265	127915	176702	200426	149638	152210	131778	158821	271584	270579	259669	205633	196089	230921	230416	250615	440046	276521	295382	249920	205917	202098	310712	218474	233982	212292	253197	204846	208173
1L_gene_164397	147375	103122	122855	130915	93783.6	148045	179801	211188	236950	238046	113447	107325	118000	130757	98366.2	131791	122834	92454.4	102050	75626.4	99633.6	134905	144962	160185	126543	92266.1	88939.8	100257	124052	130178	159395	118872	90470.3	101117	121067	130773	110835	115184	86428.9	137671	128879	131541
1L_gene_164398	400930	273676	266808	277677	322086	434054	442387	573920	548035	496462	638396	424947	355683	258720	212222	323370	464203	301015	192468	200254	269067	427131	442039	375039	279739	371556	322540	302998	368527	399458	371110	341565	397483	258234	279335	251519	228305	219950	345826	279825	210149	206586
1L_gene_164399;1L_gene_318616	182794	173853	162774	165095	162254	196442	248435	162047	173235	187358	148360	138233	111163	117315	141797	204006	189103	157659	140359	162360	160861	143271	135833	139650	124858	118447	145716	169288	140296	176643	174658	187816	138175	129447	136087	154066	133633	142740	146212	57809.3	133118	131602
1L_gene_164400	363531	390472	307978	312302	276721	345979	362345	339045	359259	440702	328982	298625	279259	276600	224706	445309	235265	240029	228301	238566	321922	298405	362634	371233	388005	304441	318833	400126	355698	543401	531330	320239	350874	295830	308710	349637	408660	361192	458836	418088	332215	284776
1L_gene_164405	113657	95618.9	113423	107207	80785.1	126474	126285	434403	165080	89713.9	169264	148403	102967	102784	73259.9	142065	115416	98351.3	95442	107878	103452	80119.5	64827.4	116508	126352	130475	105600	102660	152000	213418	170816	151340	165883	96992	130604	167975	107415	127476	146105	122079	141847	119381
1L_gene_164412	48045.4	60971.6	80558.5	54430.3	58713.9	56063.1	123094	Na	76750.7	79549.7	65961.1	49721.5	44974.6	66216.7	41084.1	54087	42366.2	Na	24030	36524.9	43618.9	41444.5	34497.8	57922	34656.6	44860.5	50117.2	42834.5	76034.7	74177	52308	77826.8	70858.4	27818.5	23530.5	51651	62043.1	51496.5	37280.9	11575.3	51516.8	37540.2
1L_gene_164414	100513	137055	121003	78704.1	106822	157166	176016	56486.7	131601	141350	64011.7	70635.7	50492.7	82572.9	93105.2	107439	84868.9	91370.9	90001.2	69997.4	88177.6	85058.5	67923.5	71765.7	68918.1	72732.8	59035.8	39408.7	79788.6	81707.7	83752.2	112086	62271.4	82516.1	68969.6	95478.5	105384	84195	59445.5	64694.6	85451.3	83406
1L_gene_164416	148848	139675	144261	125814	100676	129566	260277	116868	145249	99732.6	83557.3	52378.4	58775.9	80788.3	88041.2	125475	118152	84370.2	95446.9	96631.4	120891	142033	98346	115176	64650.9	123897	122410	69168.6	191631	196778	151160	101051	164724	143023	110395	153266	154408	144759	146388	129850	135617	134391
1L_gene_164423	380986	327098	427250	345090	302777	331631	363811	361849	355437	269260	286662	264234	304543	278914	144220	176588	224427	109641	107560	141784	191814	336220	301162	284515	316049	298267	185372	270377	540045	657206	694146	532324	372098	383389	415726	409335	377916	408039	356852	389936	460279	353766
1L_gene_164427	104484	212523	111433	71245	77047.5	97590.9	167577	89526.2	116568	106544	41463.6	62117.9	41583	62069.9	68799	135975	70011.2	51304.4	67549.9	62986.8	84050.6	65288.6	45872.8	79915.3	Na	58178.1	59417.2	51246.7	124469	121819	104353	74043.1	117650	84371.1	72428.5	100074	91594.2	93321.4	59816.9	99479.4	75997.5	86322.1
1L_gene_164442;1L_gene_175474	143657	161893	254222	153941	189547	132262	71415.7	123186	64423.1	68463.6	90300.4	79414.7	171813	220284	185488	85120.7	73440.5	Na	217573	185535	253036	99318.8	114787	90459.6	113237	194616	67638.5	141213	159888	121444	116139	Na	133214	173043	196236	243139	249986	287692	170023	184592	275713	183947
1L_gene_16454	24396	33867.8	35098.9	16124	26486.2	21186	17097	16128.8	14143.2	20437.3	19631.3	27125.1	39910.1	35859	12770.9	16937.9	19582.5	13661.7	22405.7	12410.3	13533.4	11408.4	22068.8	17338.5	12877.5	17133.8	23341.4	10579.1	23800.3	18529.9	21075	19721.9	16482.5	19631.5	20630.6	9927.9	19055.7	23357.6	12326.2	15968.5	22190.4	21122
1L_gene_164569	24868.6	75092.3	132095	74623.8	108363	Na	34252.2	Na	Na	Na	Na	Na	49578.1	47746.1	Na	Na	Na	Na	Na	38824.7	Na	Na	Na	Na	Na	Na	Na	Na	168574	195610	102685	41412.7	72334.1	156081	166445	164770	113209	144077	172344	127805	428571	253985
1L_gene_164610	691366	653876	630981	483844	395404	896776	645928	447309	676228	273049	319599	427516	436073	237636	403606	603383	902262	339036	323626	195627	437769	398347	482051	529090	527365	236064	462380	322960	444695	544171	663216	441934	413793	741664	467468	432725	286100	287000	568213	480775	318349	165521
1L_gene_164922	93180.4	136476	118901	415699	445979	192800	167460	165688	225245	399888	745866	606196	515395	552093	307860	61264.3	78198.7	1.01858e+06	683306	371710	353633	169647	183513	249531	592350	773977	923459	358557	89467.3	100174	118634	475005	377494	485521	431088	176903	491699	732158	254251	422528	272843	311600
1L_gene_164983	122603	50664.4	17367.9	72546.3	89480.8	362309	433030	73825.3	166711	139534	87743.3	27912	13358.2	47093.4	101024	375888	180964	44892.2	42030.4	139820	90449.8	145214	133542	169209	84445.8	74627.4	31112	40959.9	Na	44910.1	43017.7	70269	48516.1	54847.7	13780.4	17443	15559.6	26367.6	29405.5	45682	Na	22771.9
1L_gene_165032;5L_gene_49654	131102	83107.8	150211	203966	192083	76706.1	72506.3	28066.2	131678	318647	130759	112413	202299	149414	110555	151707	87482.8	200694	164243	121154	133539	75242.2	54620.8	Na	Na	97584.7	84454.7	179081	114815	81866	Na	86179.4	99951	151675	172015	75865.5	136140	142159	158856	165874	261788	179501
1L_gene_165345	58029.7	Na	18824	45395.9	Na	49999.7	58763.8	53903.3	Na	67581.5	53360.7	21321.1	Na	33982.4	Na	Na	Na	Na	15513.4	Na	18776.1	Na	28935.4	Na	Na	Na	Na	Na	37808.9	92440.9	Na	16741.6	Na	Na	31644.8	42940.3	49762.4	33426.5	13866.9	Na	19850.2	33966.4
1L_gene_165420	Na	7099.64	Na	Na	Na	112176	85318.4	Na	21228.8	Na	13423.2	Na	Na	Na	8748.75	8213.43	29024.6	5120.19	Na	13897.3	14013.6	19624.3	11336.4	52351	14016.2	21868.7	Na	Na	Na	Na	Na	Na	20255.4	Na	Na	Na	Na	Na	Na	NaN	Na	Na
1L_gene_165481	307596	300875	193129	987163	1.12193e+06	1.69941e+06	1.09058e+06	320943	522206	472671	888897	991730	141516	124374	338797	444064	296089	643993	692793	248837	333681	238249	245861	323597	469041	325494	168171	203543	116570	144282	120171	378600	206068	98997.2	41106.5	114973	23824.3	40478.3	290418	384647	34036.6	36673.6
1L_gene_1656	71828.5	96524.6	63564.2	58430.8	71733.8	76945.3	72268.3	93404.5	83027.9	116809	75755.9	77104.9	118509	115568	92988.6	151863	134099	93849	77175.5	115157	79732.2	67494.7	121840	99561.7	60095.6	79943.2	100246	95493.8	90189.4	87466.9	80893.7	90248.6	72886	82215.5	70360.3	67327.3	65113.4	79789.3	67699	74317.8	79736.6	86625.6
1L_gene_1657	59122	79295.8	73409.1	64476.8	56509.3	51804.9	55627.6	87248.1	101997	91575.9	91150.9	102089	92037.2	97878.9	70023.7	133333	98324	73958.9	43913.8	108629	104760	60797.6	82085.9	41182.7	35938.4	36195.6	82109.8	87484.1	40907.5	95615.9	61052.9	78254.7	98054.4	76714.9	64788.3	31995.4	53773.4	51596.4	51208.5	57736.7	98048.8	76139.4
1L_gene_165702	157222	114985	110494	155910	239268	173587	106507	529853	211988	121168	228681	300428	203441	114655	400997	339571	417267	493483	294114	208907	180407	333553	221806	231362	329331	174313	229859	250797	211258	138901	104107	240265	373940	131958	285173	137988	74215.5	104756	390939	186419	121421	191043
1L_gene_1658	145756	221439	215480	171329	241597	186003	133841	187002	176937	205068	218699	175298	241100	256904	153487	470205	286627	228325	164076	216297	243012	165629	219988	152737	140570	240830	185439	194017	198085	189560	154272	174835	195671	175588	165979	76680.9	184904	168063	145758	120291	197540	241502
1L_gene_165864;1L_gene_253097	20772.7	38526.1	34916.6	34576.9	41444.1	32177	31831.9	25031.2	Na	14866.7	13688.1	20976.8	49238.1	33583.8	38097.1	Na	43341	39926	30098.8	37069.1	23279.7	12707.7	27732.8	17585.8	18271.2	20836.7	37342.3	19469.3	32428.4	29682.2	23324.5	39417.8	30296.3	35161.8	34956.9	42495	31463.8	29994.1	29583.4	34602.6	71253.4	36161.6
1L_gene_166256	678388	626439	603120	590488	491633	571289	718149	502194	506973	536435	501396	373494	448434	456056	359596	686527	436141	363077	355604	412136	492566	322174	435071	549365	370085	319206	374329	375401	485241	638046	550642	472232	474732	426056	428721	338030	424766	462383	306851	487351	444259	383307
1L_gene_166258	335823	360677	320830	305474	286755	294591	440199	282266	249770	355817	325323	285270	245474	288032	229533	468193	341500	282010	249321	243839	283440	360386	272668	255034	304410	265829	212475	227262	331069	370756	407148	332158	318726	251121	265096	341083	297584	298675	303278	270430	311791	264465
1L_gene_166270	79382.6	66496.6	63238.7	48756.5	60436.9	67973	63472.2	77778.5	71709.4	73186.7	72704.5	53400.6	63110.1	79395.6	47098.4	49696.2	60812.2	44142.9	43869.2	53370.1	47382.6	74338.7	95935.4	58273.4	56137	55106.2	106105	77649.8	96435.9	97312.5	93418	93803.9	77392	84090.3	70497.9	48299.3	61842.8	50588.8	55932.1	45803.1	83479.5	64171
1L_gene_166273	975661	1.34011e+06	1.14822e+06	752698	830606	1.29472e+06	1.06524e+06	1.22217e+06	1.03852e+06	709936	883400	813822	1.3962e+06	1.04481e+06	530456	1.07969e+06	848574	844704	642255	736288	771474	715476	768125	704919	449308	602792	1.09054e+06	1.27172e+06	1.11477e+06	1.68155e+06	1465994	1.03527e+06	1325054	1.11503e+06	1.06134e+06	989406	991651	1.13697e+06	948972	773020	1.51948e+06	1.39914e+06
1L_gene_166280	56957.8	68283.9	80590.3	56846.6	56091.5	33404.6	70678.2	68239.3	56598	41485.6	50005.9	50440.4	94414.4	76473.5	55486	121223	136460	94393.4	Na	82148.3	84150.8	Na	71662.7	50950.6	36525	20962.3	73432.1	80650.7	61230.9	62083.3	70250	60105.8	58839.2	93717	75727.6	67286	58516.4	61115.4	55530.7	62160.5	60985.9	81212
1L_gene_166282;5L_gene_128205	55221.3	38565.2	72651.6	59745.9	76990.6	52016.9	Na	70480.1	88442.2	54965.2	88518.8	69628	98107.9	67859.1	24336.7	68323.7	Na	58443.4	33018.9	63177.3	37534.9	26372.6	66261.3	34546.7	54220.5	50807	87647.7	75572.9	96754	124013	71413.4	81893	69899.6	95521	83987.8	95337.3	78660.6	57829.3	73906.6	72957.2	114282	107125
1L_gene_166542	17381.3	22639.4	8591.77	31956.5	31562.7	86939.9	53246.1	49845.2	67068.5	58194.7	Na	45310.7	16321.4	8353.72	22002.2	12495.5	14791.2	37151.8	33778.2	10322.6	66663.6	47621.1	Na	64883.3	9232.08	59174.9	66579.8	74750.1	35658.6	30854.3	35458.5	34992.5	10809.1	16755.6	7594.49	20984.1	18285.1	31859.4	40901.5	56317.3	11409	10765.1
1L_gene_166635;1L_gene_385325;1L_gene_71461;ZS_gene_112287;ZS_gene_395133	63849.8	77327.4	90439.5	54177.5	68680.4	59970.1	70732.6	81169.4	79811.2	36798	78332.1	59170.5	130228	115965	52614.3	128040	88843.9	76829.3	58863.3	55192.3	35644.1	77443.5	98958.9	74340.6	29303.3	68599.8	77626.2	86665.2	68321	103876	78350.8	87520.9	93469	98567.8	80811.4	72345.4	81726	74714.1	112224	79519.2	89078.1	110533
1L_gene_166639	18023.9	24841.9	26096.4	19784.6	25688.1	17700.6	29706.9	Na	Na	Na	Na	Na	18748.7	26182.3	26353.7	Na	14385.8	14661.2	20967.5	15288.2	20079	8781.13	10831.7	Na	Na	17597.1	33073	24646.8	29384.3	20409.2	24198.9	Na	19035	22240.2	19907.5	12657.3	20623.7	12968.5	24040.7	Na	33522.8	40552.5
1L_gene_166654	21144.5	34980.4	35733.5	27075.5	29193.2	17295	11640.6	27586.5	23450.3	22652.9	13543.5	27656.3	33135	36315.5	31226.4	47672.2	47808.4	24307.4	13538.3	31990.2	19027.4	44506.2	32385.7	34606.9	18239.5	31182.6	29033.6	18277.1	22280.6	31682.1	30640.5	35847.7	27822.2	34727.7	31322.3	22555.7	31260	27746.5	17456.3	17039.2	35688.3	34265
1L_gene_167	87953.6	89857.7	48820.7	88444.5	83699.1	143674	128301	155725	311333	318578	144219	145780	56633.3	105997	112096	97182.5	98972	76821	54065.9	57159.5	63022.6	260621	266278	305147	206367	129639	104878	130487	77552.4	77571.1	111294	128253	81717	60902	51848.8	62066.1	57172.8	58414.5	58181.1	55489.3	16599.2	23680.3
1L_gene_167014	28092.3	18148.4	13365.4	26492.2	32809	48116	56373.2	67967.5	262058	56045.9	28955.6	26214.7	26054.7	26621.8	56906.4	50688.3	56034.3	38063.7	45295.5	71212.3	58043.9	72559.2	104423	27041.7	23348.3	7780.95	26607	24449.4	Na	15961.2	16007.3	58615.4	30660.1	28707	15925.4	20562.5	26721.3	8287.49	17364	1382.28	9373.38	14327.7
1L_gene_16732	478939	555342	746720	694626	983255	264498	339846	136050	256427	265165	407249	542295	749268	540196	551366	427090	631391	594784	580227	453716	404374	229981	400469	181444	204727	392539	629402	366517	406145	235359	263296	276587	338247	936515	485597	464218	638158	589834	576492	407301	773980	541382
1L_gene_167470	45873.8	46138.7	16511.9	9885.19	Na	Na	Na	7391.49	13835.4	Na	Na	5600.23	14282.3	17844.3	24725.2	Na	Na	7513.22	162448	21917.4	248139	30012.6	29950.3	Na	76447.4	Na	31731.2	25891.5	Na	15264.6	10522.1	9591.72	Na	Na	20225.7	39506.8	Na	39650.5	52912	27361.4	12357.5	19387.1
1L_gene_167607	149914	129870	87140.7	69652.9	71143.6	443839	345782	234380	317666	304533	81188.3	98230.6	102123	110802	176334	253093	349292	151035	91991.6	262863	262194	219490	194172	297298	100768	74557.9	163054	154095	29163.1	87981.7	96899.3	61004.9	96930.2	145470	78047.5	93941.3	132846	141609	25704	65289.9	94691.8	87022.8
1L_gene_167919	416193	542518	619568	515559	646669	278954	287616	334830	307648	387406	291127	356111	466540	495562	506085	428322	473367	403853	471500	445314	508675	322940	297512	302867	268952	400649	457456	426642	665107	452644	542663	475552	390806	604610	560545	456482	533852	586070	445087	454360	801164	563022
1L_gene_167920	91680.4	110674	142912	153295	172819	40386.2	36756.5	34008.4	60640.1	37640.9	36463	69241.8	115817	115806	84557.3	51246.8	51504.9	85056.2	74206.6	70370.3	59695.8	32490.7	45846.7	34754.4	25572.6	80981.6	105290	96670.6	179084	77849.1	115262	103084	83967.1	147019	152421	100617	107457	134077	122181	113108	263119	145309
1L_gene_167921	168024	203272	235783	218868	250583	82541.3	87149.1	121149	154027	71320.5	120643	151851	185942	175602	118390	92498.9	103485	94177.2	117559	99869	95296.3	78647.7	85303.6	75574.7	71945.8	138457	134949	121268	303643	166510	257439	135242	166138	250011	221582	205733	196357	217898	261990	232472	502026	241785
1L_gene_167922	487201	503409	651626	653128	711108	296572	252340	189806	368078	200705	381799	446954	487397	485217	491256	501012	356551	494946	640084	500982	580037	270310	283611	322300	401475	482788	490118	534314	669325	392894	608871	422743	362310	601069	628521	523247	632373	675128	721297	678292	1.02481e+06	628288
1L_gene_168118	258540	216036	108315	155580	174714	357058	355006	248762	541983	295040	188257	223417	145027	146056	220083	223986	347234	209985	119211	216345	271982	323158	459037	340541	258236	246844	174975	153893	155871	194440	187662	246990	182247	88467.7	74942.7	103044	109019	124070	53390.6	94583.4	97139.8	92650.1
1L_gene_168119	98947.2	52114.3	18809.3	41251	51466.9	89860	54585.1	69265.5	123601	150601	114634	124114	48161.1	38160	Na	Na	42671.4	79582.2	Na	27055.1	47421.4	180301	166208	247472	121085	131824	81399	40342.4	43374.2	17800.9	48598.4	93946	41516.3	60173.2	Na	29858.4	Na	29214.3	Na	Na	Na	Na
1L_gene_168950	227082	163305	114964	176466	185022	517191	509609	342804	540217	418978	375447	287738	198768	206250	257273	546344	257628	172995	128081	240710	162111	470515	400604	592877	365216	292619	253998	210906	138929	170183	192514	239034	218142	155235	112592	113836	102478	118736	75447.8	64262.7	30476.4	55786.6
1L_gene_168993	Na	Na	11152.2	51033.8	51907.2	25564.3	Na	16128.5	Na	Na	261921	137610	86062.4	68313.4	21897.4	Na	Na	176562	85823.9	60056.7	31493.2	Na	Na	Na	124451	168028	171294	71824.2	8995.08	19612.2	7580.92	89448.3	84284.4	94446.8	99540	28096.1	111908	157392	44608.5	83233.4	44791.7	65174.4
1L_gene_169784;1L_gene_39165	25434.5	22983.8	23192.6	19204.7	10862.5	13568.7	10777.9	5648.03	Na	Na	13781.7	Na	9126.59	10678.9	2194.67	9514.42	Na	10455.1	5127.29	1705.71	4262.92	Na	Na	Na	Na	15686.1	Na	Na	45336.3	42982.4	17063.7	12671.9	Na	15882.6	16915.8	23990.7	14297.6	17143.3	28644.4	18850.1	Na	24253
1L_gene_170088	168654	247890	184052	148920	156422	158790	151356	193332	180963	185527	145053	143003	260864	265396	165027	234372	187159	153128	149359	155446	132287	208745	210621	172600	125157	151114	238152	193765	191370	211743	210548	182308	149564	205053	186944	135540	179931	184269	146558	149192	219872	231842
1L_gene_170101	85349.9	122687	121674	84046.7	122971	96302.5	92883.4	70999.5	100749	116642	80635.9	77813.9	144457	145385	137267	153571	184485	131060	97654.3	172066	81144.1	82684.8	116156	92089.1	91328.3	80660.9	188700	132072	79768.7	109535	105680	82780.2	95924.9	90369.1	80950.5	64991.1	100463	110923	100843	91976.7	120345	135940
1L_gene_170110	722516	792119	953782	815784	803195	722290	631612	517467	624218	627679	466233	487322	815845	692192	791236	1942444	1.07024e+06	797508	847862	786787	704030	249640	574633	476914	343628	638798	555933	530612	629461	602866	620748	724539	670356	649008	638760	545540	604203	649703	680743	730440	874704	808373
1L_gene_170342;2L_gene_3371;4L_gene_15960	Na	31810.8	7432.22	11775.4	9354.66	Na	Na	Na	Na	Na	Na	Na	15914.4	26093.8	Na	Na	Na	Na	Na	Na	Na	Na	Na	Na	Na	Na	Na	Na	Na	23279.1	5496.44	Na	Na	Na	Na	Na	Na	Na	Na	10579.8	16671.2	Na
1L_gene_170699;1L_gene_41987	12229233	11523576	9770437	10020134	9887802	12211616	12782028	8456611	11131960	10557296	10898220	9353256	7896278	7756746	6478817	9307464	9327074	7.71017e+06	6591577	5.96362e+06	7.20594e+06	10639647	10203737	9002168	10456284	9531129	7027882	7675257	10081352	12968587	10458642	9545892	10100985	6.60778e+06	7955393	9941782	7756215	7851825	8935439	8376593	8222516	6372745
1L_gene_170741;1L_gene_41970	49054	Na	30838.5	39923	30984.2	77582.4	42861.9	48287.4	71833.1	70248.4	103422	86269.5	47351.1	70963	39378.4	33591.4	46715.3	49514.4	17927	35262.9	29413.5	48178	66377.4	67094.2	81730.8	70548.2	36316.5	58956.5	58436.6	65763.8	69352.1	42921	65143.1	19164.3	27776.1	79750.6	47462	45217.3	67699.1	57819.7	52516.5	35507.7
1L_gene_170801	100635	55953.4	177103	106369	118367	52560.3	55650.2	88472.2	Na	19269.1	82420.8	72843.8	111616	113980	88037.6	34832.4	33516.8	65734	78916.5	67665.5	89153.4	40389.9	22991.7	Na	37332.3	60727.4	53766.6	74356.3	93709.6	100878	65507	52559.5	80690.8	170957	116182	141426	132748	201207	136273	141609	239397	183959
1L_gene_171082;1L_gene_97392;5L_gene_24380	Na	Na	Na	62627	9083.88	Na	Na	Na	146028	78857.9	Na	Na	75555.5	Na	Na	Na	Na	Na	Na	Na	104727	Na	Na	Na	46324.6	Na	31143.8	41707.5	25279.6	26054.1	10361.3	30456.4	61247	45869.8	27758.9	32555.2	Na	Na	32201.9	Na	30417.9	Na
1L_gene_171084;1L_gene_178962	116601	77874.7	94457.6	84433.8	80683.9	160227	82589.9	179349	116704	57209.7	159688	198051	87455	62115.8	139546	100500	114509	199804	204372	109509	74823.8	154953	87590.6	105110	196773	93201.2	66091.8	68708.4	132714	45351.1	71238.5	92490	149651	70126.7	89596.2	100044	47717.2	70422.9	73174.9	108610	39930.7	67879.6
1L_gene_171085	217837	151522	167205	289163	196339	174560	257661	433620	373687	227642	364862	375838	126632	133360	317336	260444	188137	311601	380973	195176	173422	326948	193363	313231	445857	298409	178674	275744	328447	96678.9	148602	283261	314367	130455	231107	354891	83531	148484	216771	220579	81846	167325
1L_gene_171132	84187.1	49965.9	66878.9	103749	144263	52538.7	3454.32	116265	36294.7	31456.6	137268	65652.7	86218.3	61070.9	38160.8	13852	7950.39	34120.7	39998.3	46500.1	29636.3	84291	Na	Na	71214.5	126981	72923.3	25988.6	75640.9	53191.1	53667.6	157326	58034.7	75083.7	73571.1	43579.5	71901.7	78954.5	57444.1	67435.5	124248	72294.6
1L_gene_171215	54285	58173.5	70582.7	27175.3	15236	24575.2	Na	31450.9	Na	Na	48499.5	Na	70432.3	60609.6	63196	Na	Na	40970.3	32876.4	11698.5	38897.7	Na	Na	Na	26988.9	35297.7	38143	64175.3	35899	33480.9	53735.9	25718.8	19240.5	113779	64949.9	67096	61155.4	122089	82224	44778.2	85759.6	80034.6
1L_gene_171220	58269.9	35899.2	62272.1	35752.2	37917.8	Na	Na	150442	Na	Na	93148.1	69505	96673.8	99804	96917.5	43171.6	36752.8	92337.8	58353.4	77455.6	103656	31607.7	47995.4	Na	85162.3	95829.2	92625.4	98362.2	52170.4	45195.7	33371.2	31977.1	34941.5	79348.7	102684	103501	102736	122428	62447.1	46765.1	76388.7	77981.8
1L_gene_171222	249993	295699	461459	313794	322817	170351	149102	174606	125339	110306	274060	237330	359999	412186	304876	270058	136574	358714	461357	330948	455583	183019	135833	99542.7	269574	403328	356406	413207	307190	161633	197259	172702	189399	445044	361996	395091	545336	694876	233734	332534	472844	408785
1L_gene_171223	696413	780893	1123370	781639	935451	410983	360732	644028	326022	305594	836557	876427	773355	1.04201e+06	798328	477409	390852	852029	924701	961542	1.20555e+06	482092	428862	425973	642084	984120	767444	886292	940685	558150	502565	525311	663589	1.04343e+06	1.00728e+06	1.07151e+06	999887	1.12302e+06	666234	722950	1.15229e+06	837174
1L_gene_171224	116334	77653.2	130650	152334	143645	68902.4	Na	70211	26149	Na	83658.8	77458.6	90233.8	123855	86379.7	24380.1	35149.6	129465	192888	159950	211759	61889.4	44346.7	27986.4	58435.2	150303	78030.8	124130	180053	59849.9	83246.6	51455	86658.1	126974	142576	154607	152051	189055	80366.9	112909	179979	118324
1L_gene_171320;1L_gene_222121;1L_gene_331689	20797.9	20366.4	30821.5	26926.1	21377.1	Na	Na	18253	Na	Na	Na	35191.5	Na	28318.9	11032.5	4948.87	Na	Na	9080.7	6806.08	9171.45	Na	Na	Na	36712.5	17261.4	11500.9	Na	44789.1	16541.9	26454.1	18164.9	9717.6	26681.9	26371.9	21212.8	20552.7	29633.7	29199.1	23836.4	52942.7	32165.1
1L_gene_171431	92263.8	39135.8	40833.6	39835.5	24700.6	83263.4	74058.9	67320.5	165760	123897	72645.8	66906.5	86858	72924	103559	140782	130214	72911.4	77816.2	67164.1	75010.9	104275	113687	113449	72225.4	87740.9	59938.2	67486.6	22888.1	53783.4	72097.8	132786	58263.8	60176.7	29529.5	19390.4	36763.1	26922.8	37996.8	23318.4	11232.5	24935.6
1L_gene_171568	178417	172857	147305	150122	168951	309956	264561	293988	374807	395398	249132	246911	174811	166056	330046	457576	385556	253235	190699	342524	255273	372348	380494	532548	293856	273048	244846	236705	156741	160160	191543	144701	225596	107137	82510	101922	100245	102530	179254	137770	46660.4	50229.8
1L_gene_172174	32841.5	25673.4	31989	26203.4	26173.5	70794.3	48330.6	Na	Na	Na	Na	Na	Na	Na	41256.8	244699	48752.7	36337	35289.5	Na	Na	1.65873	Na	Na	Na	3998.78	Na	Na	Na	Na	Na	Na	Na	Na	Na	Na	13707	19880.9	8039.21	30181.7	Na	Na
1L_gene_172822	77886	61180.5	65878.2	187240	192840	58377.7	Na	135565	63439.3	Na	126557	229753	208593	197643	3647.16	7.66166	74300.1	126181	96527.9	124710	151564	38770.8	41885.9	1689.64	110187	119004	120744	221770	67712.3	39000.8	33120.4	33341.7	44391.1	106801	98531.5	110744	146633	236722	20864.3	64946.1	105179	98425.9
1L_gene_172830	81879.6	69425.5	186636	128671	178521	118212	89263.3	37223.8	15858.6	Na	54791.3	61396.5	92314.8	115581	166898	78513.3	58508.2	108731	127318	179123	163965	19465.9	11874.9	79070.2	38593.9	158561	148317	175230	80087.3	39100.9	72119.7	33576.2	34796.9	121859	129405	533262	154362	159954	68085.3	116702	142670	104885
1L_gene_172831	108529	157381	376064	218396	214959	230242	107992	163333	228038	190632	145858	175840	150548	156678	231951	87624.9	95322.9	145253	153147	190485	198666	81089.9	109950	177959	100831	288054	222082	329145	147673	85017.9	169277	127787	96330.8	235758	191033	1.10155e+06	301618	497671	145339	248402	279297	174734
1L_gene_172840	58361.1	62020.4	113921	61188.4	79798.9	18988.1	31286.9	36183.7	35892.1	19617.4	46670.2	47263.1	91311.7	102874	106895	92409.1	81511.1	85713.9	82129.2	120218	111848	30348	35651.5	42721.8	30008.7	67643.9	56301.3	119023	59576.8	26228.3	21149.1	28649.4	27370.5	80645	92198	76181.6	93220	107495	56299.1	70798.9	142989	91366.8
1L_gene_172841	78180.4	55309.7	72178.1	54581.9	53678	19915.7	Na	47535.2	Na	Na	60965.9	60580.1	74955.7	75871.1	65059.3	Na	47162.2	56098	27241.9	50182.9	47578	Na	22182.1	105014	105735	71717.8	47425.9	73498.2	48292	40456.5	33630.6	73507.2	37661.3	83666.4	73288.1	51005.1	85971.5	91977.9	56461.6	48293.2	74938.6	91393
1L_gene_172842	306615	348992	563916	346969	439236	213465	154227	248515	159477	150876	261402	271800	450301	564673	512613	287946	224818	440757	498978	528654	632070	176951	200150	180622	262879	402930	352408	577343	276360	180257	238568	135558	179705	469841	439282	400333	481882	553218	353178	396544	665968	468211
1L_gene_172851	97032.6	94946.3	130053	105982	87705	53525.9	99090.7	65339.5	54138.3	65444	66237.6	70856.1	84361.5	80156.7	64857.2	132084	83307.8	58521.5	81101.1	48764.9	90459.6	81326.1	65212.7	64641.9	79417.9	121658	70936.5	103541	74948.3	85236.3	75820.4	68826.2	75891.1	83174	80387.8	111398	96227.4	112941	103012	81526	80274.8	102373
1L_gene_172852	185619	229515	311385	228289	243320	124273	76914.8	172502	123635	73772.2	229099	241038	263332	293211	210578	95642.4	110528	195021	224296	243240	314146	125516	138446	131152	244822	427943	271137	325774	236420	147433	145243	137933	188412	258880	276787	309885	305422	371149	195783	190839	350764	242082
1L_gene_172853	127314	58410.6	120846	58140.6	60554.1	62330.5	26098.3	58078.1	Na	Na	63593.4	58151.8	113906	126771	94588.4	Na	33357.5	99535.7	128158	132906	160234	49419.9	38235.6	Na	67219.7	149842	111260	152747	65556.1	63371.1	67835.4	40805.6	69001.6	116768	102488	152233	150706	165018	92705.9	97210.2	191408	133529
1L_gene_172855	106032	221121	198604	208199	172349	83513.3	128411	147491	140539	75873.7	163025	133793	201822	122199	115434	115405	103034	154144	153183	176804	155841	111558	166835	165469	182854	137059	160837	162140	90124.4	84520.8	124833	32601.2	43881.2	119759	107601	142348	116183	116542	110551	108937	129232	144670
1L_gene_172856;1L_gene_258207	140841	175736	147628	169578	140388	49604	66244	100678	73315.1	Na	194319	135231	123941	196913	187486	109685	38595.6	158305	150020	170744	220237	92171.1	88667.8	Na	Na	192815	207757	201993	157367	101381	119824	118281	115764	199437	122621	220300	277517	294976	85578.7	133200	174149	164374
1L_gene_173119	141904	152510	66869.2	171975	136521	415739	262811	291558	400153	269268	206293	204138	144777	164072	231355	341153	290144	214251	170899	270864	272800	285042	323846	317519	245942	183120	192067	197953	90633.8	179410	155475	179660	206360	110625	90280	136080	135962	93159.9	131457	123610	53640.7	66816.3
1L_gene_173141	173968	171456	117510	120586	104857	483100	486083	234926	718547	374600	210017	150175	112524	125552	144938	350145	257152	114337	119541	152804	131218	237984	254567	302355	199365	138846	122578	99888.4	87081.2	145762	157520	249096	98981.2	130839	103511	64127.4	79469.3	81422.9	120045	101322	50568.1	75296.1
1L_gene_173142	31330.6	6492.81	5758.71	13590.8	16247.7	79909.6	144491	38273.4	220099	46215.7	36130.8	13874.4	24505	16179.6	23529.8	68126.9	36715.7	10825.4	12582.7	30763.7	12013.7	54183.9	44556.4	63785.3	35831.9	21209.5	12194.6	24394.6	Na	9922.18	13047.3	21275.8	9653.68	19581.2	6336.07	Na	6622.38	10406.5	9200.9	36108.6	Na	6940.3
1L_gene_173226	407255	138392	41462.1	Na	Na	Na	Na	Na	Na	18364.4	Na	Na	Na	Na	Na	Na	Na	Na	Na	Na	Na	Na	Na	Na	Na	Na	Na	Na	Na	Na	Na	Na	Na	Na	Na	Na	Na	Na	Na	Na	14430	Na
1L_gene_173457;5L_gene_3315	116055	257826	80240.2	187891	190769	417598	362883	19689.6	95629.8	180237	280090	327115	54479.6	102744	81487.3	78554.4	132175	183634	188193	72307.2	51825.1	332281	73534.2	153476	104443	71608.2	93376.4	90282.2	108808	47558.9	98349.8	79872.5	48399	39071.4	56107.5	61955	107055	75637.6	74063.4	123532	79981.2	155583
1L_gene_173619	188044	139091	106447	163478	194104	302936	292075	389407	629707	634227	393626	385535	242182	250239	397233	423937	389350	230736	205716	342045	262320	482184	585226	585189	376417	269812	284422	256805	141905	252825	232685	349543	249635	175473	145280	147601	145589	160037	112635	168603	97051.3	75169.3
1L_gene_17368;1L_gene_192401;1L_gene_346684;3L_gene_268006;3L_gene_305148;3L_gene_9626	137861	100471	79054.9	49492.9	40859.6	63133.2	100583	Na	Na	Na	57540.3	32612.9	50763.2	56392	109720	Na	31414.5	Na	99303.5	112418	490874	183310	82117.7	122329	105135	76266.8	35312.9	68782.7	Na	Na	Na	Na	Na	Na	137268	Na	Na	Na	Na	Na	27787.9	37677.8
1L_gene_174305	195419	185791	145868	155290	146931	421178	334551	253366	498667	348676	171989	138779	177647	215057	303809	504155	313552	211865	214126	354500	222344	305198	275639	365621	244130	213938	149594	204153	143984	130680	168796	157097	131741	135296	111773	117303	134071	119112	91608	142880	64000.1	124729
1L_gene_174555	2.94854e+06	2.63564e+06	2.3552e+06	2367515	2138540	2.9009e+06	3374916	2.77107e+06	3071899	3.51414e+06	2.36362e+06	2.20702e+06	2231828	2.31452e+06	2.01412e+06	3.79208e+06	2960180	2.28772e+06	2284521	2.30895e+06	2.46244e+06	2.56269e+06	2799343	2924779	2.78495e+06	2.34468e+06	1.99168e+06	1.89989e+06	2.60827e+06	3.10275e+06	3.17854e+06	2406801	2374534	2147535	2.22381e+06	2842971	2.37304e+06	2.13067e+06	2.48382e+06	2382245	2.34383e+06	2.09346e+06
1L_gene_174939	591166	566785	314130	478489	474659	1.96007e+06	1686774	468158	1.00127e+06	491627	625700	340174	387562	370835	254529	454946	198299	196813	115149	350531	169970	627137	667792	621489	346581	329803	414349	366993	116209	171585	323443	144353	263061	233502	186846	182137	240778	206816	167414	177185	158549	186413
1L_gene_175103	272991	257682	247234	228336	232865	268658	205394	215897	288528	336894	154917	201320	238017	280026	253744	510693	359275	205460	283015	283577	289831	316122	300372	314295	241793	220357	245915	183583	268633	256363	298491	169336	191015	234560	247028	307429	255920	244500	249644	249186	243889	210281
1L_gene_175110	636768	603941	619935	479077	448179	516244	700752	1.0287e+06	1.00435e+06	993255	629963	528744	417864	565568	319393	506200	379230	317529	323767	238241	351498	591083	695392	546192	436295	426459	406823	441724	477099	890480	779939	1.15616e+06	677333	493491	473498	555894	544953	497906	415832	536028	451434	445099
1L_gene_175120	149521	124605	139610	99484.1	92396.4	121667	179798	84188.8	175191	158914	71905.1	85252.3	72824.5	119216	147082	440284	212028	110987	111551	140096	144140	155399	94990.3	123506	113317	83604.5	86240.1	101580	120261	140800	140548	95903.8	103810	98356.3	113934	71822	135517	120768	159539	81004.8	108008	142434
1L_gene_175128	225248	202330	191940	185992	173152	230734	289441	228277	233750	265353	196125	168136	126951	163465	146335	250551	191882	136890	159599	147918	192188	193701	182836	188886	158612	163169	136085	162082	234616	289557	258786	241030	209264	159345	173579	238576	207024	176260	175703	200469	178716	156490
1L_gene_175129;2L_gene_69389	234729	181171	186233	172955	135832	215277	262053	337209	278975	182385	250660	253033	182064	199548	57716.2	140814	147079	149651	104319	100117	107630	190943	207319	175282	145516	158370	149756	116265	185590	294370	257657	291801	195242	186355	169815	207984	189497	179479	154914	167225	170826	175312
1L_gene_175137	177134	197332	212591	201192	191579	164425	187534	217199	166647	196979	176321	181555	217406	196400	176478	227068	158083	254712	228826	219095	235889	164114	137422	195046	204313	174334	162653	168153	191211	181832	209410	141953	130303	170517	176080	190756	196405	192422	190555	168336	209843	181048
1L_gene_175149	189129	181926	175162	150405	144188	195411	243357	161556	161622	212824	170667	136284	129442	132605	142323	264398	148627	98484.4	123435	122490	147277	127523	133290	168551	112432	131878	108038	124968	175692	213671	199854	142923	137526	114700	120834	145263	124122	142547	141832	135371	122798	125945
1L_gene_175150	247573	210130	240356	207139	173876	269016	299402	230544	240995	253839	171674	145582	172758	160070	182698	285992	255137	148915	175612	165393	208534	190167	199832	220724	182352	167596	169419	152963	217182	244829	266254	225272	192101	177349	191508	246492	185427	199402	193280	203728	166041	167021
1L_gene_175154	558649	486295	467896	434813	429214	518007	571828	494772	470961	478507	379475	371446	309108	322626	347863	886512	470822	405201	428977	359654	484099	409007	359214	409679	324540	386481	307876	376777	524726	716209	590517	482865	519040	416853	440042	562105	470027	463572	500171	470152	467750	401217
1L_gene_175159	29374	60184.9	25106.9	30847.1	23214.7	32930.1	36683.8	60242.9	87298.4	48436	13673.7	16911.7	16670.7	21221.2	20413.6	Na	42941.2	26978.2	15140.2	33235.2	27953.6	22060.9	18299.8	35216.7	16814	19795.9	12390.4	16251.7	23980.5	21700.8	30787.7	18992.8	19345.8	18817.8	21415.2	27367.2	27310.8	21475.1	25228.7	27702.3	5145.83	20201.6
1L_gene_175160	499939	451622	405561	386217	363404	411822	499267	501734	407508	416872	291947	302057	316022	353446	224862	138815	148217	130987	176669	179063	220193	264296	343128	320941	219736	222982	291394	299625	344717	593117	504521	563348	382906	367639	382430	418343	388016	401605	356599	343496	360556	339224
1L_gene_175162	346934	343076	304746	304147	282319	348350	401821	335619	362101	414932	334422	254394	267767	269112	270446	465535	326530	320499	272250	231769	285672	301838	293264	304601	315425	233454	242604	246916	327714	391702	419484	360114	276909	300602	309541	374333	333432	330696	305776	279933	273021	255424
1L_gene_175163	154476	132910	144377	128541	115080	167831	228266	179682	142668	123268	124715	91191.5	87151.4	101224	75910.4	67916.2	54737.9	71463.8	46376.6	59755.4	65655.5	111632	102147	128897	84439.1	86660.1	91380.8	95284.7	133888	166428	171691	132723	133819	116391	124109	129928	105905	110163	112841	101994	111103	146715
1L_gene_175180	183321	147706	156577	144815	141142	167717	215431	140146	143207	166589	104990	112227	112554	105388	116088	305107	201236	120464	153847	148622	154692	125992	143385	143862	99016.5	131096	131122	113943	136784	192829	184865	130934	156711	109973	110535	144007	145218	137970	81699.9	155917	170483	129079
1L_gene_175181	Na	Na	17484.7	11919.4	Na	Na	Na	Na	Na	27061	Na	11697.4	Na	Na	4790.05	Na	Na	Na	15276.5	Na	Na	10449.4	Na	Na	Na	18533.5	3006.49	14668.2	16920.2	5112.98	Na	15635.4	Na	6857.36	Na	29463.8	31369.7	Na	Na	29109.1	5624.51	16276.5
1L_gene_175189	171961	136849	165766	143377	120845	173004	204160	Na	76101.6	108456	57024.6	Na	76930.4	80820.3	105499	137900	101477	80739.1	120070	83117.4	127009	48636.9	94823.4	80578.6	36627.8	84268.1	81772.2	48089.4	88715.3	88193.5	136946	60834.1	84977.8	133334	145131	127113	172394	158423	156003	166918	129202	142275
1L_gene_17520	104044	91719.5	143608	88995.5	98090.1	Na	Na	Na	Na	Na	Na	Na	14368.4	36716.9	51619.2	16861	Na	25198	Na	35785.4	18796.5	Na	Na	Na	Na	Na	17710.8	23555.1	105997	45726.9	52760.1	18453.8	Na	112858	122870	86825.8	84531.6	125026	92359.4	89910	236532	126774
1L_gene_175605	167761	199744	225014	727084	943089	387363	335617	115909	205124	81891.5	2.28834e+06	1.73743e+06	1.11866e+06	926821	575378	215951	104628	2298018	1583275	1.08868e+06	1.08066e+06	604611	234146	454726	1.83038e+06	1.70891e+06	1.61174e+06	1.05217e+06	245185	202334	161823	1.00946e+06	1.20856e+06	1.23085e+06	1.08803e+06	250023	1.18197e+06	1750002	683032	861562	676039	612169
1L_gene_175627	41805.7	21270.3	34702.6	24028.2	23285	6008.77	Na	19736.5	Na	Na	55263.1	113251	65663.1	96759.1	31636	Na	Na	45258.7	49421.1	28289	30364	25779.8	41076.6	Na	31127.1	89505.2	71952.2	90897.1	130756	30981.4	68792.4	51965.2	38616.1	69623.9	77622.5	77393	81537.7	104007	45188.6	50375.3	65637.7	48959.9
1L_gene_175766	63315.2	101244	108547	81631.4	88353.5	77470	77587.3	99046.2	60723.9	97191.6	86476.7	75521.4	131663	108508	109274	175438	166578	114279	107253	82309.5	85546.3	75262.6	96477.2	55141.1	84471.3	81025	130913	116721	82472.4	101769	84279.1	85329.9	99145.1	87019	88054.5	64999.3	90915.5	83896.3	82551.8	65744.1	107579	119960
1L_gene_175797	14414.7	19570.6	21359.8	17078.6	22845.2	Na	5997.16	19576.4	24772.1	18546.1	18481.6	10562.6	29116.2	30352.8	19327	18311.8	15129.3	17805	14090.9	12037.7	13757.7	24274.2	20960	17978.2	13457.1	15573.3	27082.8	25926.5	13217.3	16841.8	17938.9	14745.8	14018.7	22591.8	21240.6	14087.9	18534.4	18467.3	13112.5	10710.8	23488.8	28255.1
1L_gene_175923	125588	82825.7	107719	151576	123491	99710.4	107562	143677	119942	83492.5	266877	308145	85028.9	103207	250542	125711	188914	341984	322408	217828	181200	245329	142782	195479	269940	192067	189510	173880	206030	79047	68593.2	169641	212654	116996	140364	102971	100594	91969.7	129095	145539	51215.6	94944.1
1L_gene_176251	352852	347410	249025	362350	445283	1.10139e+06	1.09221e+06	260493	635478	520587	369920	285119	163215	94479.7	342561	775968	463636	246619	230789	408620	262937	468918	465783	655174	355826	333704	250039	293865	201820	274043	343896	207621	305423	205273	152931	176131	201219	123810	288828	228849	125349	115670
1L_gene_176306	239686	155755	49441.5	114537	79425.1	747023	1.06979e+06	696164	1.15138e+06	1.40597e+06	584619	131662	29689.6	76309.1	155469	363870	277794	249375	120239	171455	172843	620291	349398	211407	236198	39438.8	50862.1	111282	Na	54801.1	26092.3	94209.8	49918.5	38864.8	25650.6	21150.8	47463	32561.1	55796.7	65572.1	10239	12404.5
1L_gene_176501	Na	6997.65	Na	21785	Na	119006	134895	Na	55108.1	18539.1	28450.7	Na	Na	Na	23895.7	83553.8	34546.3	24672	11866.6	18699.5	Na	33810.4	21265	62183	21388.2	16220.3	13262.7	Na	Na	Na	Na	19093.8	Na	Na	Na	Na	Na	Na	10415.3	Na	Na	Na
1L_gene_176624;1L_gene_256152;1L_gene_303791;1L_gene_99898;3L_gene_102292	107586	127312	89315.6	115199	103889	288222	305116	104460	191160	202642	Na	87262.7	Na	92511.3	Na	Na	27883.8	104256	62507.2	108513	104095	85139.5	144342	118990	114095	86082.7	106162	51621.5	74243.9	144626	119215	62084.2	69960.2	29485.6	19695.9	64481.5	85277.6	62801.7	51487.9	87645.1	40626.4	39580.9
1L_gene_176637	88634.8	101579	86513.8	132532	121162	268572	174025	101528	159143	157917	113733	116143	119826	97160.2	92520.6	174643	158458	146721	109082	106552	77668.7	81947.5	98575.6	139710	96886.1	99588.6	52485.6	78580.7	112007	95101.5	95806.6	138648	106294	56022.1	70855.8	90139.2	76484.8	99516.3	129017	119548	52556.9	72234.6
1L_gene_176682	13506.1	Na	10669.5	Na	Na	Na	Na	Na	Na	Na	Na	Na	Na	4880.5	Na	Na	Na	Na	Na	Na	Na	Na	Na	Na	Na	Na	Na	Na	4789.36	Na	Na	Na	Na	10528.4	4566.28	2492.75	6530.07	NaN	Na	5600.79	25510	3825.05
1L_gene_177637	428336	495502	715533	374468	489867	320534	353805	547050	538191	499986	292636	254663	433273	579569	528684	656797	472857	516880	396347	423302	516845	422048	380806	319867	273529	379821	523611	527452	418712	445998	298313	279862	350478	556677	494827	510926	582082	565869	377659	407583	734136	518872
1L_gene_178207	1.21135e+06	1.0757e+06	860232	948093	965343	2.4966e+06	2.07394e+06	1.35267e+06	2.08538e+06	1.9656e+06	1.24955e+06	1.09595e+06	1.07517e+06	1.03534e+06	1.28395e+06	1.71305e+06	1.49848e+06	1.15971e+06	1.08266e+06	1.55993e+06	1339735	1.48707e+06	1.73736e+06	2.01702e+06	1.36069e+06	1.17353e+06	981684	1.13105e+06	635722	743603	915641	962646	826144	793903	287621	690659	703355	727169	491153	777570	537130	584855
1L_gene_178280	94826	107400	111730	66746.4	72405.4	94322	72181.7	89262.2	137156	99139.8	85997.6	84341.4	99162.8	94995.2	100436	256394	319326	130548	98172.4	116893	111437	66718.2	94636.7	99019.5	51961.8	89946.6	104929	85102.7	63104.8	110840	125461	81870.4	88151	95454.1	83637.7	89641.2	86926.2	92778.9	129682	104319	105113	115569
1L_gene_178355	142411	184166	137671	184511	194744	374052	313320	102970	279402	206206	119681	121455	114086	111899	281179	343109	297906	223980	173423	329488	251389	188834	240038	269057	219409	153757	141526	157514	87254.5	78832.6	102878	125258	110101	89384.5	82116.9	98830.6	88175.9	109113	97565.1	132819	49458.2	44959
1L_gene_178356	403487	367085	377949	414091	466753	718299	531694	516566	723972	746755	366035	325167	323530	388893	718318	930335	837463	586451	499094	813257	598605	420022	592457	721693	524114	375417	316009	450954	239922	232677	352296	341591	246966	242003	257850	263564	228145	307635	204428	426610	178134	191518
1L_gene_178375;5L_gene_2822	199123	62860.9	67807.2	194989	273044	126569	92975.3	148989	6.34747	Na	86389.4	3.4567	143838	136001	102140	78271.8	96968.2	90977.1	89994.7	150592	123552	3.64545	64851.8	Na	60149.1	65009.3	124406	106651	328587	237762	343411	130351	118148	322877	360636	250355	315600	365409	274196	292572	705097	386342
1L_gene_178632;1L_gene_96980	114259	99073.2	136036	144507	228014	178249	158542	114791	124835	67351.8	244614	294499	115401	44522.6	211425	101527	193718	244793	139669	84087.5	93066.1	217492	138266	196565	216080	70110.5	189493	264737	200902	84363.7	33677.4	82538.6	171838	116015	121043	74133.1	61247.1	116873	198595	62000.5	72426.6	69278.9
1L_gene_178688	235267	198118	183060	187670	166094	234229	225446	176098	203791	222747	220481	161640	156230	162204	181110	340944	198518	169500	178831	188596	188934	193619	167378	199814	193059	218959	140357	173646	256572	227832	289610	202214	156549	142794	183730	213415	169931	213867	247539	196469	152288	194903
1L_gene_178689;3L_gene_117007	215270	183355	180731	205612	226447	215338	209524	294098	645985	1.03557e+06	188407	246386	207818	132274	224939	229354	205724	191501	163064	202621	260265	458392	395636	150344	125690	105462	141928	71025.3	143414	170538	119476	169508	127818	144868	146469	177360	179969	146898	122603	224921	151317	147898
1L_gene_178696;1L_gene_202936	15555	27295.4	19843	16674.7	11844	18523.5	30026.5	14210.4	15753.9	21967.7	7954.57	9828.85	10047.7	12827.9	6301.85	Na	7602.9	6763.56	8688.76	6595.02	6674.13	8259.21	10440.4	10823.9	9352.06	7722.27	8043.07	11809.6	21745.2	27243.7	33851.2	17487	15083.5	16003.6	19354.8	23251.2	23136.1	18244.1	20062.1	24800	19069.7	17066.2
1L_gene_178760	31341.9	27616.8	27141.2	29002.8	38269.4	61069.8	53811.6	31050.5	58893.5	59894.2	31961.8	37820.4	30223.8	26029.5	58423.1	48355.4	44965.8	35706.3	33395.4	36070.6	31745	40684.7	51963.2	53042.9	41630	37902.6	28973.3	28830.7	20100.9	29396.7	27589.4	30938.8	29802.3	15881.4	23811.4	19906	19604.2	19656.5	23042.9	27047.5	14378.7	11822.6
1L_gene_179212	13919.4	11657.5	4798.14	14070.9	20995.9	26195.1	13733.1	28336	36986	53004.2	36973.1	23633.8	9489.8	14292.1	19683.3	Na	Na	15203.7	15341.9	31320.2	Na	44970.9	23994.1	51558.7	Na	Na	25909.3	Na	Na	17153	15868.4	12243.9	Na	Na	Na	Na	Na	3389.3	Na	9720.59	Na	Na
1L_gene_179393;1L_gene_225940;1L_gene_226141;1L_gene_23921;1L_gene_256840;1L_gene_32230;1L_gene_63919;2L_gene_155297;2L_gene_195075;3L_gene_51187;4L_gene_207255;4L_gene_299165;ZS_gene_120659;ZS_gene_292561;ZS_gene_382320	198700	253856	233282	242949	243439	266327	192150	205540	153456	134423	153755	155716	264363	223046	251242	280822	244568	255993	293336	297639	214510	148015	187607	233119	203692	256754	237533	222776	197723	213785	221752	150912	221541	208767	246616	254683	252807	243567	260746	250137	342516	255688
1L_gene_179573;1L_gene_361420;2L_gene_338065;3L_gene_248010;3L_gene_337178	28959.5	18760.8	Na	Na	Na	Na	Na	Na	Na	Na	Na	Na	29970	48113.3	Na	8049.56	Na	Na	Na	Na	Na	Na	199726	Na	Na	Na	Na	Na	Na	Na	Na	Na	Na	Na	Na	Na	Na	Na	Na	Na	Na	Na
1L_gene_179671;2L_gene_284721;ZS_gene_303988	243905	141198	69242.5	141082	50246.2	Na	Na	129953	190982	218712	135006	80091.2	Na	Na	92562.4	362151	156414	32282.5	Na	21874.2	Na	123530	Na	Na	159114	201860	Na	Na	53805.6	97971.1	73979.8	82728.9	Na	Na	Na	50811.9	Na	Na	142144	111530	Na	50085.1
1L_gene_179714	145890	163459	106772	116206	130331	142608	106826	145331	127986	95590.8	180015	75692.8	179492	118700	58501.1	88518.7	100754	63669.6	85667.7	40467.2	74517.5	101099	68761.4	90647.6	126554	85822.5	77433.9	Na	141833	207732	141689	150071	180355	111201	115219	160058	96507.3	114032	104982	131761	143621	110726
1L_gene_18022	365548	305072	461236	276897	390484	414438	174892	120995	128842	121783	144614	141179	213213	164100	193588	30353.5	69729.4	112499	104440	89385	203014	163697	225254	218477	153288	149509	219831	116821	335166	319446	278912	132663	183898	342308	329037	246094	259981	299221	311716	274490	535942	303705
1L_gene_180391	144460	177790	140674	132789	144097	119033	87889.1	137293	99884.2	117778	88265	101387	152653	180426	128352	180831	182971	142426	124179	148314	139128	156354	179227	146283	74407.6	116573	186727	171479	153150	187145	162084	160846	136480	167017	133058	89147.2	120617	104206	110474	102793	176068	173571
1L_gene_180398;1L_gene_46017	36399.6	43488.2	46055	38001.6	83571.4	45731.9	Na	81341.4	86669.2	Na	37023.8	55755.4	87879.5	76496.3	89027.2	94806.6	104187	83680.6	73191.2	117937	66640.3	49460.3	52993.7	Na	72861.3	73800.1	58115.8	37828.4	50657.8	60870.5	46368.8	57343.3	40497	65178.8	66713.2	58260.8	90013.8	65748.4	58639.3	81844.8	90618.2	72603
1L_gene_180408	219438	272407	234562	197560	198215	226076	192553	286685	285377	276202	208215	237184	333534	279785	242298	388731	384034	238914	173236	228973	176060	259623	263811	237573	200962	271195	273549	277135	220524	271691	241230	234206	244388	212473	221739	196961	178903	230793	175516	181576	242808	252469
1L_gene_180409	2811945	3.51653e+06	3.42467e+06	3.02074e+06	3.20598e+06	2813855	2.34577e+06	3.36174e+06	3202362	3.20181e+06	2.8098e+06	3.05931e+06	4.16985e+06	3.87509e+06	3462842	3.92047e+06	4738990	3.66475e+06	3.57281e+06	3.8165e+06	3652069	2.9577e+06	3760374	3.17614e+06	2.66436e+06	3.33134e+06	3.51753e+06	3.43813e+06	2945189	3411003	3.01848e+06	3.07015e+06	2947672	3285574	3.04738e+06	2.93525e+06	3.18665e+06	3.04426e+06	3.00095e+06	2.76515e+06	3632236	3.79991e+06
1L_gene_180410	58915.5	48443.4	72439.5	57791.9	77910.8	63810.2	43495.8	71657.7	41754.4	66911.3	Na	23680.2	50859.5	65496.2	66586.9	127741	93547.5	59746.2	77531.4	62963.2	56192.3	25225.6	70067.5	49312.2	44820.7	44344.5	68569.6	42529.3	78024.1	37276.6	75874.5	47763.1	58530	68051.6	63545.3	45281.7	30271.8	50167.1	73703.8	53873.9	61837.3	57391.1
1L_gene_180413	42156.6	43231.6	51534.9	29275.6	34589.8	32759	41527.6	31061.7	37799.3	46494.7	307.04	34098.8	49446.4	50374.5	40652.5	55387.8	76576.8	32361.6	46785.6	58351.9	34545.4	17101.9	53890.5	39119.1	11755.1	29314	32419.6	23536.2	23203	27627.4	42111.4	29119.3	19696.9	23187.6	36382.6	25829.6	28952.5	28131.5	10089.8	56830.5	17978.4	36284.5
1L_gene_180414	147208	114102	146988	125703	130260	102864	87317.1	128471	128236	128949	109309	125446	153629	211059	125629	91296.1	180754	138893	111554	90937	87496.6	130110	127521	83834.7	69992.4	123998	109253	120098	98171.8	102618	90333.9	93097.2	82220.3	129435	108934	98990.9	82217.4	101742	65069.8	84615.4	104604	123145
1L_gene_180417	Na	Na	Na	3994.49	4427.75	Na	Na	14914	4409.11	3384.75	Na	Na	1712.31	1585.07	6027.1	2654.81	7880.56	8467.17	Na	9069.1	2995.83	Na	Na	Na	Na	3440.08	4704.35	Na	Na	Na	4805.5	2585.04	7456.34	1585.18	Na	Na	1374.75	Na	Na	Na	3734.9	Na
1L_gene_180432	1018.37	9413.36	7510.59	21733.7	21472.6	Na	80188.2	Na	14099.8	Na	Na	14836.2	20422.4	33006.9	71203.3	58369.1	56278.2	6500.16	33293.4	77457.4	19897.1	45661.1	NaN	Na	2.77874	Na	38171.7	24422.9	60245.9	29284.2	23025.3	72580.4	NaN	28206.1	14138.8	NaN	20504.2	24994.4	62772.1	15722.5	69500.3	5.60416
1L_gene_180437	21072.4	76344.1	49685.2	Na	72603.6	16678.2	18603.1	110084	74095.6	99566.6	124284	136408	136047	123104	41242.6	99539.8	61512.6	64432.8	58237	49101	53113.9	81009.6	93734.1	Na	28373.2	109208	128308	71918.4	96077.5	95812.4	90306.3	170708	105677	115757	87617.7	80248.4	104264	113912	62868.6	75782.1	107657	117398
1L_gene_180441	Na	Na	NaN	3846.77	3458.17	Na	Na	Na	Na	Na	Na	Na	25539.2	13581.5	Na	Na	Na	Na	Na	Na	Na	Na	Na	Na	Na	1.01754	12644.6	Na	Na	16322.6	Na	Na	Na	10673.3	Na	NaN	Na	11350.8	Na	Na	10928.8	15929.5
1L_gene_180447	296870	281621	494878	388612	339701	244232	187947	553892	285704	603642	66355.4	268619	653516	410577	239408	398489	497556	198345	204061	263396	229050	141152	381889	217940	163969	107165	223755	320006	262513	260067	324619	150577	297113	212387	178281	130211	237332	201067	237942	219805	337888	342770
1L_gene_180454	163198	205521	187819	154014	155097	199490	151378	210649	214447	218544	179418	177086	275349	230376	185343	235489	215746	194654	145521	176142	145281	175820	246214	142743	156434	170157	215659	186377	164100	228389	199301	199188	214031	185549	170180	166402	176508	179890	144682	141623	193095	195115
1L_gene_180456	229707	359419	189447	182390	205657	133368	116331	296478	175984	287488	236363	167367	248658	161352	227173	252813	372958	167190	201237	132270	163615	135660	176615	186368	190361	216077	206581	192330	205247	191004	244452	265109	194960	173731	151077	153355	171406	149270	165186	96610.1	182752	158431
1L_gene_180652	171877	84140.8	42877.4	132087	119374	587715	698388	146938	360218	301868	124057	93041	32419.9	68492.1	157628	572947	335390	107181	46648.7	225149	152158	277147	260433	251496	175535	120670	58957.2	91112.5	25280.4	36018.5	60463.8	86399.5	52730.1	119286	28074.3	20434.5	37627.8	84548.1	57263.4	46966.8	Na	30758.5
1L_gene_180662	146044	151546	116096	158273	146164	407898	375550	152801	300237	221398	169845	122061	107754	103497	126619	237578	136427	109643	115847	143830	97633.8	229675	176005	244039	202409	155038	91942.5	101056	41442.2	100406	124018	105242	85100.5	74895.1	63905.8	83917.9	46182.1	53864.2	103237	112757	62960	52720.2
1L_gene_181094;1L_gene_213373;5L_gene_141579	Na	Na	Na	NaN	0.376561	Na	Na	Na	Na	Na	Na	Na	Na	NaN	Na	Na	Na	Na	Na	Na	Na	Na	Na	Na	Na	Na	Na	Na	Na	Na	Na	Na	Na	Na	NaN	Na	Na	NaN	Na	Na	1.62344	Na
1L_gene_181193	1.78219e+06	1515813	1.52448e+06	2.30647e+06	2.90588e+06	2.17882e+06	1.59439e+06	2.22272e+06	2178226	1773965	3514901	4.59106e+06	2.84333e+06	2.22081e+06	2.97721e+06	3339425	3428881	5.14144e+06	4.80871e+06	3.8242e+06	3445994	6942877	3713422	4069924	4674253	2.77944e+06	4836756	5.53936e+06	2.77086e+06	1.32875e+06	1.4779e+06	2516842	2.86814e+06	3.31995e+06	3.84035e+06	2.31405e+06	3.02799e+06	3.54743e+06	2804843	1.89751e+06	2.17288e+06	2.75341e+06
1L_gene_181531	31621.7	50029.1	77349.4	94425.5	271138	112906	72685.3	35022.3	28148.6	42015.7	Na	26593.2	Na	16515.8	6423.97	Na	Na	Na	5176.4	39301.6	12691.9	Na	Na	Na	Na	Na	Na	Na	8902.87	Na	Na	Na	Na	NaN	Na	NaN	3839.12	NaN	Na	Na	23251.5	Na
1L_gene_181547;1L_gene_268944;1L_gene_320881;3L_gene_229259;3L_gene_299299;4L_gene_108233;4L_gene_150485;4L_gene_276819;5L_gene_87408	Na	47291.2	49650.1	Na	Na	Na	Na	Na	Na	Na	Na	Na	19404.8	30825	Na	Na	Na	54669.7	116284	55731.1	123297	Na	Na	Na	185319	Na	Na	Na	Na	9844.26	Na	Na	Na	Na	72764.2	Na	29618.4	Na	Na	30438.9	Na	49370.9
1L_gene_181813	211609	188256	200495	148498	138528	447566	350616	87101.1	185246	158966	Na	23864.5	25594.9	57564.7	182108	196564	229809	141691	111187	116664	166033	164266	125606	53640.1	Na	67134.3	123120	32076.1	Na	92302.7	Na	84084.8	73989.5	99614.3	62806.7	108794	68892.1	86777.5	94612.4	162101	81088.8	106277
1L_gene_181872	123466	142301	82351.6	126226	120766	279842	256050	132092	271996	263932	157799	131420	116342	111650	174381	292257	218706	142379	133122	179424	128111	198687	173192	246627	164450	131946	99591.6	127546	81933.8	81952.4	108122	93386.9	101648	75304.5	74154.2	68561.4	84336.2	63445.2	70707.5	107625	38229.4	52373.1
1L_gene_182042	304007	249873	190728	340622	275637	518088	448914	328643	603317	576925	284476	234767	221343	244112	442948	623671	331229	286017	257570	392461	239396	448164	475765	557334	354700	312605	261811	144381	187818	218863	239895	195660	200023	131415	160253	143986	152815	144705	45816.9	141956	44337.2	107158
1L_gene_182210;2L_gene_37482	26112.5	14249.8	Na	11735.1	4521.83	57918.5	64780.8	12739.1	35746.8	26547.9	13649.1	4142.61	Na	Na	12495.8	37065	25562.4	Na	Na	9713.37	5564.49	17896.4	14584.1	Na	15028.6	5535.17	Na	4157.08	Na	4964.55	Na	7449.42	Na	4053.51	Na	Na	Na	16082.7	10503.9	Na	7889.02	Na
1L_gene_182213;1L_gene_24437	42383.8	35706.4	29724.9	42044.1	87908	31251.7	28115	89674.7	24569.3	43860.8	57317.3	73578.3	23363.6	22392.4	64989.2	20385.6	50939.4	45611.2	19648	10048.7	20819.5	69337.6	65151.8	65951.8	82910	38012.9	78475.9	88036.9	84920.7	22991.9	16335	41395.7	81343.8	46772.7	33492.4	17330.7	9987.18	15228.8	69860.9	16553.8	14566.6	10702.8
1L_gene_182232;3L_gene_264720;ZS_gene_336073	Na	52572.9	20221.9	35326.6	39131.5	Na	Na	Na	Na	Na	Na	19907.8	36420.9	Na	7592.73	Na	Na	52053.6	328977	Na	40310.5	Na	Na	Na	Na	73705.1	Na	Na	34913.2	Na	Na	Na	Na	6058.59	38849.2	44677.6	66509.9	65476.9	Na	26966.8	12033.8	Na
1L_gene_18238;1L_gene_69879	110497	51831.7	80216.5	109963	138436	66122.5	46145.2	221137	135142	126180	122121	174459	106119	70186.5	221131	142522	174023	211179	172547	112094	109573	149231	120769	197676	233156	120322	164332	160837	190450	59848.7	82693.1	88564.4	110459	113448	102791	67284.9	55685.5	66854.1	187350	84655.1	63160.2	77235.7
1L_gene_182424	27556.9	13800.6	30108	92474.8	101130	49272.8	41230.2	18676.8	32368.7	5865.48	213467	215008	201730	93215.5	46439.5	19736.7	25537.3	275916	138206	90423.6	88395.9	38451.2	23163.1	Na	172006	185746	121936	83521.1	32482.8	16515.5	18382.8	107740	128830	150272	118076	28916.5	123202	210089	65495.8	68902.5	79060.5	95203.4
1L_gene_182537;1L_gene_46144	257078	239834	200084	217580	229670	628815	562613	348028	519134	431981	283180	230932	161694	188146	322194	566975	427678	209704	175458	344305	193370	414137	445215	483788	280262	325667	238721	218908	185218	240187	276022	212511	324636	194441	122331	117622	127969	147505	185975	191591	110363	122861
1L_gene_182722	139054	141531	75467	127215	201815	402502	307872	137886	239405	232827	268484	230294	45624	107433	149952	135980	104708	141385	141225	143529	143383	216297	188029	269734	185427	200127	128552	171612	82529.6	157543	124315	156026	185639	105940	81420.2	77581.8	78868	66928.8	116110	131750	45941.1	36689.3
1L_gene_183019	237199	308686	380448	298365	212580	428531	246927	283157	161994	107617	135906	112162	97100.7	172378	188158	283259	186635	124114	140970	124875	273331	649953	174908	263880	116240	142995	123516	70860.8	400651	480809	522216	266538	345364	356376	218867	240658	286431	215647	521623	397075	407642	299355
1L_gene_183055	343449	366071	295587	173075	274403	787057	608991	186974	145113	321235	122031	146108	193123	155419	187695	241430	156354	128846	181115	98242.7	150997	210052	184641	294823	187812	57833.8	101322	54776	109343	58827.2	97726.2	122375	68448.2	43852	56255.4	90209.2	22852.6	31399.3	206994	66451.9	125347	36212.9
1L_gene_183183	469173	423421	382895	365628	347429	376252	461321	465880	405595	434413	378976	395251	293100	362409	249937	343521	323997	223215	272406	194188	232682	413856	396872	387793	401780	371631	256005	252870	499914	618674	591269	536377	371690	340541	416521	453764	385961	362614	416014	371609	399284	308593
1L_gene_183187	179052	173491	132707	150730	139074	192912	229550	203965	265685	279837	185272	186895	146457	157985	114234	188646	147731	95055.2	159401	106424	159657	210381	179109	194430	209485	148576	124418	136018	198692	195305	207077	216026	138665	145242	125736	189858	163127	136081	102938	152394	139228	125211
1L_gene_183191	29958.6	13620	25652.8	13475.6	Na	Na	31939.6	Na	Na	Na	Na	Na	14087.8	19803.9	Na	Na	Na	Na	Na	Na	Na	Na	Na	Na	Na	Na	Na	Na	43620.5	43434	48937	38128.3	27873.3	18371.1	31111.1	48249.5	37841	27317.3	47400.4	27889.1	37634.9	Na
1L_gene_183255	18577.8	Na	Na	Na	Na	Na	Na	43158.7	Na	Na	Na	19132	Na	10240.6	Na	Na	Na	Na	Na	Na	Na	Na	Na	Na	NaN	31119.3	5972.95	7190.6	Na	Na	Na	NaN	Na	Na	Na	Na	Na	Na	Na	Na	Na	Na
1L_gene_18330	87278.4	135908	69068.4	44374.3	33379.6	Na	52253.5	64031.8	113186	145069	45865.1	36119.4	36939.4	18995.2	48948.3	77644.2	32058.5	55091.2	52256.9	48125.6	60081.8	95439.6	82807.2	56226	41299.1	56072.1	36036.6	36578.6	48598.5	59286.9	56079	57866.8	36687.2	36090.5	39022.8	45746.2	47768.9	26290.4	40706.1	39308.9	36260.1	30890.2
1L_gene_183306	Na	90563.2	50239.2	87089.4	92518.4	200006	187131	155460	108429	163623	Na	118403	75175.5	51052.8	126393	180973	137334	100620	Na	115304	72609.3	66696	145789	Na	Na	116724	51999.9	80016	91576	70374.4	Na	73272.5	Na	27088.9	32071.7	66163.5	65967.3	70295.8	94534.5	94500.3	39359.4	55052.5
1L_gene_183375	176247	174422	163367	193032	217919	501055	369360	222829	324764	252060	261982	222659	138806	151387	252766	386317	304968	237656	183871	338905	232886	291324	297954	345348	223942	237147	183201	246249	136871	191261	173800	206040	207507	109337	117470	128948	88180.5	116103	112582	193601	76916.5	60262.5
1L_gene_183647	43875.6	23488.7	23777.5	20980.3	15782.7	29873.6	24260.8	27985.4	54600.9	76329.2	27603	16698.4	41336.6	12908.2	29554.7	4.03564e+06	Na	62231.6	22311.9	21814.6	23940.4	35136.1	27759.5	42024.2	32669	27961.7	12772.2	20631.7	10827	16461.6	9967.05	27582.6	18506.2	24860.7	8387.2	29896.6	2924.63	8827.75	20556.8	19033.4	21063.4	12448.6
1L_gene_18377	232703	227670	206165	244616	199034	255481	287601	309751	257816	292561	301791	306438	194028	178418	106071	279200	151734	101263	133052	90461.4	112982	201470	214115	245470	177782	191139	154772	172149	254457	455203	313578	324300	263109	160329	177030	324004	205542	211323	188931	187649	157798	152832
1L_gene_183770	63620.1	9698.44	6686.46	19001	68487.3	301045	386166	90090.2	215431	137655	97572.7	49127.4	Na	15252.7	83933.4	312799	95758.9	36406.3	31791.4	92189	51326.1	102660	123644	141563	81844.4	19581.2	32691.7	21829.5	4257.81	27600.5	38166.6	54950	23377.1	56277.2	13089.1	11670.1	10477.2	26247.7	34.4817	15582.1	Na	Na
1L_gene_183787;1L_gene_2405;3L_gene_193622;4L_gene_20316;5L_gene_117869	164963	200485	272617	376200	398152	196321	171584	92534.9	74972.2	53460.9	620980	408706	477304	429168	317508	205566	109469	750559	580422	557854	583682	224649	146932	164721	537671	615327	490668	537306	251935	224486	197269	250564	384319	459069	470395	434409	552814	653524	456265	469906	534750	419944
1L_gene_18380	187932	182662	140965	160937	133219	192525	205691	145021	198107	180155	150925	109522	163963	133979	136336	299257	175871	117548	157881	140783	164236	185095	163385	197596	156083	183446	138556	135210	220042	245092	210046	116159	168274	136292	156980	236978	167756	156860	205290	160837	168640	149458
1L_gene_18382	372302	402843	321322	299014	243404	372966	397879	293690	311500	315289	292149	256870	258116	265859	170903	478592	287888	261188	223416	204444	307970	287547	293543	346738	306676	302017	288723	279611	516050	590376	533785	387589	347022	314801	319482	399616	380874	330114	336509	330104	319926	267342
1L_gene_184199;3L_gene_178432	535356	513540	374759	476526	501275	989360	749652	658614	904015	773431	795137	644808	622728	602465	818821	990484	766852	543772	535638	856089	655171	756345	816451	1.11453e+06	681639	673318	684666	699269	354677	503263	496214	507370	634452	402455	376874	421608	456675	492593	334011	435611	287600	389045
1L_gene_184580	1.08971e+06	1.02736e+06	811495	762546	838399	1914253	1.37397e+06	535337	1.07393e+06	1.29101e+06	564930	941767	632054	625799	647856	1.26745e+06	1.01496e+06	416070	674173	466453	507644	601736	868624	917409	923166	670963	386248	330256	493644	557931	781728	583375	447767	604848	382691	436032	371963	370116	635638	667828	372255	381598
1L_gene_184630;3L_gene_339314;5L_gene_110105	50446	28913	26546	146234	Na	Na	Na	Na	36647.8	34008.6	12297.1	14247	43704.6	12694.6	30981.6	41475.3	111709	71303.5	Na	80627.7	207054	Na	Na	Na	Na	Na	Na	Na	25612.3	8576.01	8964.58	Na	14628	10000.8	15570.3	Na	Na	Na	31242.2	20273.1	50336.7	38609.2
1L_gene_185029;1L_gene_98674	227801	192618	282870	252066	275133	228792	152005	256325	218942	171642	130640	239861	196358	188018	209782	194131	310004	339950	175862	217501	295178	194365	169489	230145	241651	172063	235326	187614	246470	137400	157055	126975	137132	238893	219106	238731	173932	168147	154707	159267	166662	213760
1L_gene_185272	270083	237437	308537	211476	152037	216814	291367	200329	241517	144675	190314	141322	176976	183488	93982.8	148785	95016	90058.1	65674	52660.6	84065.9	106694	120675	96561.2	89191.7	99755.7	136245	108287	234308	350079	300726	269126	200852	220234	235497	251855	219893	271387	248099	256229	217203	267036
1L_gene_185284	235787	209065	149232	145612	151190	221089	300757	275696	388360	298088	238480	218432	138391	173257	138237	253935	189101	136668	154681	154245	178207	200028	242624	269409	170658	131187	153607	165121	246830	273129	259253	229368	174798	152877	161269	199650	160269	120646	117246	141350	125440	117961
1L_gene_185299	183611	160112	156136	175959	183183	404936	407741	205046	323575	313500	199793	198951	193579	212941	210587	318304	277535	154059	157444	194646	105707	134635	247774	306651	238228	207901	163625	218692	170170	143832	185087	207866	131963	162824	174049	214252	148405	195973	144489	229196	104343	143981
1L_gene_185394	6432075	5.98646e+06	4.64047e+06	4.53657e+06	4.57286e+06	12311411	10723578	7.87639e+06	14303439	12943316	5.63564e+06	5897237	4572742	3.775e+06	6.21051e+06	8405251	7660174	5383015	4432968	5.58745e+06	4895895	9085895	10171250	11495422	8.03405e+06	6029124	3.89851e+06	4198688	4712887	4733003	5.65161e+06	8025859	3.89605e+06	3.06782e+06	2.64251e+06	2.63792e+06	2738859	2808011	3.11494e+06	3.57436e+06	1.54838e+06	1.70351e+06
1L_gene_185447	Na	24901.8	Na	127087	55201.6	223574	223273	24904.9	14086.4	Na	61812.7	40511.2	Na	Na	2992.6	139162	114290	70862.6	72829.6	4597.52	Na	Na	Na	Na	44117.9	Na	Na	Na	13.3621	Na	14576	12800.8	45773.6	11754.2	Na	Na	Na	Na	Na	Na	Na	Na
1L_gene_185582	165797	104725	184887	231080	154796	372506	120184	262499	138078	88899.9	83747.8	84379.1	70441.6	104824	161755	375574	282323	108769	156388	66072.1	188691	448459	136788	183692	166422	162388	118209	77125.5	237533	316172	264302	176523	278015	143853	152187	156390	116459	178906	403379	146560	172699	192979
1L_gene_186028	Na	NaN	17499.7	46743.7	70872	28720.4	Na	Na	Na	Na	44546.7	60990.8	125789	47078	75607.6	18221.4	Na	415783	278896	200066	162533	51983.5	856.015	28668.9	146173	163736	116506	48732.9	Na	Na	Na	35822.9	77959.5	80016.9	73945.5	13408.9	76122.6	160208	56511.7	66024.9	56847.1	40666.7
1L_gene_186337	243852	252711	358578	253148	280849	141327	141115	203442	146705	156537	193983	203755	397356	432622	341138	234299	166955	288487	370763	389171	505323	234196	208670	188871	208275	372555	372266	576826	260440	150821	193794	111248	163430	375616	350323	390615	408218	520119	208486	231297	407737	353716
1L_gene_18650	254013	318231	108549	109261	86356	93784.4	134000	Na	Na	Na	Na	34511.9	120039	146451	60547.5	119047	Na	62370.7	121964	133500	156729	Na	56346	Na	29131.2	59573	113971	183397	427116	239909	503858	60710.3	109881	294236	452456	263332	377933	417575	320658	335865	954795	407323
1L_gene_18651;2L_gene_324779;4L_gene_266515	61904.2	77288.1	81425.8	84669.2	128305	Na	Na	Na	Na	Na	Na	Na	51248.4	68513	59218.7	Na	Na	Na	38382.5	Na	38517.5	Na	Na	Na	Na	Na	54825.6	24654.9	149235	64104	82964.7	139407	71097.2	178355	102231	83081.6	110712	113919	132988	116354	187671	102017
1L_gene_186795	120222	146619	111007	89327.5	78359	224632	214084	159260	183530	223503	88379.7	82401.3	96139.3	52011.3	111695	362009	169947	93512.5	126382	68093.7	70035.2	110886	83629.1	145135	104714	68791.2	72189.5	41532.9	64068.3	98588.3	135657	101702	81292.2	134982	63394.5	75365.4	42468.9	60343.7	64941.8	116415	58938.7	33163.3
1L_gene_186843;5L_gene_54034	1.10202e+06	871140	1.22313e+06	1.63954e+06	1.66988e+06	1141983	832668	1.75864e+06	1.23017e+06	916108	2.7612e+06	2.60146e+06	1.62487e+06	1.51921e+06	1.37662e+06	1566736	1.12637e+06	2.64747e+06	2.32456e+06	1818117	1.78556e+06	1.99292e+06	1.44257e+06	2.20531e+06	3031605	2.34472e+06	2.20577e+06	2.09509e+06	1.60234e+06	1.1938e+06	1.15775e+06	2.16582e+06	2.37794e+06	1648591	1.66022e+06	1.35978e+06	1.34715e+06	1.74219e+06	2.08625e+06	1.91891e+06	1.38075e+06	1.69148e+06
1L_gene_186979	36322.6	39910.2	17511.6	52293.5	40805.3	113985	149356	Na	119936	27388.9	72607.9	Na	Na	21274.8	48457.7	78589.9	69089.8	37144.1	46747.5	52688.6	92396.5	85303.8	74417.7	45918.2	Na	25285.7	42802.1	Na	Na	49849.5	39911.7	81392.4	45850.9	24968.6	11726.9	37019.2	27854.3	28716.4	Na	Na	13665.6	Na
1L_gene_187214	368215	384251	286240	318122	332972	602198	662267	472616	699381	753471	274988	346657	348290	381155	587232	1.20012e+06	782935	453015	419885	671280	452547	582375	599324	698397	489135	487946	399844	402398	264866	305195	377904	381036	310678	322592	202622	238320	205162	273287	279572	377608	216932	202960
1L_gene_187411	684879	632842	504972	527369	502081	582075	686992	409577	689079	679852	618941	579541	503016	528088	449991	907567	673123	424479	474802	492265	568126	639659	618100	703062	585563	564410	520566	473506	717976	832064	743488	702813	621397	585017	517960	778427	706542	586128	591481	541781	577339	534594
1L_gene_187412	126758	149426	182143	146666	149509	199371	192573	148066	163781	174127	145365	99931.8	113422	145593	83122.6	162700	149725	122395	116282	111157	121380	121211	142564	139065	151040	145439	122828	97335.9	103192	171993	181603	121707	110735	146437	132289	135495	160278	145729	109620	135792	158186	140020
1L_gene_187414	321805	407035	406266	396415	423628	369552	389357	352246	405184	479317	343077	315044	352667	374544	289535	390012	331912	406569	428547	306767	329547	356883	368023	383256	436483	360093	398103	357160	372990	274243	391751	277170	291109	379156	394828	399944	443446	434145	390136	418623	421115	367043
1L_gene_187693	Na	41311.3	58988.9	89389.7	80702.7	Na	Na	20185.1	Na	Na	Na	Na	71645.7	Na	Na	Na	24677.8	76234.2	Na	36914.6	Na	Na	Na	Na	Na	Na	116996	44422.8	97889.3	35143.1	Na	17548.2	Na	93358.1	73452.3	43214.4	49605.1	92009.7	43750.5	52748.9	82107.1	43123.8
1L_gene_187751	144969	146373	119442	101853	76158.2	283420	795914	322513	219584	124878	256960	217134	67539.7	96521.7	127836	183484	191725	93785.8	141180	171980	86257.3	194791	190152	149900	84526.4	148950	129685	204429	73350.3	115411	47187.1	155352	121437	59268.3	58881.1	117428	79645.9	172891	51061.2	53272.5	54064.8	59040.5
1L_gene_187779	167837	166667	115216	77290	66996.3	239023	335979	245499	330630	148162	252381	274232	118068	98441.1	156643	243059	284655	108772	227576	219108	175310	384066	216070	253170	125601	266865	172711	243620	104102	118773	71158.9	133388	128828	50696.8	54328.9	105894	90605.6	248468	28607	67316.1	65635.4	40423.7
1L_gene_187814	550926	488591	386510	361273	344016	1.37398e+06	1.43532e+06	880519	469656	443352	853246	1.23692e+06	339929	278823	781958	738679	938271	388057	907691	485949	377539	500253	601003	751250	423849	1.34046e+06	631854	1.1101e+06	575054	258390	241314	560441	271929	245180	192400	387388	291530	398172	128543	403999	282820	203392
1L_gene_188033;1L_gene_245630	83555.4	40493.4	98664.6	127010	136487	130180	124787	174313	83754.6	Na	209099	176995	62497.5	52489.4	98624.4	184840	125255	126152	170880	87095	75399.1	160892	122786	110365	167895	98164.9	143949	162584	208440	83799.8	79885.9	167830	186574	123992	120048	144615	60980.5	89818.8	235190	131560	115511	139431
1L_gene_188071	Na	Na	10196	18945.8	23056	Na	Na	Na	Na	Na	44450.2	19028	Na	Na	Na	Na	Na	Na	Na	7621.18	11074.3	Na	Na	Na	32039.4	Na	93414.5	198682	Na	NaN	Na	Na	Na	17019.9	34663.9	2811.92	30826.2	123367	Na	Na	Na	40925.5
1L_gene_189021	278886	341735	404022	372345	322426	222287	180119	337003	405230	322050	354519	430021	323883	317964	288407	504322	572955	429696	456023	330191	514042	378100	422451	432008	456718	313657	328122	325808	370395	326301	286347	323553	305017	395882	397730	339402	333590	356393	298075	328107	439573	348818
1L_gene_18904	12276.1	19125.2	23768	105706	121136	40035.9	42134.4	4797.63	9318.84	3782.76	214052	158290	188904	125644	115416	Na	9029.98	395215	296890	225617	217971	41181.8	14800.7	54993.5	235439	230179	177404	110877	17485.6	21172.8	10396.2	102581	110967	150836	128792	43949.2	155386	228367	122128	128703	93318.4	80422.5
1L_gene_189184	167536	254017	174272	135852	184744	137975	194659	118071	183095	130645	133368	195598	188099	215513	105594	201265	136557	115738	69284.1	74036.9	51101.4	105463	190535	146958	87118.1	114845	152192	129611	125547	148747	116843	153405	135819	115336	104575	90030.9	113105	92982.8	152472	104786	125442	142357
1L_gene_189199	92259.6	169222	140946	108649	135922	60738.6	72388.2	75694.8	62337.6	58242.8	99540.9	81708.5	143651	117824	118129	156542	135426	110645	87999.8	120458	114669	64698.4	119310	100313	37619.6	63861.8	141055	106079	105175	162618	107939	86131.5	129322	160549	127569	77168.1	109038	67357.6	77910.4	85476.4	131872	155392
1L_gene_189200	37237.3	37176.2	34647.9	33060.1	43229	33305.9	29091.3	33680.5	32435.6	92160.7	17025.6	22045.3	43998.7	41992.1	27134.8	54261.3	53584.6	38386.7	33207.4	40492.7	43696.4	43724.7	59903	41971.2	15670.1	21773	39777.4	46827.5	16830.9	39120.4	25693.7	30288.8	23546.8	45494.8	41754.1	24174.2	24430.6	30164.3	15300	16129.6	44299.7	48474.1
1L_gene_189201	239249	281802	253522	188080	258967	195580	184689	198266	311112	378242	213951	214953	383339	342920	327692	462666	456471	307864	299434	281559	281013	327255	345231	245938	162361	170322	293527	212087	144302	243694	229872	307714	186948	258539	198794	153921	205063	190771	123106	140785	205129	264134
1L_gene_189202	365493	494125	510115	357955	397730	349105	324523	335926	263170	234547	364472	405917	560414	473505	240488	324520	355855	276382	221294	192154	160181	218167	388624	271233	195405	262824	412260	291224	430122	643309	440376	505875	433595	412132	385149	330992	370543	335897	347001	374817	508763	518099
1L_gene_189207	169892	194925	183939	169666	171819	167071	137108	126979	130955	177500	126579	108414	203540	157778	119350	132333	162424	130683	141206	167077	128261	150586	195398	153795	125632	131743	195064	176632	161571	217776	180124	152180	168003	156015	161673	124071	127870	130272	154485	133360	196368	180653
1L_gene_189208	265929	352186	334241	272318	328339	243673	205890	256965	197335	255428	257663	254330	286510	285708	205897	187919	242838	189890	177213	175393	175108	190605	330168	210767	121552	189800	255971	230024	269643	340702	273644	344308	272582	247978	250772	217663	154144	170766	242012	65887.7	295274	158973
1L_gene_189212;1L_gene_223093;1L_gene_335840;1L_gene_41017;ZS_gene_251512	951602	215343	234903	394142	297713	Na	Na	Na	Na	Na	Na	Na	552419	384449	298469	773491	Na	Na	405532	Na	Na	Na	989957	Na	Na	Na	Na	Na	1213227	432557	Na	1.82899e+06	Na	362503	412316	197941	175361	159167	619838	280301	192982	275649
1L_gene_189252	31456.5	12692.9	9048.92	19194.9	15891.7	80069.6	108168	47709.2	30124.4	43689.3	43764.6	Na	Na	16810.4	24634.8	89781	68283.4	27844.2	14766.2	33321.4	29803.9	94986.9	74189.1	99326.8	70252.2	29157	NaN	25275.7	Na	Na	12227.8	16131.6	Na	23985.1	NaN	Na	Na	10014.9	Na	8449.25	Na	Na
1L_gene_189287;1L_gene_398668;2L_gene_99429;3L_gene_293436;4L_gene_19899	218297	136474	252253	268913	191386	469183	111778	294572	159868	123442	141385	120874	101545	83389.6	203408	334339	326105	179467	230431	83813.7	264376	462026	194016	281720	168986	171971	103845	45535	333704	371471	348991	226566	350023	127589	186265	255713	147980	235899	789507	256846	250359	222871
1L_gene_189297;1L_gene_359486;1L_gene_68957	1293.6	Na	2877.36	4381.68	1586.01	4786.73	Na	5030.69	Na	1747.82	Na	Na	Na	Na	Na	Na	Na	Na	Na	1434.56	3383.33	Na	1584.75	Na	2358.28	693.281	1024.81	Na	4344.34	5436.65	2026.42	2245.54	1718.91	3296.22	2576.49	3241.82	Na	4193.2	3514.62	2464.42	3455.43	5188.3
1L_gene_1893	24213.8	5643.23	4235.86	30686.8	19068.8	111842	114622	34345.7	82624.3	49154.8	49298.4	28313.9	5487.3	24648.6	24864.1	Na	Na	22264.4	Na	24478.1	20717	65026.1	52563.3	66820.8	45271.8	27829.7	6328.46	Na	Na	5502.18	6521.59	9708.99	Na	Na	3970.21	Na	22817.5	16936.9	Na	Na	Na	Na
1L_gene_189460	35817.5	53760.6	68762.6	71140.5	95832.5	22976.1	19655.9	65652.5	Na	Na	222954	168851	174958	94918	90862.8	Na	15330.7	253504	168763	130659	167375	46327.8	33584.4	26829.4	182828	168321	150913	88949.3	25978.9	30539.9	9492	108111	99421	136420	112182	26976.6	132097	160077	50736.9	80914.2	71490.7	73228.4
1L_gene_189793;1L_gene_31467;5L_gene_156509	Na	15028.7	Na	24307.4	Na	60901.5	33602	Na	29482	Na	36260.7	68123.1	6239.51	Na	Na	Na	Na	Na	26517.5	33074.3	Na	Na	Na	Na	Na	14619.6	Na	Na	25628.7	Na	Na	Na	Na	Na	21519.7	37286	15890.4	23746	Na	23309.5	Na	76970.8
1L_gene_189948	64507.8	56800.9	49243.4	52889.4	45532.7	54034.4	60479.9	105295	87751.6	139164	134320	68030.3	51449.6	59038	36768.1	56792.4	53480.7	46407.8	47627.5	48720.2	53347.6	114485	93433.8	61099.6	53183.2	65027.8	46475.9	35466.9	55923.9	70707.9	81650.1	59989.1	44581	46120.8	55962.9	64167.6	46593.6	59747.4	32053.7	61301.2	42776	39439.2
1L_gene_189966	270170	245666	89320.6	256053	143594	1541676	1.52765e+06	325298	1.2072e+06	414895	331896	284132	35244.5	89748.3	251984	654798	408752	168953	158835	215576	199661	356833	188380	410560	311039	156905	131595	211554	Na	151819	90163.7	124017	121993	121629	61535.8	65697.3	119560	141276	152769	94525	Na	45746.9
1L_gene_190001	318952	215779	175867	221436	224318	804071	627835	204150	357762	382962	219344	130929	219607	120181	324650	433903	329714	199938	169852	278659	247646	280928	286989	321068	200239	221800	258894	236983	158122	292518	227942	166992	220289	151692	154817	156949	210529	223792	146183	184132	94263.6	122338
1L_gene_190147;1L_gene_281921;2L_gene_273251;2L_gene_5548;5L_gene_35591	169278	144984	127762	133818	138209	144562	188862	91177.1	165686	104893	159097	127977	115788	132455	89097.1	63087.9	140323	147465	145523	138167	135339	157407	Na	Na	209675	180752	95647	171701	170357	232080	201849	213163	184356	121608	119519	209456	177118	121378	156387	150241	178471	105800
1L_gene_190261	1.78922e+06	1.59782e+06	1.15385e+06	1.52511e+06	1.48289e+06	4273245	3.54728e+06	2.03724e+06	4614165	3.00679e+06	2.42728e+06	2.85638e+06	883682	825066	3400215	8493748	4.34023e+06	3.10192e+06	2.34968e+06	2.11447e+06	2631755	3.35591e+06	4095787	4.06627e+06	2.3389e+06	2.26153e+06	1.16027e+06	1.27469e+06	936643	1.16953e+06	1.13181e+06	2387317	1.7576e+06	822212	509281	842406	823578	958418	1.14301e+06	1.32744e+06	329182	247074
1L_gene_190501	22530.8	191014	37637.7	257519	213467	434745	334237	37887.1	53134.1	77223.1	96824.4	117784	18146.6	30589	35027.1	26507.1	43522.8	77630.6	57470	29083.5	30105	22946.5	17046.6	25692.4	23818.7	43877.3	95825.9	11701.6	12112.6	16360.3	18992.7	Na	9986.03	15206.8	5478.56	27497.6	60538.6	25397.3	37997.8	43156.6	58137.8	47231.7
1L_gene_190567	1.00606e+06	950366	953503	887835	910006	1.01986e+06	999163	988172	1.45058e+06	1494338	571821	645361	936113	1.07029e+06	991475	1.68072e+06	1.50211e+06	1.40888e+06	1.32176e+06	1.15619e+06	1424700	1.11828e+06	1.14012e+06	1.24438e+06	1108865	823471	655764	918478	926182	952491	1.35864e+06	1.00181e+06	722686	988484	1.07177e+06	1.14324e+06	1173297	1.04435e+06	976997	1.12528e+06	1.00668e+06	1060235
1L_gene_19094	Na	54133	66092.6	42919.9	56168.2	78092.4	78876.6	Na	Na	Na	Na	Na	9840.38	27242.4	28454.8	Na	58489.3	Na	41719.1	Na	60383.6	28080.5	Na	Na	Na	16346	24410.2	Na	66635.3	Na	79874.6	Na	45385	44503.2	38624.9	51025.6	50213.1	36037.1	61892.2	41319.5	64852.7	45492.5
1L_gene_191254;1L_gene_6619	154995	247701	234045	162072	125753	256091	169866	35385.6	118326	139848	44643.1	55305.4	110013	124775	99730.7	108163	143354	83170.6	118376	58890	194170	77121.1	79553.2	110123	34381.2	55205.8	79859.8	92168.1	100852	103744	95351.4	101706	69061.1	78675.3	21422.6	74160	93950	98629.9	118880	42201.6	54714.9	122342
1L_gene_191440;1L_gene_32586	67774.1	56736.7	44694	51341.5	55641.9	76828.5	78657.9	64845.3	129923	147888	83816.9	66213.6	61074.8	61695.1	51542.1	82618.8	87506.8	57128.6	43320.2	46280.7	50080.5	73161.6	82928.9	90939.3	69541.7	71860.5	52441.7	75104.2	68096.4	83243.8	62300.7	74240.5	60376.7	63610.4	73608.1	69900.9	57602.4	63061	42866.2	52658.5	51050.1	51502.4
1L_gene_191450	546893	502188	443409	411686	444936	486382	614328	478505	446176	462328	505585	537398	365262	401596	290272	388597	351903	376092	421795	371011	438553	405276	386433	459289	426057	509104	416260	400890	515554	624120	608152	519323	512058	438461	433867	483538	459471	380274	513473	435124	479887	437502
1L_gene_191466	162950	125056	120726	199822	218698	291662	244258	127951	141588	211595	155092	116191	128441	164618	139057	226461	184010	226977	155560	123414	120772	109501	106293	104036	129066	118833	111108	152142	92643.5	120751	126785	66011.4	110075	76722.6	109561	103743	107497	152605	242694	153149	100385	54943.3
1L_gene_191480;1L_gene_27058	141580	171148	167423	150898	219771	155686	287587	140966	181197	164416	175734	142341	143039	117658	177275	228183	170888	139730	147592	132497	158017	131815	103115	97328	94362.2	127762	138662	134862	146218	187123	176664	174854	147174	136467	130128	148826	171532	128264	129640	98444.4	151484	101944
1L_gene_192020	46813.7	Na	31460.3	55081.1	47252.2	342340	404336	159389	420138	201295	Na	96857.6	Na	31143.3	188088	282384	266336	125070	144312	176156	194111	Na	193478	305868	155435	Na	73363.7	Na	Na	17137.8	Na	83835.4	8148.76	32464	Na	NaN	Na	47019.3	Na	Na	Na	NaN
1L_gene_192379	9307.53	25061.5	3330.4	4194.88	5207.18	6257.94	Na	Na	Na	Na	Na	11157.3	16712.7	12428.2	11819.7	4275.46	Na	6764.75	11997.6	10986	8682.96	9136.47	Na	Na	7503.25	15204.5	14233.8	17585.1	2988.03	8877.11	3210.01	Na	3533.66	8373.37	3864.13	19238.4	4948.87	11261.9	2953.27	Na	10028.9	14447.5
1L_gene_192455	158719	73324.6	67144.6	97324.6	113206	110293	89951.5	14377.3	42596.2	32911.9	Na	36624.5	Na	126692	66111.4	32602	75197.3	65513.2	36878.9	83386.1	126880	78470.1	115823	Na	63337.6	47609.9	Na	48300.9	45678.3	112844	87978.1	56064.1	111467	121499	119102	81272.8	143199	84531.2	83839	57573.6	148677	86200.6
1L_gene_192727	Na	Na	Na	Na	Na	Na	Na	Na	Na	Na	Na	24032.8	Na	Na	22499.4	Na	Na	68774	69430.7	52764.7	Na	0.818805	Na	Na	15575.5	Na	Na	0.886481	21163.1	Na	Na	9637.57	Na	Na	Na	10332.7	5033.57	Na	Na	NaN	Na	NaN
1L_gene_192728	38051.9	12057	26033.6	28537.8	20239.8	22982.3	19625.2	51427.6	57957	41370.6	84238.2	113040	22445.7	37450.1	37946.8	35593.5	26626.4	89420.9	65627.4	54785.3	24743.9	46072.5	18494.1	58179.4	129038	53843.7	31960.5	29846.6	89876.1	18075.8	21763.3	58530.6	48821	23411.5	19789.9	69394.2	33544.6	19870.9	32923.6	59654.4	7631.37	36975.5
1L_gene_192738	Na	20310.5	12969	21882.3	18122.4	4399.24	Na	44330.8	60914.7	65866.8	111974	150991	Na	22809.2	41908.4	Na	94121.6	171404	135280	38442.4	42729.3	116921	41440.1	72990.2	148079	88210.5	22813.9	23825.7	113207	Na	22641.8	68317.3	61305.2	35118.6	20212.3	80074.9	17372.4	16439.8	29931.4	49797.5	10125.8	35613.2
1L_gene_192938;1L_gene_204748;1L_gene_232106;1L_gene_5756;2L_gene_100415;2L_gene_17159;2L_gene_23898;2L_gene_313850;2L_gene_54742;3L_gene_129289;4L_gene_107499;4L_gene_11300;4L_gene_128360;4L_gene_194135;4L_gene_256840;4L_gene_275807;4L_gene_304239;5L_gene_11101;ZS_gene_316054;ZS_gene_430474;ZS_gene_455619;ZS_gene_53698;ZS_gene_80049	196596	110475	137386	151761	34727.2	44377.4	37908	191592	191635	106991	57791	117551	322480	217019	137397	201180	107151	88655.8	432735	307887	500674	214658	245051	74837	676068	65998.6	162622	76231.3	51668.8	73644.8	65319.7	32068.1	63206.8	130798	175693	51599.9	98374.2	47699.5	91957.8	46006.9	152932	135813
1L_gene_193044	Na	Na	Na	8219.52	15005.5	Na	Na	Na	Na	Na	22054.2	Na	12784.8	33950.6	Na	Na	Na	82585.5	31272.5	Na	Na	Na	Na	Na	57436.3	60021.6	Na	7418.05	Na	Na	Na	6510.5	20368.8	22158.1	12966.1	Na	31985.7	35188.1	37826.6	14489.5	Na	19004.2
1L_gene_193154	71548.2	18441.7	23726.7	52045.9	32487.8	76229.4	77720	Na	45045.6	60982.1	35586.3	25158.6	46081.1	30822.3	57200.9	24751.7	45634.2	23477.7	Na	69240.6	40542.6	117043	79778.5	107788	59653	94681.5	57250.3	75403.1	31056.2	20935	26244.7	NaN	48553.2	8586.6	10124.1	6240.2	15494.6	16598.6	23099.3	21646.6	5898.19	15966.5
1L_gene_193314	80047.4	64864	65472.9	78326.8	82266	290123	285964	60326.8	178116	106809	85245.2	64804	20851.2	40768	71191.2	107376	76991.4	57970.7	50083.5	70141.9	54187.9	64652.8	83515.3	97893.2	68439.7	44880.8	39072.6	34022.4	32360.5	41964.1	47999.7	64250	50477.2	33779.8	33086.3	29990.1	34235.8	31321.2	46403.3	46053.3	19599.3	15927
1L_gene_193666	513515	503596	482902	518301	600714	1.17e+06	944309	494869	872212	632708	486794	421474	378421	409908	596712	1291977	1.06426e+06	680016	581646	744398	638628	651862	734324	847822	570155	593152	495065	527396	372056	431221	451531	499271	578571	304161	289278	328101	294720	321134	422717	470890	203564	268395
1L_gene_194103	270413	345475	299620	265758	224690	293064	432340	228087	243397	282783	257208	202462	198714	157809	120824	239112	194311	175004	187913	175133	214696	195574	246420	322297	224526	213719	226376	245650	324156	403881	359451	346201	288378	221684	221788	300949	258285	265261	267748	291144	232237	240309
1L_gene_194108	235434	207542	206044	190457	222765	413971	326449	323735	531694	589202	231156	296873	245412	233707	429516	545247	473946	295140	243237	407392	281259	371356	529675	511063	343303	259965	218343	218066	165098	243300	222106	355649	273352	227490	192746	183646	187337	179875	187213	271126	113480	123524
1L_gene_194229;4L_gene_57375	83687.7	52316.7	96018	50702.4	37788.7	73809.2	15106.2	69199.8	143725	146102	93228.1	111500	106732	99643.2	72450.5	77268.9	50683.7	46366.1	48844.6	46227	96826	71455.1	87776.7	42316.9	51138.3	45497.5	54302.6	53588.8	64623.9	43468.8	46915.8	47813.9	35258.5	64002.1	55475.7	79187.6	60006.1	55307	57071.8	64821.6	62902.1	65865.5
1L_gene_194240	421867	396784	577475	408926	459254	283152	209934	474817	234543	93680.7	445562	452860	539251	500004	415315	305990	178396	429312	400958	399922	577321	295930	298188	192558	327272	778584	447724	672826	403070	437433	341521	362211	417524	554796	525732	533873	499196	563087	452455	339788	629024	464463
1L_gene_194242	25493.9	15333.5	29925.8	25749	18470.8	Na	Na	Na	20777.2	9971.52	41826.7	Na	30916.7	40870.7	26540.4	14156.7	11920.6	26590.5	24440.2	15542.2	37385.6	Na	Na	Na	Na	70544.9	24683.4	51662.8	30420.6	41897.6	50261.3	64226.4	14973.4	32293.7	17320.4	29897	37615.7	38019.7	24742.8	28832.3	51548.8	39790.5
1L_gene_194243	98223.2	107562	155667	108271	136605	123384	58674.9	83473.2	77778.6	118642	118246	100836	85413.9	118985	153225	125112	67168.1	118031	143622	132090	188180	64348.8	94607	85850.8	91553.1	186133	91216.8	98970.5	64611.6	55692.1	63201.8	72388.3	95287	103371	112742	207019	141226	144937	79182.5	96876.6	117445	106582
1L_gene_194246	151692	128340	253332	156049	171722	85891	51380.1	116235	74854.3	13163.4	74645.6	96166.4	149751	197897	199649	141715	113383	225358	249865	271216	374259	103359	125658	87434.8	131534	135262	124402	143547	211275	65615.4	77976.9	82079.9	55351.7	181927	204150	276829	218090	208389	141040	147688	287890	209390
1L_gene_194250	367347	385421	566974	442059	419530	278283	204734	339426	271526	218986	572939	596734	466621	578243	300916	146903	239374	340364	426984	345233	500190	382380	271996	255720	463021	604422	520538	854555	412358	281519	270953	265379	383141	569026	469326	639934	630477	908401	265891	153648	539778	448276
1L_gene_194278;1L_gene_37489;3L_gene_236891;ZS_gene_342312	131443	94025.6	164900	136773	120377	74551	69912.9	94899	6492.66	77249.1	184353	89078.4	81913.5	133489	135104	165845	60196.3	160621	146792	175927	209762	Na	Na	49408	85690.7	155584	85999	81345.1	99027.4	84883.8	77143.2	118852	95408.4	135939	118914	156760	138544	171868	79362.7	88710.8	190279	121535
1L_gene_194304	122097	124967	150533	105640	90603.3	77160.9	207991	132059	85306.8	99024.2	75811	32797.3	54895.8	77137.1	65452.4	153456	70317.3	73854.8	Na	61189.5	53569.7	67183.5	42723.8	Na	Na	72896.1	67341.9	34417.8	148055	82710.4	169440	84301.5	105399	68706.7	83525.6	142711	102843	95302.9	62467.3	115489	128194	100685
1L_gene_194494	211212	94525.1	136813	56668.2	281135	46243.8	74382.1	44632.2	Na	51090.8	Na	66009.1	191493	147180	31069.8	13985.7	67743.1	86932.7	64292	101764	100981	Na	64078.3	23902.2	10668.7	18661.6	103196	117147	248988	135475	242289	139290	117796	292245	288915	174324	227470	264864	197588	229670	450917	274064
1L_gene_194769	75053.1	117119	72701.8	48695.2	79560.2	40084.9	50632.2	95683.7	146151	162765	92428.6	26359.3	52296.7	46714.2	71729.6	174511	126949	34580.3	68786.8	59196.8	52248.7	98264.7	184289	43485.4	39708.8	39129.7	59476.1	74212.4	30716.3	72703.7	32608.4	38915	42390.8	36238.1	51464.3	28157.2	48380.2	30254.5	41253.1	32857.1	52053.9	56670.4
1L_gene_194771	168319	271845	266146	216341	243764	196638	209436	131643	130637	187288	135760	157122	245109	240288	199798	342464	363885	211339	153699	220392	175442	109006	197143	154070	110145	228704	231859	192061	176605	216326	185201	178553	197306	223393	196837	135835	197124	190090	142071	164047	247820	217693
1L_gene_194777	47204.6	109938	95101.8	81910.4	78038.6	58396.9	58217.9	75705.1	74157.9	70385.1	74994.9	79070.5	114189	114895	40727.4	Na	58677.7	32176.2	54851.2	38625.4	48259.2	57722.1	109147	66767.5	52990.4	73581.5	92591.1	78965.8	72484.3	93629.5	73361.6	110157	97939.5	114153	109076	85643	86244.7	86280	79869	75436.7	101879	106719
1L_gene_194961	Na	Na	Na	2544.67	Na	Na	Na	20036	48352.6	21369.5	37866.7	7186.04	9621.34	6424.23	19564.9	Na	Na	33335.3	38238.9	Na	13101.6	53392.6	29591.2	Na	96431.8	48647.3	Na	23811.6	Na	Na	Na	Na	25490.2	6814.73	10431.7	22264.4	16446	4752.57	Na	15100.8	Na	9315.88
1L_gene_194981	160379	79085.8	28733.8	160325	85735.7	Na	18770.2	178589	89888.9	20469.6	420055	611286	132240	138332	174923	136963	34439.3	402637	285736	192307	122406	389440	131443	150373	513062	159907	176209	92624.9	372423	54957.3	Na	252681	319490	130532	154692	294560	35829.8	155033	180362	227330	108015	87520.4
1L_gene_19512	109069	89606.3	92710.4	86317.9	74200.5	83210	131554	117276	114266	138854	87770.8	90411.5	99192.6	88381.1	64394.3	156933	105783	96466.1	79499.7	70779	92685.6	112293	96217.5	108169	103682	56175.4	72945.5	74291.5	111591	95502.5	106886	89453.6	79274.6	55401	44955.9	75486.5	77774.3	67414.9	49855.9	69969.9	57579.3	38102.4
1L_gene_19514;1L_gene_22440;5L_gene_6437	56587.1	81901.8	72888.8	57986.8	57001.7	42748.3	58681.6	Na	Na	Na	24874.8	39786.2	Na	79452.2	62564.7	Na	72499	101323	71833	71334.3	80533.7	Na	Na	67640.2	Na	Na	Na	85229.6	90254.1	75342.7	73512	95033.1	71752.3	51440	63492.8	63604	57871.4	77949.6	54827.1	88618.4	76011.8	77846.1
1L_gene_19515	462618	569496	360219	506075	505409	869362	813823	556006	566818	594032	678200	578272	364154	394568	331646	483931	503700	741182	363341	329851	352267	464898	379230	431977	444872	473954	247969	361045	336065	527867	509614	520582	533987	285505	336762	422501	357758	418649	523953	480173	313575	266817
1L_gene_195527	182334	167716	128331	108048	95971.2	335790	254881	175859	228716	151819	48629.7	57251.3	120351	128498	97873.3	154863	82977.5	53840.5	78264.9	103143	92924	66346.4	103024	73032.5	148170	130203	60620.8	79654.9	127083	157849	161164	157866	105581	67380.6	96082.8	84594.7	74026.7	64290.4	100603	142948	120553	115925
1L_gene_19556	15249.9	Na	13730.4	12234.3	10242.6	Na	Na	10710.4	Na	Na	17212.2	Na	3832.26	Na	5327.26	Na	Na	Na	Na	10850.8	16517.2	Na	Na	Na	5360.27	17733.8	6564.3	10358.4	Na	Na	Na	Na	8379.73	12415.7	23246.7	27144.8	21113.9	28281.2	19666.2	9441.85	38932.9	19092.7
1L_gene_195632	305875	286281	261802	234293	210256	274788	278611	299539	209940	265508	163206	173649	167070	221967	177894	289492	181661	151544	149237	180852	194570	235374	212766	254381	207708	149185	165698	165558	214956	320507	309592	230249	180783	216137	203959	230576	226369	198105	185528	223641	212314	174422
1L_gene_195633	182113	137113	138385	142580	125236	149828	162113	169516	175587	181767	148091	150613	119422	134348	103895	269072	133795	96422	113300	77637	99553.7	172159	160865	147928	165500	137357	114831	133892	155446	199695	177734	205651	175116	163060	162278	165180	182707	152447	128939	139193	147059	117711
1L_gene_195635	296504	309906	297186	206372	168284	329499	333587	245941	207039	238256	186039	174672	55518.1	156990	160799	274792	278135	161541	152933	175213	218173	129466	176091	85148	170410	110105	99100.7	139182	171079	237083	256319	215222	203143	210885	224221	252455	181499	207070	200289	207305	241953	273055
1L_gene_195636	127041	100383	105839	76186.8	66888	83022.5	113709	143072	92173.2	102077	114880	76103.6	70766.4	92001	61212.3	82541	62592.7	45648.1	54458.3	67018.6	75474.8	90268.6	84133.7	105347	73038	90156.5	39784.2	73689	102870	136593	120415	85607.1	105653	81175.3	88423.5	116981	60113.6	80075.2	97956.7	82291.9	104129	114266
1L_gene_195637	97329	156651	63386	54720.9	38740.7	94090.3	63270.8	144932	71397.1	35083.1	Na	27858.1	33900.6	35405.8	19544.7	15979.4	26761.4	11962.9	11018.9	28388.4	13840.8	36365.3	12652.3	24462.3	44206.5	39405	21863	39832.2	80280.7	52459.2	60785.7	54434.9	50639.3	32552.8	43643.8	66108.2	28145.8	46983.9	54143.4	51786.9	51581.6	66091.6
1L_gene_195639	227258	171320	138357	113693	103567	165001	155321	192187	139240	82117.2	96582.6	112741	88091.5	124508	63364	203512	71067.7	65615.3	75955.2	85411.4	94679.8	164973	126799	99576.3	128360	125576	78000.5	87363.9	150180	175278	186454	154274	127551	115274	124781	173156	111707	118270	157868	123657	155189	177585
1L_gene_195640;1L_gene_392908	118323	96572.6	89518.5	69985	57390.3	76495	64261.8	72486.6	81549.3	56478.6	33155.7	32426.3	50203.1	88044.5	34236.8	88126.9	57752.1	29950.2	41865.5	43924.7	60332.8	95571.6	68134.8	77489.7	60471.9	82873.5	50463	66962.1	95929.9	112207	132450	65038.7	78663.5	79166.2	92604.1	103219	82825.4	93373	122260	104151	103583	117242
1L_gene_195647	154837	179315	144900	130288	107827	163704	154284	138946	128061	144424	147918	121784	96239.1	123244	65806.8	165565	118405	71551.5	102131	106830	112928	141995	Na	125020	106311	137649	116047	109453	167936	235799	155111	111810	146664	147544	109540	166168	184361	149581	159739	158425	178931	156228
1L_gene_195934;1L_gene_32030;3L_gene_153849	110570	86312.6	65972.2	79043.2	66452.3	222717	233734	119180	192403	162931	57848.3	80371.5	59638.6	40520.1	44365.1	24429.3	Na	Na	27697.2	37683.9	7645.94	162125	158506	171888	149463	54818.2	34538.7	43055.1	38823.7	79110	63328	53934.7	30269.2	35798.9	23246.9	11266	29159	32908.3	59464.7	11798.1	13176.7	10704.9
1L_gene_196451	Na	66297.5	53423.8	55137.1	32447.2	Na	Na	Na	Na	Na	Na	50706.9	26209.3	26370.7	Na	Na	Na	Na	Na	Na	19813.9	Na	Na	Na	Na	Na	22243.5	27313.8	58043.3	38529.9	25613.6	30384.2	Na	50918.9	52548.2	18315.2	69140.1	54791.8	38192.5	38150.4	57619.4	48324
1L_gene_196884	7773.17	Na	17174.9	24681	27038.4	Na	Na	51895.8	Na	8817.73	22371.4	31061	32708.3	21413.6	14521.7	Na	Na	13546.6	15969.1	Na	11852	31902.7	Na	9968.04	Na	3507.77	27560.7	Na	15398.7	Na	Na	12379	27907.2	20471.7	35104.5	12693.8	Na	3722.96	27887.5	12528.1	17214.3	21721.9
1L_gene_196913	52926.9	39844.2	68120	71710.3	94838.9	63174.7	46503.2	90809.5	30010.8	14329.2	71725.3	83960.4	49009.2	35434	97484.2	Na	84848.8	127510	60206.2	65056.6	70799.9	69441.9	56878.4	83824.4	78840.8	36804.8	59494.5	104247	74821.5	39885.8	28197.4	57198.1	77839.6	62050.7	67618.5	29080.1	18917.8	27942.6	69924.2	31752.8	34063.4	78348.4
1L_gene_196922	325224	234379	321637	418284	513486	314653	225425	986039	509393	476671	618619	728918	464844	330392	556513	523384	541419	674634	542372	486552	351902	684348	580552	711279	706307	376047	536437	613698	495413	301312	317199	413740	583225	387839	455804	301207	212617	266988	592128	422477	318649	324582
1L_gene_196947	447884	238171	459587	658368	703022	195940	142055	582627	345116	596019	894973	795163	789320	451862	803155	375416	789300	718584	1335799	652349	663594	474053	545388	682092	374428	279666	706342	572523	423083	312624	263807	478766	1.23756e+06	378677	674270	245223	120920	175760	1046603	347480	342358	641286
1L_gene_196970	139750	54145.1	188350	204100	325633	62357.3	45666.2	467829	132263	54152.5	254074	318039	264875	126251	210221	108381	127106	269151	347474	248296	186866	311306	294865	230226	242180	134086	310553	352636	263268	100003	86147.1	181081	367943	206077	338596	123554	86073.4	133440	386149	143886	153587	155558
1L_gene_197	36475.7	39960.1	25767.7	58339.4	38095.3	105249	73322.9	64805	106857	126565	48016.8	54176.8	28162.7	32569.6	85127.1	93870.6	70373.9	78217.2	57744	73755.4	68145.6	70168.8	62053	67575	55119.7	36777.7	25746.4	29287.1	20846.2	27359.8	30761.2	30021.9	29052.7	19884.7	15895.3	19471.2	18625.8	15447	29664.1	33747.7	9797.67	15602.5
1L_gene_197027;4L_gene_202795	253373	120382	142842	226075	215677	74205.3	Na	69577.9	143616	516641	Na	65314.9	89986	138304	225053	197502	306021	193692	174404	216971	159558	118425	67561.7	230475	84590.2	42368.3	49895.3	37860.8	72913.4	30003.6	33784	62220.2	63638.1	66336.9	48927.4	50614.1	24777.2	23194.3	243032	138535	138601	95600
1L_gene_197053	355339	233364	382528	525608	638124	349712	152406	559081	574599	124078	745629	685355	637879	320519	464476	380721	317705	596978	644109	512053	400072	839515	487023	509270	689937	363040	540740	586858	481865	192810	148053	467050	767834	395318	612074	358127	302541	380638	594186	390267	337476	497435
1L_gene_197078	164509	102040	144339	207826	260740	166800	132635	315013	115276	131029	194562	247137	137139	114104	244466	204411	319598	342956	258510	165069	233180	253557	181448	286098	207303	105194	234640	263589	208496	119612	99328.8	107012	259546	173425	196336	119445	92313.4	143305	354638	181844	130645	145348
1L_gene_197080	140899	120681	197787	214820	265657	161156	109089	400403	143119	196351	338384	387940	191257	157047	245679	110389	172632	295027	177436	186850	154311	347356	241378	255471	249966	137189	272310	256629	207956	132033	112657	183559	267138	200049	195817	129065	103041	125149	245269	155740	162273	144447
1L_gene_197114	59872.9	49950.6	63472.4	83874.4	95905.5	67900.1	52500.6	100056	70261.3	42209.6	100743	103567	59922.6	67458.3	101719	321781	71780.9	117721	87455	75565.8	58017.2	78192.8	57555.5	87329.9	113382	57693.1	88459.7	59304.3	73012.5	29380.4	37011.9	81363.6	80310.2	45621.5	51462	50574.3	33374.9	40698.4	80699.8	58430.5	48870.8	46516.5
1L_gene_197122	334556	221384	410780	483643	510389	320626	164313	1.17818e+06	792071	467772	920440	910034	540691	499066	567794	384011	447234	727952	491158	459671	479154	845019	752639	723733	946317	524636	647416	692966	567334	309820	344009	822100	843432	559023	513798	475739	291048	401031	548532	519492	478968	505814
1L_gene_197235	42925.5	Na	44174.8	67942	50824.6	6036.46	15934.1	Na	Na	Na	Na	Na	Na	Na	60794.8	Na	42134.6	85782.9	42486.1	40453.6	Na	Na	Na	Na	Na	Na	Na	Na	Na	Na	Na	Na	Na	25871.4	47099.1	29946.1	18158.8	17871.9	111909	Na	43485.8	42494.3
1L_gene_197268	475504	309429	482890	667572	812851	489791	303148	787594	467461	450834	781467	1.01864e+06	562034	413388	730989	416287	645459	1.01739e+06	861949	630188	567962	1.15133e+06	669408	813870	847222	379126	780380	804410	637759	340890	312095	607330	784452	607002	699128	461475	302793	492860	672647	416326	459978	561242
1L_gene_197270	137622	59536.6	139552	210782	272689	63718	65005.3	311975	233730	99930.3	433853	440878	181983	161201	183004	43724.8	104367	201945	161404	153214	97305.1	345468	234084	223384	292914	151826	194230	168828	172179	124182	86686.1	275082	268862	171929	186028	152953	77757.1	123707	156645	114839	92266.2	144562
1L_gene_197271	128025	90355.5	95258.6	162374	151332	79922.4	57557.4	266019	227814	153694	268594	381848	192002	129639	190242	91799.2	88812	196495	176432	139810	127312	289072	176189	205883	299691	141883	169977	172491	136713	68510.3	69966.7	180248	171339	117069	157814	105848	100689	98487.7	122595	105874	98895.5	127229
1L_gene_197434	686493	561475	480504	553218	565939	1335668	1.13166e+06	943082	1.43726e+06	959500	957134	875499	646470	604533	693284	692328	728307	555006	510783	613433	575142	991379	1.09895e+06	1.25132e+06	814301	701728	596081	625012	390903	506660	490414	622700	429796	408932	312844	353467	362731	329873	283647	329503	159240	225630
1L_gene_197435;3L_gene_77083	139779	98333.1	50136.3	104469	71281.8	735772	724136	172418	241410	176000	150329	125246	21570.9	36020.8	66584.5	274401	152089	Na	29790.4	122095	89179	196063	132710	306280	80116.3	95192.2	63458.4	70175.7	Na	73731.6	104486	30511.2	103905	32198.4	Na	Na	20438.2	45202.3	35458.7	39127.6	Na	Na
1L_gene_197482;4L_gene_57057	58135.4	131223	259538	104531	174433	221925	318925	44886.5	Na	Na	Na	74522.3	Na	26685.4	Na	Na	Na	16712.1	Na	51666.3	37562	Na	30610.2	Na	Na	Na	10362.5	8173.11	Na	Na	Na	Na	28363.8	Na	Na	Na	6079.26	Na	10554.3	Na	48855.3	13805.6
1L_gene_197720	52044.5	60181.7	81154.3	59213.7	63493.8	38359.5	37268.4	43480.4	31163.6	21326.7	65950.3	32789.2	73946	66940.9	58669.9	Na	53434.9	58275.6	52557.9	69245.6	77975.5	39177.7	23951.9	30788.2	53159	82711.8	63853.2	77880.2	59257.1	23082.1	26386.1	46908.2	52547.7	57250.7	68338.3	98882.4	92904.9	93228.9	70871.5	82817.7	86585.9	62092.7
1L_gene_197725	NaN	83926.8	140145	73389.1	72259.6	Na	Na	44311.9	Na	Na	64576	63495.3	68754.2	108986	32743.1	2.24644	Na	75599.1	52726.6	56601.4	86796.6	Na	556.606	Na	23955.1	33002.1	51547.2	79587	53069.8	50840.4	24308.3	27853.6	84747.4	144868	93845.4	100527	111299	228235	89223.2	80847.6	134277	114793
1L_gene_197736;1L_gene_219459;1L_gene_25692;1L_gene_295071;1L_gene_320476;1L_gene_50929;1L_gene_92248;3L_gene_150064;4L_gene_138394;4L_gene_229571;5L_gene_126973;5L_gene_134757;5L_gene_62631;ZS_gene_29780	118814	169091	202848	152002	182330	144240	134345	167859	105717	75303	178498	179880	228544	226006	199819	200355	162172	169464	152836	143818	212136	94099.6	132596	172250	137688	172732	183848	179785	168174	158952	164490	168766	205990	187782	189570	209782	185355	200089	178988	169528	230787	164903
1L_gene_197752	178284	164797	250467	168444	190931	198568	149004	156602	55921.3	63866.5	152512	156251	193418	184815	159217	121110	74407	155680	181872	189364	267406	85216.5	68538.3	104246	136124	246641	153187	256816	183131	154574	113037	118864	146838	192917	200522	274854	234757	247525	198511	168548	255547	221800
1L_gene_197758;1L_gene_25670	37758.7	29558.9	56395.6	42453.1	45593.1	19502.7	28440.5	15140.7	26159.9	Na	Na	Na	62171.2	51777.2	56837	43406.8	77967.9	43070.1	54796.4	57979.4	59368.6	Na	22783	Na	23334	46332	34953.1	35485.3	37756.4	23315	45753.7	18332.5	15709.4	43354.7	60368.5	58479.1	49813.9	55181.1	33030	71244.6	74065.2	50623.9
1L_gene_197763	Na	29974.9	42423.3	40770.5	34535.6	7833.73	Na	Na	Na	Na	23809.5	12632.2	21091.8	55086.9	49023	19067.5	17782.2	44909.6	59191.1	58183	111286	Na	Na	Na	19574	49431.1	45977.5	67259.8	31409.5	Na	14149.1	Na	Na	47434.1	48678.2	80512.9	58243	95469.1	35802.5	21503.2	73252.3	38519.2
1L_gene_197765	64196.6	47127.8	103821	68006.6	54473.4	41268.5	31175.6	44330.8	31244.9	28194.7	77787	69092.6	64230.7	82588.4	71009.1	Na	40061.7	70559.4	71537.1	71759.7	92336.9	43337.5	31717.9	22278.7	70960.1	62790.9	57404.6	91737.5	59001.8	49325.8	38721.7	61587.6	66516.9	74665.3	63346.4	75307.8	95350.8	96560.9	80262.3	66274.9	66906.2	96088
1L_gene_197766	81804.5	100648	104018	128327	121745	74114.5	83458.5	82756.4	30034	109679	187479	179892	125523	133476	109613	80266.5	134191	123350	117545	144237	142002	77264.4	95378	95955.2	151705	199150	91578.2	97466.4	92622.1	82079.4	85281.5	113099	115719	119000	107456	120354	144998	173437	87688.7	99498.7	150029	86395.5
1L_gene_197811	313388	254252	227817	227054	164582	314805	266491	226959	316386	326446	148542	160509	187596	134393	126486	308482	192988	116353	121813	163580	173266	212717	225468	232917	214421	141729	196066	194091	282212	381076	355614	242593	216520	193622	197369	265781	282765	172459	200504	223331	95196.1	163107
1L_gene_197815	336938	337797	309172	309698	261008	410319	410666	389175	364580	399357	301882	272100	227754	211668	241633	375551	321001	272052	283895	227106	332787	270216	255567	340411	254686	266599	220002	282676	335396	438401	441518	303584	368427	288640	281748	359505	336562	322826	390916	373974	289476	287902
1L_gene_197928	31773.8	46516.3	5196.92	157163	17833.9	Na	Na	81501	Na	Na	81937.6	78547.4	44769.1	27652	79860.3	Na	50753	71346.7	74282	39462.7	47077.9	87724.6	43636	61566.8	36931.6	Na	50771.6	30253	50526.4	33128.9	22179.6	21285.4	62931.5	53349.5	62165.2	30224.9	11995	32899.1	64586.7	17732.8	22552.2	40420.6
1L_gene_198068	377113	351367	365594	352590	314952	384061	506542	397023	331271	405898	285349	328794	296705	272892	263349	305444	338516	315285	233441	261521	256932	260147	265773	265422	291361	320970	214615	233713	350879	341570	407744	375943	277291	267960	287565	331849	275979	298797	286608	293102	293732	216231
1L_gene_198076	415552	446450	403504	459043	439306	646379	629400	437974	541381	507305	543959	527023	498044	472798	443541	699972	563125	586071	526184	453569	462415	400998	474543	535780	480289	464024	364899	372709	287801	569871	494174	560776	543067	359274	399154	394871	447757	484103	516714	488520	365200	356034
1L_gene_198078	88353.3	102833	90375.4	117790	91438.5	110775	143628	74591	96053.4	71323.4	114658	110810	93325.9	85938.8	44360.6	51991.6	51507.6	92216.1	48485.7	37406.9	43975.7	29065.3	58743.6	61772.2	107162	80761.5	36183.6	38812.4	70207.1	90219.9	90786.2	121015	76461.3	47457.5	69057.7	70916.1	63091.1	79504.2	67444.2	73425.6	41830.6	29163.1
1L_gene_198121	56210.1	15702.6	5986.88	13953	Na	130143	84433.4	Na	Na	Na	Na	Na	Na	Na	12431.7	26578.9	Na	Na	Na	Na	Na	Na	Na	Na	Na	Na	Na	Na	Na	7533.64	Na	Na	Na	7413.8	4778.34	6230.84	19302	Na	Na	Na	12842.1	7281.95
1L_gene_198238;2L_gene_234019	183557	211627	321249	237703	246337	142017	125038	254717	148654	152085	247866	266217	282581	282570	312059	176495	114014	276782	268714	310511	419889	181804	140809	137536	193843	445720	252552	369190	222130	180506	150729	198981	194622	285530	291695	433352	359330	368158	225487	205283	359948	277530
1L_gene_198622	213921	230064	299151	239784	232681	154547	151615	188930	232975	117337	365071	380112	331167	276445	290401	300443	227386	382736	535328	424156	405929	285950	211078	197756	425132	326852	342524	440279	288913	185749	160719	200340	301491	296847	287327	337764	379719	373317	231042	245594	253340	375979
1L_gene_198678	119410	109991	116956	112285	103652	139845	198702	124272	134290	146109	128541	139093	73510.8	67894.9	64720.2	86386.9	91930.1	91740.7	86279.3	46438.8	97625.2	96649.8	98273.7	111089	80534.8	115953	75441.3	78534.5	220954	197299	155573	155064	146601	83613.1	96505.5	152461	125772	96802.8	122319	138580	104918	79456
1L_gene_19894	348673	313263	291694	367236	383264	1.04686e+06	790257	464438	964379	945476	350133	371970	303966	321318	597340	1.23558e+06	872806	482563	379152	659574	498231	561169	632081	791203	574144	230438	363409	349439	189108	254858	395608	298095	269566	177756	200121	264867	219776	267192	193947	407063	163807	156909
1L_gene_199172	278433	55096.7	75229.9	222075	150128	657336	556886	251250	529746	506005	254378	221499	27792.7	197973	413545	831681	695744	343357	63269.2	542947	267916	329712	497535	528219	268984	214431	261138	251453	110444	170472	194073	218410	217654	201146	189264	194386	208067	214834	62539.3	59589.1	97336.4	138844
1L_gene_199173	Na	Na	Na	Na	Na	55850.5	82628.3	Na	33778.7	47190.1	Na	Na	Na	Na	Na	54194.4	39058.3	Na	Na	19941.9	Na	Na	Na	30313.5	Na	Na	Na	Na	Na	Na	Na	Na	Na	Na	Na	Na	Na	Na	Na	Na	Na	Na
1L_gene_199295;1L_gene_38483;2L_gene_338375	98093.2	90810.5	87237.4	86112.5	74606.1	104200	120419	74032.4	55119.7	90133.3	73261.5	78836.1	68127.3	92508.5	90906.7	243068	132523	41590.3	72031.7	104144	114716	98918.6	109890	110813	86974.7	75916.3	98639.8	118581	113841	175582	130486	78288.4	95893.1	125722	100188	118041	82031.9	117016	131088	102918	99824.7	95922.1
1L_gene_199860	478671	600883	598283	457404	421811	700916	766254	479241	370027	522854	247356	278590	323237	304467	249132	383200	305945	220177	255510	239109	324640	227346	244712	349078	263002	216674	270616	308389	545535	700481	789235	459398	508550	452640	472447	444462	519212	586376	670473	694825	546689	512749
1L_gene_199869	Na	Na	Na	4281.86	558.788	Na	Na	Na	3274.58	4043.62	Na	Na	NaN	Na	NaN	Na	Na	Na	Na	Na	0.615582	Na	Na	Na	1599.04	2364.33	Na	Na	NaN	1002.84	NaN	4815.53	1022.75	725.843	NaN	2076.45	1029.94	3386.94	5381.26	Na	NaN	NaN
1L_gene_199873	213125	209645	201549	173599	165024	216928	243444	123201	98449.3	170565	162176	116058	152077	127545	124046	320773	173318	119122	115432	116275	165207	120707	135211	177386	107287	170584	109568	131673	214920	264765	200325	157675	180900	129729	166803	162212	170150	162191	189376	176000	164404	139289
1L_gene_200385;1L_gene_47939;3L_gene_119687;4L_gene_229023	532731	468609	385520	375724	436761	1.03451e+06	767891	344990	708126	725921	274858	217700	366632	298132	578676	1.17723e+06	765921	479926	581097	706536	516575	514434	438662	724699	694672	605355	304277	399659	340665	297336	516510	226426	236595	213325	231833	238994	263209	271400	411197	474082	281981	348289
1L_gene_20061;1L_gene_49603	49283.2	61639	33846.2	70372.5	40402.9	131002	149637	19963.7	96861.8	134937	32909	42400.9	Na	14280.1	50858	12556.6	20195.1	61482	62230.4	10530.3	16775.5	8899.43	Na	Na	Na	33338.2	Na	Na	Na	76819	74318.3	56391.7	98122.8	19444.3	14119.1	54014.2	30985.1	72585.5	119807	119575	26522.3	16026.7
1L_gene_200993	310101	301174	570704	357704	350046	209928	136310	306433	239317	229584	318141	332210	415846	509927	438046	330245	206527	415910	464432	559182	505661	240302	221060	224920	373814	550927	344186	445400	429673	194710	247477	205458	210318	392778	402286	637409	542119	519710	320443	427848	495202	431205
1L_gene_200994	386649	406177	644120	468087	529295	314295	240738	496787	308937	282824	495468	486974	564136	632683	537916	459558	400554	560245	553839	610496	743948	385554	363635	405265	467896	751837	524603	600712	510788	392199	331827	262801	402445	507108	542478	582474	558172	591080	445310	434932	663090	500210
1L_gene_201051	214681	178548	86524	248758	175987	1.01953e+06	937574	270929	1.37867e+06	582998	200875	157088	60214.2	117385	221183	942605	495707	261014	144129	303120	181071	369406	437652	498218	230203	146061	116892	116715	49567.2	47005.5	137504	305515	94895.5	187041	47807.1	59906.8	68487.3	61738.3	86716.7	60525.9	27639.3	47055.1
1L_gene_201115	27257.4	Na	Na	15740.2	17842.7	60108.6	94821	Na	59154	69950.3	Na	Na	Na	Na	45764.2	99325.8	Na	20449.2	29276	51742.5	33581.7	Na	Na	Na	Na	Na	Na	Na	6633.15	NaN	Na	36826.7	Na	6999	Na	Na	7210.05	14353.2	24012.3	35835.1	Na	14733.3
1L_gene_201316;1L_gene_220132;1L_gene_226552;3L_gene_333147	557973	396947	493700	531374	603586	658799	438091	979101	574522	378117	911009	1.01455e+06	442650	468882	552658	442032	553003	929220	721851	563902	524407	823719	594196	819553	1.04552e+06	613361	583252	735237	735291	457341	444173	868516	1.03361e+06	502040	494249	532211	358563	364895	697048	666109	411403	455372
1L_gene_201751	1541.91	Na	NaN	1659.29	Na	Na	Na	Na	Na	Na	Na	Na	Na	Na	Na	Na	Na	Na	4037.76	1649.99	37828.5	Na	Na	Na	12175.7	2798.58	Na	Na	NaN	Na	Na	Na	Na	921.493	1717.71	920.318	Na	Na	Na	NaN	NaN	Na
1L_gene_202375	70165.1	55045.7	34320.3	11201.2	30613.2	26241.8	Na	Na	25615.9	Na	Na	34910.5	52549.7	72745.8	47600.7	Na	Na	31219.7	NaN	36730.5	68124.4	Na	Na	37178.5	Na	Na	Na	64221.2	73033.3	78450	49671.1	36934.1	17930.5	68899.6	33108.5	76710.3	35494.8	65233.4	79185.6	31817.7	49370.8	42040.5
1L_gene_20265	43271	54407.6	28769.7	46832.8	76699.4	81473	58027.5	68641.1	196068	133502	69610.3	83190.5	57980.1	48969.5	141099	99443.3	111200	101129	151405	201781	228887	114385	194026	136487	93390.1	34270.7	49707.5	45991	26766.9	12071.8	19146.6	32976.4	14465.1	36946.5	16822.9	11239.1	25935.8	28790.2	22278.8	23626.8	12300.5	9380.2
1L_gene_202907;2L_gene_292621;4L_gene_6003	83423.9	60669.7	56827.8	61099.8	71788	149931	138895	95985.3	157812	84123.2	107051	76066.3	69122.7	74106.3	35327.5	103025	54070	36685.1	34650.8	48018.8	41599.8	69132.1	89650.5	93590.4	75315.6	67436	26252.4	58295.4	49962.4	65367	61235.7	73109.5	74232.7	55020.5	51825.2	40445.6	46204.6	40026	68720	73802.4	30432.8	38941.9
1L_gene_202956	702049	544581	565106	531862	489963	607435	890666	913057	782953	716527	605269	521291	454984	546672	503215	676252	538841	557390	563083	512170	640799	570479	515763	586926	565326	535649	459846	541763	622474	761954	752231	641356	679697	561517	633410	721308	623435	622220	721864	683560	703415	606684
1L_gene_202967	154208	173333	158941	210682	209578	391011	328473	200072	246226	286286	248343	223839	239364	196946	218800	339246	244245	418336	210202	158821	153007	158846	157384	213279	214191	174082	100083	198808	124222	197350	186188	204711	198437	118757	145036	125510	146637	204579	238060	226762	116042	104810
1L_gene_203008;1L_gene_301369	235671	268003	241889	182430	197337	261416	290073	147415	195803	249271	175633	85871.7	185574	152953	128758	277883	117973	183031	175833	112761	184202	157859	104376	114024	145825	151956	119411	199025	201651	281165	250697	194907	186556	176996	195229	237907	166195	177215	208445	211190	165094	182635
1L_gene_203017	1.30011e+06	1.39398e+06	1.25213e+06	1.34158e+06	1.15158e+06	1.77599e+06	1.80032e+06	1.65354e+06	2.13328e+06	2.0185e+06	1.70337e+06	1.60626e+06	1.67769e+06	1.7118e+06	1.1035e+06	1.45708e+06	1.49857e+06	2.17665e+06	1.2791e+06	1.18765e+06	1.2114e+06	1.40801e+06	1.68036e+06	1.65416e+06	1.46454e+06	1.25143e+06	1.30091e+06	1.62082e+06	1.3981e+06	1.80346e+06	1.78897e+06	2.09816e+06	1.28157e+06	1.29608e+06	1.17742e+06	1.31651e+06	1.39969e+06	1.59522e+06	1.16205e+06	1.29856e+06	1.0236e+06	1132002
1L_gene_203019	239682	239615	180357	159435	112289	233715	289411	103703	144655	223034	134537	76468.6	136069	152410	114773	315088	150369	125318	134411	141489	240045	174204	147655	162390	101312	144237	135769	125241	220118	309936	270814	117498	197471	208887	131882	228176	191710	219368	210618	214690	197906	256728
1L_gene_203024	80637.8	67770.5	63214.5	59282.9	59434.3	89297.9	97287.9	57976.8	63272.1	82543.7	54314.9	41269.5	35146.4	51384.8	47529.9	106552	88706.7	56364.2	50436.1	36435.6	33627.6	38502.9	52471.2	40297.2	65929.4	42325.4	40115.8	30455.1	53993.7	79185.6	76407.9	57878.3	54674.6	39883.2	46587.9	54577.6	61738	55904.3	65711.9	58531.7	34380.7	39520.1
1L_gene_203389	160967	172334	136923	187833	161990	239988	275170	175594	184577	267782	187975	182927	164467	140652	169168	119083	181401	219591	206536	114254	148671	197808	189484	148052	166600	133739	94898.2	237546	109055	234843	173026	196627	248764	106316	137376	171647	155068	183451	278592	267201	156532	110562
1L_gene_203620;2L_gene_335745	48976.2	39400.8	56822.7	39747.5	34299.6	Na	44627.2	51114.3	Na	65801.5	Na	21843.6	53389.4	69686.8	62884.5	Na	40727.8	63679.2	55623.2	77175.8	59618.5	36008	18433.2	16223.9	28611.3	70395.3	46085.2	69060.2	48214.5	Na	41555.5	9489.02	21987.5	60772.6	61518.5	67248.9	85166.5	78012.9	46083.4	57163.9	92706.8	63791.9
1L_gene_203664	260341	290088	214550	169240	133444	263182	180848	158779	204874	400220	135885	116366	110698	99003.2	99175	147236	119227	78035	114934	82484.5	227876	135937	105730	41632.2	74759.7	33688.1	75258.5	50146.6	234749	264575	325986	199159	119405	134102	133418	182634	167712	93562.6	88977.9	179591	128464	143763
1L_gene_203916;1L_gene_26916;1L_gene_79589;2L_gene_149599;4L_gene_27503	68707.7	39263.1	54819.6	96877.3	98981.1	54368.6	39393.7	109009	Na	50778.2	88047.3	88091.9	53103.8	58568.8	141831	60282.4	140407	150849	160662	134281	89440.3	105935	68143.1	102634	82335.9	57414.4	68623.3	77987.5	80946.5	15147.5	26772.2	51369.4	72664.4	46148.9	58189.3	72640.8	9439.53	57196.6	110891	89355	46144.1	62131.2
1L_gene_204103;2L_gene_136817;5L_gene_72762	Na	18921.3	28083.7	42429.3	39791.4	Na	Na	6285.99	35838.5	Na	48858.3	57641	10175.8	Na	NaN	Na	10538.6	Na	71737	Na	Na	Na	Na	Na	25077.3	35143.9	7853.26	35010.4	27125.5	Na	Na	27929.5	31817.7	20397.9	33655.1	167873	23835.6	48497.9	15502.3	65998	21438.3	8959.85
1L_gene_204953	274228	278793	270972	214652	206651	411334	475970	236457	228020	279030	121898	144522	181941	197369	126979	154387	143589	162501	130456	157262	165711	212040	191330	205169	152173	162218	159260	143520	230500	263642	387832	230033	238115	243554	196695	237070	207277	271973	248880	349557	333587	266461
1L_gene_20508	164715	178741	144332	175584	191432	176412	186058	147305	175299	127908	145483	131498	118740	155370	147715	192674	167237	105791	100168	145260	143488	116557	100737	137562	108390	97665.4	90323.7	136967	167979	198531	185442	155330	155848	134949	151695	132063	151714	142168	62855.3	151415	145271	117733
1L_gene_20518;5L_gene_121419	16450.9	35706	17824.2	35988	44754.7	114521	84218.1	17589.6	Na	Na	32283.3	19142.4	Na	16714.4	35980.5	52851.9	33420.3	88344.3	31394.3	25209.9	21877	Na	44748.8	Na	23256.5	Na	Na	Na	15677.7	34197.8	18346.2	26110.9	48455.7	26365.1	23127.9	Na	11931.7	27188.9	28487.8	32630.2	11594.9	8624.76
1L_gene_20519	5173.67	Na	Na	NaN	2709.94	Na	17892.6	Na	Na	12309.7	Na	16348.7	Na	Na	9722.31	Na	8259.63	Na	Na	Na	Na	Na	Na	Na	Na	Na	Na	Na	Na	17887.8	4785.6	7871.67	6709.86	NaN	5136.08	5085.15	6022.59	Na	41164	12976.2	6525.12	Na
1L_gene_205427	95809.5	69194.9	58822.1	79981.8	53196.1	137900	96611.7	132928	158147	157731	88145.8	69863.6	57683.3	34783.1	101512	Na	92507.3	59102.3	83854.3	24824	Na	105220	101679	123673	132896	55154	45341.6	34717	28638.6	54890.4	6390.62	56656.5	64647.2	88806	18765.3	26773	16892.3	27853.2	20221.9	45847.6	13696.1	12641.3
1L_gene_205661	261805	302605	321735	349062	343477	617180	778486	260145	450780	413749	542281	374072	260738	277273	205304	417096	273568	382865	221178	212656	222254	223031	230422	343620	344996	282591	198073	254019	417569	320581	317326	536034	404338	240275	244565	290126	328653	359523	262616	374347	286744	173284
1L_gene_20626	20911	4641.21	26794.9	13375.7	Na	2863.19	Na	1070.68	Na	20833.2	1369.18	765.828	3496.35	1657.56	11724.6	Na	Na	21754.5	25613.2	22420.1	317788	68516.8	12050.1	Na	74067.4	8163.12	6046.12	7753.74	10000.4	Na	Na	Na	Na	6541.88	28660.4	Na	12315.8	15440.7	NaN	Na	4697.76	14037.8
1L_gene_206762	778695	618009	466827	627939	502666	1978693	2244088	686890	1.4177e+06	1046845	888627	607085	496716	362658	686066	1.72346e+06	1053650	507145	475822	686821	721392	995232	1.01495e+06	1.22815e+06	843751	872706	527132	531938	461021	614339	608699	580547	624875	569871	378579	216560	330415	401074	500285	465945	380557	335222
1L_gene_206870	112090	154777	241726	208469	294569	123948	154550	Na	61258.9	52727.6	56877.7	205946	104691	204617	137733	64623.1	75878.3	87535.2	104798	84922.2	102182	60355.3	57101.7	Na	58615.4	115374	134018	186298	241734	139439	219022	325822	204180	279582	313036	185845	223204	266839	224582	232841	423518	248105
1L_gene_206871;4L_gene_115555	15103.6	24842.2	37965.5	22735.3	45838.9	5129.5	Na	Na	Na	Na	Na	45553.7	17655	25758.9	21480.2	Na	Na	3917.59	4244.68	Na	11400.4	Na	Na	Na	Na	27628.3	4521.04	25261.3	65485.3	15913.7	30644.1	9008.95	26885	46787	52682.1	31227.4	33859.3	24533.9	31441.3	42515.8	61393.8	39318.5
1L_gene_206878	25696.1	34127.3	47768.2	17257.5	32444.8	Na	Na	15393.3	Na	Na	33229.6	80509.2	49707.1	61729.1	20591.8	Na	Na	38756.5	23086.1	38125.4	57015.8	Na	Na	Na	Na	50659.1	17773.4	39348	32221.9	36233.1	39507.5	23115.9	33390.7	47050.5	53354.3	75698.6	61864.3	67763.4	49414.3	39601.1	88551.6	49770.8
1L_gene_206880	120197	112243	234044	88215.8	66338.3	90378.8	49736.9	64434.1	78449.5	40685.2	83258.8	85777.6	138478	152063	101877	133127	67772.5	103933	121658	81245.4	163344	59501.6	55835.8	43328.2	95136.5	142656	82414.6	132500	70447.3	65065.2	60080.1	30136.6	65822.9	125146	104265	114638	144674	128489	73042.8	90094.2	139708	103770
1L_gene_207404	132983	30704.3	36549.4	57607.3	70238.1	Na	16112.7	161179	161272	82487.7	530436	368605	206961	100689	138004	115304	57628.1	300606	335825	171436	114121	457207	117881	244233	833103	273757	190134	247060	359661	97031.7	68686.9	243915	379202	83877.1	217139	247529	238053	143101	165874	206864	20592.1	237907
1L_gene_207703	55660.9	16617.8	23603.1	35662.3	22176.2	57230.5	23427.6	124777	43829.2	53373.6	114182	125909	16505.4	23292.1	62822.9	51373.9	33960.9	132079	131852	36193.2	13218.5	58601.5	61624.4	104235	157288	46865	24645.6	Na	222179	18185.3	12111.3	113237	108101	26728.1	24674.7	104142	13464.9	10997.1	33044	57760.2	7595.23	17309.4
1L_gene_207727	89165.5	52158.7	58929.1	63348.3	50167.9	30453.2	37022.2	53377.6	60646.1	Na	122058	178432	56310.4	58250.3	112116	99393.9	106377	190596	251509	168526	102010	184373	Na	Na	203579	56621.9	73190.5	91301.4	133438	40028.2	26696.6	135485	164765	58531.2	143115	131440	158096	128574	88248	137378	34869.7	151570
1L_gene_20794	650071	795418	1.10198e+06	592070	691754	442635	332654	729856	400726	249346	712575	692605	691654	766162	733363	373307	255662	642135	584840	572213	844751	474970	404710	415103	496290	964649	1.06569e+06	1.15731e+06	806942	673355	642180	497945	576625	903882	783220	924633	1.03429e+06	1.15895e+06	610631	626950	1.12613e+06	778533
1L_gene_20799;1L_gene_347530	75669	87118.6	129353	82267.2	91769.1	68115.8	59518.5	120345	59603.2	72165.5	106180	101269	157406	137815	99353.6	90388.7	88886.8	79764.5	88172.2	80212.2	93851.8	77427.1	56121.3	69798.5	92103.8	118176	94214.4	129280	97393.5	88920.4	77839.2	132191	113182	149955	130006	151303	129203	142301	137281	118706	138135	146871
1L_gene_208110	335553	222506	211355	184570	195417	208076	291916	262723	630383	583401	207039	386488	238797	148712	468822	263996	297011	300382	442274	321174	554580	322977	260157	251098	442827	235490	288611	337940	231409	163447	98154.2	356300	220681	292352	153475	158494	197561	117364	218246	113503	147514	176049
1L_gene_208155	455367	358933	288252	346820	315621	741257	562691	524333	566454	538692	419291	381500	235525	290895	507026	1.2864e+06	545698	534637	442827	398954	392315	335562	457476	595757	449591	465379	272949	319201	256802	296098	293796	347479	344213	218399	212483	203715	172980	156414	245761	302846	160498	157982
1L_gene_20816	86337.1	132809	38179.1	21034.1	17984.2	38203	14966.5	121911	Na	35368.7	105576	83006.5	90645.6	108019	53317.3	Na	Na	Na	46471.1	12583.4	49509.1	45640.7	Na	49541.2	64356.8	177624	53394.1	91327.1	106366	55598.1	41279.1	63425	81463.4	73396.5	102300	133337	141632	113901	56271.1	86018.5	115497	105472
1L_gene_20817	91877	93404.4	161394	94406.9	132039	52282.4	39403.6	119058	45954.3	32253.1	100229	53059.4	122863	166327	135460	81236.2	42445	80351.7	64883.8	101483	167494	60744.1	43298.6	27302.4	78066.8	164503	92045.6	98749.3	115110	49276.6	48538.2	53822.7	49004.5	108790	122484	150762	130966	137668	76456.5	57248.5	142763	92333.6
1L_gene_20819	90650.4	76564	129192	77462.1	100167	41398.9	19350	Na	Na	Na	32428.8	28913.5	32966.3	34708	45346.2	Na	Na	41198.6	24428.1	Na	37212.2	Na	Na	Na	Na	Na	Na	20260.8	74838	33856.8	Na	Na	61229.9	95978.5	83879.7	92192.1	79585.5	77188.1	114157	90869.4	126083	89525.6
1L_gene_208191;1L_gene_209969;1L_gene_301044;1L_gene_358385;2L_gene_1295;3L_gene_67645;4L_gene_192874	110604	123229	127284	104627	83136.6	125645	96894.3	120052	104517	116780	92236.5	91812.1	154726	171567	127539	194798	180084	115863	106139	178679	114183	109598	129221	105077	91396.5	98523.2	151937	193998	93604.5	106861	109217	134579	120093	135174	124826	123636	143088	156519	142064	130338	40250.8	168022
1L_gene_20840	173110	200034	225120	160225	215093	142542	163463	199223	102674	95724.1	287517	175712	245973	270426	134034	128577	93660.3	196287	180010	198233	289106	130631	153515	163745	233593	344581	224574	327387	187357	182109	143600	148642	240656	245164	221526	255730	287429	275844	167043	160567	290612	227819
1L_gene_208413	45050.3	156257	65595.2	144482	98385.7	316623	231956	53316.8	86689.1	85893.5	112690	173579	58698.3	32509.8	123222	89027.3	31525.4	132339	177561	136992	28565.5	88539.6	NaN	107261	47225.7	69110.4	NaN	61824	77921.1	29804	42248.3	28065.6	38194.8	18236.8	39616.3	75326.2	39884.8	36582.2	80697.3	82173.8	42243.1	67678.6
1L_gene_208415	2.92536e+06	3494548	3.68599e+06	3.162e+06	3.0525e+06	3.02008e+06	2446662	2.51683e+06	2.38042e+06	2.35454e+06	3.32943e+06	3.88377e+06	3.17693e+06	3094184	2.87868e+06	3.53934e+06	2332234	3.24161e+06	3.22763e+06	3.05876e+06	2.84447e+06	2.73884e+06	2.21168e+06	3.01747e+06	3724800	3.15348e+06	2.7264e+06	3.03478e+06	3610411	2.31358e+06	2367056	2.95249e+06	2.65306e+06	3.34978e+06	3.29637e+06	3.3272e+06	2837494	3.50474e+06	3.19662e+06	3.17904e+06	2971164	3.39651e+06
1L_gene_20849	4721.87	8807.52	10364.5	4082.78	15004.8	Na	66714.4	37933.6	Na	Na	Na	62101.8	4808.88	Na	Na	Na	Na	Na	Na	Na	26460.7	Na	Na	Na	Na	Na	29371.8	Na	18504	Na	Na	Na	Na	11248.8	11821.2	Na	15128.4	31315	Na	8959.13	24324.2	11311.4
1L_gene_208869;1L_gene_215332;1L_gene_297029;1L_gene_350929;1L_gene_78685;3L_gene_222244;4L_gene_114346;4L_gene_328359;5L_gene_129139	138599	90106.9	93501.9	121083	121215	113935	97169.9	1.01598e+06	674524	715630	327392	91446.1	203061	144924	219871	161313	177882	200701	250152	298427	326335	706552	512849	89696.3	177255	170340	228878	205859	72177.1	141072	111490	60013.4	204955	139494	148973	155465	127662	132817	129915	100863	194984	147939
1L_gene_20900	431959	335138	327648	351434	310327	423153	462350	390296	393476	495679	261566	239262	304930	317065	265598	493953	433423	302974	355765	268458	350894	403176	397726	350584	330252	294581	269295	294129	355994	446679	445687	302295	326771	313825	325852	435267	355086	366955	374655	332773	347856	286017
1L_gene_209062;1L_gene_7083;3L_gene_49098	Na	Na	Na	19680.8	29609.7	314317	151358	Na	23247.3	63757.7	29184.2	Na	Na	Na	Na	Na	Na	Na	Na	5873.28	Na	Na	14572.6	Na	Na	7258.18	Na	Na	Na	Na	Na	Na	Na	Na	Na	Na	Na	14359.4	Na	Na	Na	Na
1L_gene_20908	145713	133743	149399	123355	99590.1	166582	153582	171785	270667	141809	142522	144385	114837	148776	92104.9	275262	125125	61010.8	91707	93768	117562	119741	111725	133673	97352.2	125891	80946.5	127066	133208	181539	145207	123118	120466	113311	123924	94910.3	123931	109665	121889	122280	101006	113839
1L_gene_209087	44961.5	20993.9	27784.4	67663.3	61868.3	50313.6	23252.1	72034.8	298264	64796.6	281581	165481	35392.8	81307.9	72198.5	Na	Na	120971	145716	46556.6	96189.3	93358.3	53824.3	74815.3	249779	156543	66835.9	107873	97437	28647.8	27799.4	79999.2	117501	39218	58690.6	65477.5	60056.6	34546.9	32334.9	89612.2	22542.4	43850
1L_gene_209093;1L_gene_70003;4L_gene_260089;5L_gene_252342	103068	68789.4	83470.4	103014	87108.8	83646.4	95756.6	53088.6	81316	Na	140939	124523	100115	Na	126523	Na	Na	150811	151249	91723.5	92974.1	106741	72548.3	126923	219442	99639.8	56269.8	94557.9	105401	59791.4	66804.4	Na	150742	91282.4	68566.2	118936	68955.9	59785.5	102895	80811.4	74018.7	101109
1L_gene_209095	74561.5	72764	84155.3	76854.9	44248	47464.4	70506.5	38597.9	72458.1	66459.3	174211	280697	52457.7	70590.9	120543	Na	Na	309342	291793	118337	93246.4	48824.6	77902.8	130740	317644	132703	53115.6	66516.8	172514	21323.1	Na	197342	183526	52798.8	39255.3	154924	27681.8	21217.8	Na	108782	Na	122904
1L_gene_20910	50983.6	35690.9	38701.4	26933.2	21540.4	48182.6	44163.2	36586.2	41411.8	57605.8	30251.4	42863.4	35089.6	41058.5	25815.7	29468.4	31066.5	21273.3	22053.5	13330.8	23559.1	36438.8	39428.5	36871.7	41453.3	24341.6	18485	28585.9	34807.6	34548.9	35375.6	43336.9	27707.8	14065.5	26276.3	41106.9	36495.6	25093.9	20691.9	23900.3	21921.6	22037
1L_gene_20912	420621	413229	432060	364027	291308	406024	464919	431844	437336	544130	266437	286168	340003	385809	290347	460053	447363	313220	320772	314099	417616	405372	382846	438514	506324	329702	284697	340434	495225	537068	581398	413678	294799	348639	421878	514928	503648	425315	417070	434433	459121	437945
1L_gene_209203;1L_gene_70120	33624.8	18519.8	39433.3	35911.2	35067.2	Na	20329.4	Na	Na	Na	22251.5	46763.1	15696.9	14439.2	37516.4	23390.3	35582.2	34482.1	36918	Na	18978.5	7913.65	3987.12	Na	42195.8	28719.1	11708.7	Na	100189	10810.9	18351	44257.8	41495.8	23030.9	29287.2	28134.3	12476.8	14289.4	45269.1	33834.7	8694.04	29241.3
1L_gene_209204;1L_gene_229117;1L_gene_70121	8304.66	Na	9405.39	6830.7	Na	Na	Na	14724.6	Na	Na	7715.58	20633.4	Na	12754.2	11330.4	Na	Na	7585.64	17809.9	Na	Na	Na	Na	Na	18992.1	NaN	Na	3717.31	24425.9	Na	Na	44951.9	10010.7	4801.44	Na	Na	Na	Na	Na	Na	2710.75	Na
1L_gene_209215	6605.18	Na	8222.63	3357.2	3790.96	Na	Na	12283.4	115036	Na	109819	86426.4	26213.5	44371.3	14243.6	Na	5040.63	48390.7	47799.1	19845.8	20255.8	41655.6	18201.1	Na	194959	108372	41300.7	31888.8	107916	10886.1	Na	46147	44001.2	28372.4	61954.9	61611.4	19230.8	37699.6	97775.3	83602.5	11707.3	52725.3
1L_gene_209293	324225	393488	288892	394996	390195	830429	704418	501749	771124	545889	543461	450989	325321	283307	602438	962342	676153	484175	417033	645119	450135	614340	594175	738576	496264	548159	381102	387997	244574	341888	318860	411616	464914	258195	207423	265456	210958	276983	251512	324386	141922	142620
1L_gene_209797	215835	112876	73374.5	139014	99668.8	146525	146785	139890	162327	282092	35355.9	Na	67889.4	34894.4	136612	134281	90124.8	16581.4	90794.6	28825.9	18502.1	30544.4	Na	34346.2	37079.6	33300.5	22582.8	9705.66	58618.2	147608	113429	79564.3	52473.7	16640.4	23709.8	59450.3	28178	14138	56366.4	208790	62616.7	27915.4
1L_gene_21006	191505	142755	143626	135875	122912	140338	192699	168699	157225	142956	91554.2	76338.9	109129	132283	118989	197288	166213	108894	116628	122227	170179	153059	92498.1	132882	82725.2	103363	76313.1	90479.2	118780	128558	180505	121259	96215	107647	104668	108636	112943	103450	86672.6	114927	115158	142050
1L_gene_21013	159712	146665	138889	151388	104640	154386	187298	187651	203607	153139	188049	140568	121169	135522	75222.3	190507	140680	104203	89050.6	88083.3	93543.4	165961	162580	166058	188888	132465	114551	110912	194605	238034	181876	146912	158737	121619	136529	178586	143186	146253	101609	108977	76805	120071
1L_gene_210629	20554	87009.3	20009.2	10286.7	9391.47	Na	Na	Na	Na	Na	NaN	Na	7809.15	80613.5	11681.7	Na	12247.6	23026.4	29991.8	19171.4	11980.6	Na	Na	Na	Na	40774	35332.2	NaN	48982.6	24723.7	29793.3	Na	Na	42276.9	34246.1	44422	45122.2	45595.4	25783.6	24018.8	68019.4	44897.6
1L_gene_21133	109922	132500	157599	230245	79092.3	392233	303893	337007	651534	319483	277130	169267	170490	137400	210209	892410	194812	215852	192942	189096	79423.1	334932	350568	375152	209517	60333.9	78923.9	253817	106023	162915	207706	260831	117570	134524	52313.4	152137	87163.2	174440	109138	126305	49901.8	162972
1L_gene_211350;1L_gene_231545;1L_gene_266217;1L_gene_327486;1L_gene_37079;2L_gene_231730;3L_gene_109656;3L_gene_282579;ZS_gene_419755	200272	202764	217136	177462	120745	203254	301052	144771	225711	256062	94313.3	79795.4	120122	101881	137748	251117	247188	124296	120908	118129	154208	60467.4	126133	168851	93923.9	63375.6	96175.9	114816	170676	243138	204358	213984	180720	129142	126005	132922	151968	191447	144302	215187	179928	159814
1L_gene_211364	Na	Na	NaN	Na	Na	Na	Na	Na	Na	Na	Na	NaN	Na	NaN	Na	Na	Na	Na	29179.4	Na	46799	4365.34	Na	Na	4317.2	Na	NaN	Na	Na	Na	Na	Na	Na	Na	Na	2495.17	Na	Na	Na	Na	Na	Na
1L_gene_211511	89982.8	41742.9	126400	145954	162050	53990.6	Na	Na	Na	Na	Na	Na	Na	39598.2	Na	20902.6	24718.4	Na	Na	57361.7	49940.5	Na	Na	Na	Na	60167.5	70241.6	59441.8	148558	73683	121262	63576.5	91022.3	126609	130646	110724	121060	161796	137846	170732	293995	128587
1L_gene_211514	Na	Na	14762.4	16951.9	15137.3	Na	Na	Na	Na	Na	Na	Na	Na	8507.79	Na	Na	Na	Na	Na	Na	1.24391	Na	Na	Na	Na	Na	Na	Na	21700.2	Na	Na	Na	Na	Na	12037	Na	10737	12471.3	5979.63	Na	29144.1	8051.4
1L_gene_211531;1L_gene_348610	Na	Na	30091.3	Na	27426.3	Na	Na	Na	Na	Na	Na	Na	Na	Na	Na	Na	Na	Na	Na	Na	Na	Na	Na	Na	Na	Na	Na	Na	21849.6	46498	27313.4	43890.3	17934.5	36493.1	40486.9	12029.8	16156.8	41324	38252.4	Na	115374	40765.4
1L_gene_211678	17107.3	25723.7	16593.5	22196.1	24226.1	10026.9	8077.05	Na	Na	Na	Na	Na	Na	7531.41	Na	Na	Na	Na	Na	Na	16480.3	Na	Na	Na	18166.1	20006.2	Na	Na	18202.4	6609.23	21785.3	Na	NaN	7956.8	15465.7	NaN	20168.5	Na	9653.61	5303.32	30808.6	12499.7
1L_gene_212030	127314	250842	156125	62569.5	75866.1	157959	169174	Na	104532	92092.6	Na	34917.8	136235	48551.2	20188.7	Na	157781	108567	Na	46348.9	34355.1	58538.9	36093.6	Na	44017.5	14508.8	35025.3	117449	20319.9	61636.5	9649.34	186610	32700.1	98188.9	34286	135997	38614.6	102999	26712.2	11456.3	72209.8	146215
1L_gene_212037	27131.1	49102.5	51694.5	25982.1	42781.9	42325	38912.3	Na	52721.7	59641.3	53554.5	32603.9	82872.5	53564.2	55927	52620	66342.4	47696.2	44597.3	63156	65025.9	44556	58233.3	57144.6	27744.6	33836.6	77883.2	47569.4	60987.1	50971.9	47749.5	38110.6	37544.3	56452	51340.4	20594.5	36338.7	33896.8	38222.6	10964.7	73968.2	80163.4
1L_gene_212131	493833	328677	266202	241957	187817	314681	185406	277150	241670	731566	110987	77961.6	85351.2	40009.6	415411	355406	412482	80268.1	293066	82118.9	169110	87256.6	92206.7	112748	69130.6	79769.6	Na	Na	355494	472196	342110	149381	184466	32201.5	21398	161834	Na	Na	509627	506570	34341.5	53657.5
1L_gene_212221	115468	56284.9	127018	Na	77841.4	Na	Na	96950	20158.1	Na	37810.3	Na	100241	98874.1	151431	35056.7	Na	90103.6	80251.6	60513.7	136868	54460.6	61774.2	64880.1	72085.4	234060	58517.7	104301	53316.4	NaN	22714.4	43417.1	39496.5	57763.9	70299.3	60625.1	78169.3	93837.7	147361	67281.3	106626	77903.9
1L_gene_21228	243530	250665	348141	215822	268915	131148	134089	181651	105840	111999	189386	207986	200662	207826	227123	136403	114731	210095	320973	244937	281909	173731	41083.4	108445	169561	150347	170135	294703	132960	93716.2	137042	136829	104642	302638	206307	262399	214186	447939	159586	156696	323359	287045
1L_gene_212299	274321	11861.2	12642.8	14851.6	19717	193676	232393	42312.6	95572.6	134171	51333.3	40969.8	Na	35496.9	84350.7	261889	202023	39512.1	66376.5	44396.1	23614.1	292596	217820	243209	346994	Na	Na	Na	Na	39153.3	Na	Na	42807.7	17884.4	Na	Na	Na	12905.2	53954.8	70963.3	Na	Na
1L_gene_212411;3L_gene_150368	172914	238995	220064	148706	218271	166691	164614	129148	113980	135355	153996	153770	180749	197057	195355	396169	309205	183712	213304	233552	192920	157710	195113	Na	113349	181751	256678	202321	176329	163215	174606	114402	186063	188974	180441	150179	145309	194682	191093	112184	209096	233114
1L_gene_21245;5L_gene_68708	84442.2	28221.2	65954.3	42442.5	38752.6	47519.6	28434.7	57730.2	Na	Na	50335.2	105538	133576	139579	122865	Na	56350.8	145239	139448	147779	145991	42691.4	47851.2	Na	42340.7	146846	79414.6	95721.7	42270.9	63883.8	48171.1	95203.7	47991.4	99752.5	89084.8	112830	117053	116704	126460	88329.1	153536	88352.4
1L_gene_212642	107383	106265	95104.8	198863	248375	84381.4	69853.1	171626	66114.5	31355.4	227147	218249	177179	142743	56364.4	34861.8	55154	302992	259798	156616	187539	67699.8	72494	77111.4	223101	204253	247316	216873	131966	45789.4	72333	103281	105547	165205	155290	64814.4	120292	208576	155441	143291	138060	92667.3
1L_gene_212820	180798	155434	157608	172139	200207	464798	302840	262310	302488	378140	281634	243110	177904	241316	382807	738924	526170	249136	217708	394820	266799	204829	391534	434021	244443	175032	191912	195878	79953.8	193668	127651	273686	174996	131614	125446	122592	108623	130964	56734.7	142882	48107	63434.2
1L_gene_21306;2L_gene_143778	545059	487678	506577	495836	455688	551580	560441	584640	527614	627983	460963	362555	502783	517950	396632	732469	590164	401633	455390	366423	484604	481008	417270	584643	475801	447094	418045	504991	674496	577986	644646	456126	648621	517631	590951	569893	510194	507217	619194	548130	624404	576189
1L_gene_213370;ZS_gene_180021	182697	117676	244681	282588	333498	128342	125673	73967.3	121663	91168.7	66632.3	156019	142684	146857	95754.1	71457.1	151621	128433	124620	95453.5	95044.5	53167.9	76616.5	Na	49689.3	97073.1	113027	126754	245260	130324	193306	219976	237640	229310	264777	155668	277305	223070	198892	208693	383818	184308
1L_gene_21381;ZS_gene_462957	102398	59689.2	109703	90749.3	70272.5	145569	85836	248730	Na	77506.9	114134	176088	66529	73402.1	105931	28683.6	108679	226506	202150	87067	110021	Na	10716	13381.3	79775.6	Na	47230.2	Na	66393.7	31144.8	Na	54810.3	43220.5	Na	32968.9	58352.3	61159.1	24130.7	121502	113826	13403.7	52909.1
1L_gene_213810	146519	213914	187205	132695	162034	145163	117655	84067.9	47040.4	90212.2	41756	66994.6	102595	77860.2	128983	192361	232046	108547	113183	139636	154972	83372.9	125127	69882.7	61082.5	56438.2	132918	126520	106696	128896	115166	180874	156278	146595	121141	119048	115878	101124	69446	71433.3	125172	145220
1L_gene_213817	27096.8	40356.7	37973.3	46718.6	33808.7	Na	21491.2	Na	22194.1	Na	Na	12056.5	31283.5	21385.2	35139.7	51984.6	47395.4	40376.5	30341.7	39507	21800	Na	25506.5	Na	18639.4	34644.4	39353.5	35877.8	41279.9	41602.7	43295.4	12274.9	33230.7	23395	24048.8	23545	32642.6	22481.1	33566.7	8170.59	29907.7	46700.4
1L_gene_21384	205765	120365	217559	254049	239941	244710	126055	412770	216217	191904	239402	316822	186237	183128	201577	112781	223972	276482	265616	213475	220291	245806	191842	226295	392860	137826	210600	233799	206397	87926.6	127247	196703	236521	137193	185513	153583	116532	102149	265764	224220	156770	206586
1L_gene_214004	161736	142427	70599.4	85890	63800.8	149633	78351	198174	242655	312594	86546.3	86732.3	86790.7	41554.2	68382.8	80503.3	79815.5	Na	77223.1	Na	15593.4	166871	104005	173844	65580.2	72479	40858	51575.5	118738	92353.7	143808	75906.1	88285.4	47097.2	44203.4	90794.4	30718.2	43789.5	103876	88268.1	39921.9	25907.5
1L_gene_214253;3L_gene_26526	1.29898e+06	1.03924e+06	477123	1.00042e+06	894394	4.28971e+06	4.69403e+06	1.8948e+06	2.87466e+06	1.67977e+06	1.8937e+06	990714	729040	792087	1.18445e+06	11770615	2.02335e+06	869631	555660	762845	570011	1.69068e+06	2154929	1.94323e+06	622646	542538	923608	638303	178463	956400	575542	545336	423893	583283	417950	183980	611463	577605	295366	167788	298700	119828
1L_gene_214352	48069	49233.7	34276.1	37019.5	40999	88713.8	76642.6	139021	93268.4	24299.3	42029.5	27425.9	46448.5	41572.9	54932.5	89311	57749.8	47776.6	40218.1	59647.3	47275.4	30813.7	31789.2	56478.5	62959.4	61226.6	47787.7	59562.7	38609.9	57921	57634.6	49558.1	46445.2	26695.8	33523	24611.1	29746.5	35502.2	32863.7	36513.6	32743.7	35576
1L_gene_21469	956991	120033	51569.2	115769	41292.8	Na	Na	63425.4	121176	71588.5	Na	Na	66674	42103.8	221856	328291	196669	108179	64232.9	23721.8	119803	Na	147529	187821	84400.7	70105.3	Na	Na	380847	54167.5	180643	123663	103690	22198.9	25886.7	120287	Na	4337.07	356877	186266	11525.1	Na
1L_gene_214904	90822.9	75255.4	79960.5	70043.6	73782.5	142032	141908	183718	234013	63633.5	58901.9	30607.4	42564.9	58113.5	50505.5	133305	96284.2	68455.9	54248.9	75781.4	76368.1	64234.8	45144.9	101821	63630.3	67657.4	58748.8	69796.6	31773.8	56512.6	53902.8	42600.1	65655.4	39823.6	33251.3	28116.6	31365.3	34832.9	40907.9	38671.5	17358.7	15042.9
1L_gene_215204	165870	131441	157205	153744	161806	388830	245103	109286	74778.8	264296	45717	53919.7	92439.3	47237.6	272657	286010	285786	241399	158457	218175	172967	9512.38	87259.8	98889.7	234661	185186	Na	Na	68007.3	92341.2	122449	52848.7	46454.7	97261.2	20741	24887.5	40021.7	Na	182547	140686	25177.9	70989.4
1L_gene_215301	59730.4	73896.5	84174.7	49450.2	54295	46705.2	24757.5	51347.3	58664.2	81363.5	39260.8	42392.4	79045.3	72314.1	57924.2	65754.9	74729.9	53129.4	45292.4	55714.8	27011.1	20209.9	54312.5	45025.4	39769.2	32230.5	40948.8	28355.6	39405.8	42744.4	37954.9	38534.4	24202.6	53844.1	33467.5	34339.2	38537.9	32774.1	28687.7	35388.9	45070.6	49100.8
1L_gene_215302	47772.6	75378.7	55639.4	45983.8	56426.3	42516.7	36833.7	41308.2	45116.6	60208.6	27798.5	18061.3	63112.5	66553.2	48209.8	62558.9	58421.1	51262.2	40440.5	50467.5	52256.5	47894.6	46554	56571.1	38636.3	40441.7	57873.8	53920.4	58915.6	43950.9	52892.5	43993.3	29570.2	55561.9	49627.4	42336.5	45873.8	45097.6	46856.2	40503.1	67699.1	61224.3
1L_gene_215314	115400	153651	140146	102516	116141	85557.4	83795.6	93911	111641	110025	72630.3	98234.8	129169	117345	66876.2	79328.7	102796	66703.9	88724.8	86098.4	62552	57602.9	124227	89249.1	76876.4	104174	116514	102056	95866.7	125874	110629	103130	125941	100830	81537.8	57142.5	79495.2	72582.9	86256.4	68782.5	90590.7	73043.6
1L_gene_215315	155154	190452	194783	150700	183943	166099	132720	172984	147568	170536	152689	122273	218705	207861	197680	255569	339867	223473	189273	208263	210632	164236	261175	151254	118802	145540	215251	167606	144624	155864	137942	142342	182068	157334	148702	120388	135177	145459	129992	139839	195492	208870
1L_gene_215316	602540	570869	497504	380227	441089	384843	349750	628193	489272	330400	390971	405743	603735	571142	281774	528546	631673	434299	318250	205282	411484	410941	401682	430195	310693	350787	442565	383579	371550	425204	392392	356850	473194	438820	382176	316445	391175	353663	219422	190337	253870	410129
1L_gene_215317	449119	555883	477236	333831	432605	429431	359352	395912	386182	421408	292949	277714	610328	567289	297673	575476	534523	314031	291142	364288	343108	474422	523438	437241	280866	460772	553960	467161	435681	470498	474274	348894	440918	403894	461336	281886	270297	306709	376580	292148	506747	469067
1L_gene_215319	481142	582465	611458	534116	527549	455476	409625	488286	572754	615303	426166	459534	669994	617201	593661	691423	737535	700029	734510	674523	707108	464581	535743	574529	555604	471696	492945	457850	451866	378817	471084	249328	324486	440321	498056	512191	571672	549212	468593	513559	615234	619806
1L_gene_215320	164477	189971	225497	211149	221395	236933	112327	219260	238030	274086	126328	147332	290349	322284	390562	491647	520099	441813	472482	369939	510891	173463	226707	283517	139043	226711	160525	117803	107520	68917.5	145621	77542.2	57647.2	94500.7	142392	173904	238079	183843	163770	106130	170833	218412
1L_gene_215324	172155	274397	236612	215613	225542	189943	179326	217285	212960	229781	162880	157644	266714	315031	206140	328136	553790	223201	242790	250254	244021	233948	288714	231245	122834	133229	254972	189989	200639	195931	261291	173727	116824	224049	202787	164863	186045	173024	171448	157950	276928	253443
1L_gene_215325	1.5525e+06	1.97211e+06	1.7438e+06	1509020	1.58937e+06	1.73635e+06	1.40145e+06	2.0674e+06	1946545	2.32799e+06	1.68592e+06	1.70206e+06	2325047	2.19232e+06	1.83633e+06	2.87058e+06	3.1343e+06	1.87727e+06	1.90328e+06	1.90825e+06	1.65468e+06	1.88039e+06	2559285	2119396	1.51708e+06	2.08097e+06	2.32469e+06	1.77385e+06	1.56643e+06	1.89275e+06	1.87132e+06	1.66569e+06	1.70359e+06	1.69026e+06	1.48988e+06	1.33478e+06	1.51509e+06	1.56175e+06	1.34838e+06	1.33625e+06	1.77753e+06	2059174
1L_gene_215327	440796	486062	472973	396345	494393	488346	436520	564734	667306	587173	725822	675704	660240	590018	470376	648226	643454	560748	448776	579514	493037	677065	744269	539163	678689	725494	682527	691831	463666	467364	500169	576434	593233	532384	481188	386158	489530	467182	392787	366670	569956	598875
1L_gene_215329	232104	213251	206971	195886	196656	146610	141079	278938	269023	297599	198194	174777	357147	296731	231203	218489	280500	153821	126061	162837	151330	229407	306498	193876	173012	217702	208007	214064	242610	221306	230853	203162	188001	219650	200611	181550	189934	157329	167483	134238	190957	242176
1L_gene_215331	98405.8	86734.7	135668	89637.4	60973.1	105016	61211.5	194119	155309	204602	99617.1	126033	191147	195309	86317.6	66878.5	130917	94892.1	69777.8	91914.8	83195.8	70277.1	112080	78319.1	59270.2	54214.4	83728.6	84188.9	69207.7	109206	117123	68265.8	54101.9	62248.6	70722.1	79764.2	97149.3	77792.2	89647.8	96013.7	88797.5	122601
1L_gene_215334	801496	876898	1.25505e+06	905939	734608	686511	453565	717007	581148	634619	547438	644512	1.02145e+06	1.06856e+06	569645	702034	743542	539522	631246	708359	842759	510138	546046	412116	536836	617162	748247	779016	729668	558904	719950	529577	490674	718973	683002	798965	732568	766487	727747	852346	767480	1001895
1L_gene_215340	666629	763844	733419	595560	729709	603065	580350	737698	620736	795991	620974	693240	855731	723274	708905	858123	955365	554966	522255	589151	645511	627617	663438	607793	536860	660677	754015	628030	690884	731799	687560	642130	760854	765016	697972	712976	596308	632970	667436	580440	821809	804001
1L_gene_215343	246437	298828	285755	236401	234709	287475	238679	300634	295652	344307	267613	304228	391985	346214	255417	327123	353539	187254	208046	215625	182139	263545	413057	285563	215837	253602	309917	256780	327315	364170	332871	283120	287299	244465	245645	145711	192433	176150	230668	149287	224455	251781
1L_gene_215345	634237	654622	684504	539949	613239	493051	463000	773701	636634	748134	620966	641511	770559	791719	631025	560669	754474	557825	521236	658292	709157	565245	718602	544474	449462	666220	689512	661881	581340	639129	555488	670003	609233	644455	614653	587673	529085	570896	480925	455115	619971	677081
1L_gene_215347	173548	80023.6	126396	114426	105739	145300	116498	133512	83103.9	89433.1	78964.8	93282.5	169751	86941.8	128560	Na	192576	119825	82279.9	107484	129932	190055	221197	134097	99236.6	145088	162711	130258	158939	105615	153933	106892	151981	89351.3	96013.9	92237.8	56379.2	84112.8	82275.1	58155.3	68370.2	111994
1L_gene_215352	422432	561541	722133	587763	590261	433390	215026	411621	473329	251291	398404	494455	672299	598614	456583	435405	531395	517272	483892	614858	625571	481183	359826	452948	683195	206555	360172	244580	269326	296039	261962	202481	410774	321463	403315	228504	298029	364506	281513	382181	364484	385642
1L_gene_215360	249401	253475	276559	226197	199222	241589	204169	176257	168372	224448	128106	136323	259626	234094	132493	188792	265150	131049	118219	173601	165380	110335	245817	110192	122948	166920	208427	179782	193607	177819	163372	93606.2	174351	141407	142090	148679	156953	161320	142808	140828	187438	241500
1L_gene_215368	83017	116849	99228.6	71856.8	81595.1	75949.6	63594.5	73560.4	85059.2	99229.1	66830.7	83022.3	130605	143177	104408	107600	157461	98390.1	110836	101953	85462.9	74223.8	127141	93959.8	66003.6	69479.1	142930	111420	94130.4	118233	98954.6	109810	90796.4	126883	97303.2	76796	91146.1	84750	99479	77541.8	104526	150596
1L_gene_21542	35125.2	16657.4	5593.13	14825.1	9892.57	178611	172752	2988.55	58827.4	44570.9	9059.62	35187.4	Na	Na	7254.22	62934.1	38545.6	19912.5	Na	14069.2	19469.7	46316.8	42793.3	63246.5	14298.4	7078.76	7265.35	17193.9	Na	14764.8	3438.62	24021.2	4216.08	NaN	11740.7	Na	20172.8	18164.1	20433.9	12438.5	Na	Na
1L_gene_215563	438585	391084	351543	424527	470563	1.06417e+06	937078	507279	1.0163e+06	844015	328132	446569	252020	291346	609129	1.27636e+06	817453	448892	424686	657449	452199	655174	689164	858754	549428	425820	341999	412562	233091	287117	351731	254250	330715	218556	185011	214993	188212	234722	311109	322391	107105	141389
1L_gene_215564	49189.5	54850.2	47249.3	44268.4	34898.5	119134	60684.3	33853.1	92240.5	67773	28753.2	42459	26729.7	35766.6	52028	66477.2	43005.9	28810.7	31458.5	46107	22632.8	55231.9	34069.5	65955.2	62673.3	20409.2	23355.4	30858.2	28599.5	26602.9	25195	52907.8	26762.4	12269.4	9524.27	21218.9	19618.5	30089	12981.2	23409	5628.93	8960.19
1L_gene_215608	Na	8215.14	248814	4880.98	4207.46	Na	Na	Na	Na	Na	33136	NaN	Na	Na	Na	14355.3	Na	26538	Na	Na	25410.6	Na	Na	Na	32558.8	56459.4	53835	Na	15911.2	Na	23936	3550.14	22561.2	18795.4	34290.4	Na	Na	30962.9	Na	35742	Na	Na
1L_gene_215889;2L_gene_204119	74375.6	82592.1	102078	196752	80073.6	157663	109087	105645	178761	170378	291428	343376	107102	70336.5	71662.8	Na	87332.2	131064	158503	33148.5	66774.5	124954	123208	154562	143694	77747	68425.5	191225	100797	77232	86550.2	87598.6	72782.1	37766.8	91472	129917	91623.5	107417	36016.3	128481	31362.2	90367.6
1L_gene_215891	77891.8	211922	200975	278647	183968	332860	164584	141679	503500	246549	203444	266601	94557.6	60546.2	81947.4	100738	86878.9	289938	448538	140986	71073.8	94864.4	61005.2	163825	140241	143855	93605.3	177328	165638	44456.7	86958.3	69027.3	60079.8	51439	80908.1	221306	111007	154080	140334	220978	67339.3	99498.3
1L_gene_216187	166325	134409	139123	102814	108091	158766	158939	74254.7	92906.7	74441.8	64272.8	66976.2	100190	84518.8	48847.7	163391	130457	90243.8	80720.6	71777.7	98946.2	95362.7	97268	89692.3	95317.9	84168.9	59081.4	52965.8	132217	137046	128244	113982	108634	119439	87557.6	153606	97265.3	82461.6	62444.3	121207	86682.1	88088.9
1L_gene_216576;3L_gene_279289	65008.1	58915.9	46988.7	60364.1	67128.8	161911	169344	115081	201973	173009	91762	71472.8	58142.4	56333.6	123311	331465	169058	94893.9	71358.4	146367	78872.1	131736	139773	225611	115435	75591.5	76437.3	95917.9	47551.3	47369.1	60572	65980.9	67614.1	44350.6	35557.2	43918.1	36711.1	49602.6	33716.2	53618.3	7738.3	19170.8
1L_gene_216601	17997.9	56630.5	28915.7	212328	230200	89557.8	95643.9	Na	84584.7	Na	336220	320021	268988	174277	121047	Na	Na	681745	449324	237732	286489	56352.6	25101.6	119849	491362	379009	209135	105389	49031.4	24742.7	Na	180213	196365	212605	206640	65929.1	234492	307908	173151	241168	151263	121069
1L_gene_216604;2L_gene_181351	Na	Na	22487.9	96252.7	131842	46222.4	40136.5	Na	Na	Na	269576	182685	149186	121415	88858.9	10277.6	Na	387553	245498	185496	167140	57965.1	Na	71743.7	258460	234822	173884	90859.8	Na	30775.7	Na	120375	142631	141916	136338	25993.5	126384	171635	86384	112197	68909.9	58273.8
1L_gene_21666	356947	468972	677242	699516	945443	267654	321296	210950	372951	259277	335241	413081	534397	556019	612398	630891	593729	579490	616579	496663	512587	190579	330200	197827	245548	460605	437822	423536	585609	244173	362600	373975	434241	589138	553134	423130	650673	515548	647498	658373	790832	511554
1L_gene_21707	110545	31896.5	57566.5	Na	Na	202785	161005	52971.2	44489.8	80398.8	Na	Na	Na	Na	Na	Na	24100.4	Na	Na	14611.5	7091.37	Na	Na	Na	Na	Na	Na	Na	13956.6	23892.5	54764.8	Na	Na	Na	Na	Na	Na	Na	9068.21	31027.8	Na	Na
1L_gene_217157;2L_gene_127671;ZS_gene_316504;ZS_gene_471095	224832	314315	239164	197364	161129	172509	222770	292224	282897	347683	310526	317415	293911	293933	272348	473113	351507	253829	296226	269392	252402	266486	319984	122167	209193	253621	250533	236097	223180	269324	178748	167202	253984	188708	174900	178353	149436	192402	175793	207031	188974	210616
1L_gene_217158	600024	669426	620861	516603	610339	639567	629102	561394	566176	547867	501720	525018	721685	685437	329445	835931	753740	653525	476785	515885	534254	407295	698645	593873	345067	495457	611743	754434	610335	857630	650132	570754	684036	605148	560614	450569	492947	592407	583743	556402	683186	749223
1L_gene_217184	184255	248378	243227	177732	230829	166631	170780	231674	166246	247222	170598	180078	328343	327874	269610	332272	488419	273891	244826	265549	222982	199221	299324	229589	184319	197679	293756	227610	210204	272973	252521	316207	273293	261866	209269	175907	258738	224987	154026	193572	262652	295725
1L_gene_217186	247911	279519	283921	269939	317705	315384	255773	290229	300963	314128	255591	307396	359870	335830	256173	360375	351088	270472	274458	305872	250150	327014	315601	291745	233899	349095	393750	276566	269989	292213	269858	294394	375741	331830	313255	208416	254125	255081	285198	260361	311598	306254
1L_gene_217194	288245	413500	372612	295686	313088	319220	259448	280547	321410	345270	236275	254834	450862	487997	371324	555587	524318	403801	368467	404965	335492	295559	393926	373228	275786	354612	473008	354337	275022	353030	319661	278142	281821	361553	337182	240715	333797	356000	292539	324903	359853	459789
1L_gene_217197	896494	1.02815e+06	1.04324e+06	884948	1.02172e+06	1.08053e+06	1.13956e+06	870099	1.0195e+06	1119150	863578	847932	1.03488e+06	1.14967e+06	1.16558e+06	1.69842e+06	1.66378e+06	1.29717e+06	1.15373e+06	1.18554e+06	1.41967e+06	779773	1.20608e+06	964382	724505	920753	1.10784e+06	1.08795e+06	845984	1.05979e+06	1025292	889755	941812	1.07199e+06	871045	549244	756949	929770	780167	856083	913583	1.12492e+06
1L_gene_217498	179339	198839	125780	192214	216356	479046	334669	180459	361561	296792	118236	169469	110381	143516	277888	403083	283837	160641	153022	144667	184590	231976	260047	302092	195537	197727	122090	146990	98698.8	110310	138872	69249.7	125711	90929	60508.3	73914.5	53574	83267.3	69011.4	86818.4	40536.5	63446.9
1L_gene_217507	307561	280070	196617	269352	258057	698868	579761	483653	524285	604117	393372	309785	212260	203518	366214	483916	492575	312936	288216	368644	262288	423758	426232	637284	405002	342673	230691	210070	220807	291182	252430	237854	266372	172762	140165	194358	171060	186411	273310	264867	134236	117184
1L_gene_217555	122515	133701	171015	138659	139472	93484	38571.7	94092.2	80748.8	42106.8	108641	92977.4	135794	148028	96144	59165.6	39471.4	115821	109590	105851	108718	58206	65826.5	55775.6	96026.9	218514	88451.4	142770	93930.2	72505.3	45336.7	29104.8	94123.1	112409	119626	167974	134458	150719	116019	106201	159489	113147
1L_gene_217736	Na	Na	7418.43	34401.8	45963.5	Na	Na	Na	Na	Na	20024.2	Na	Na	Na	64895.2	Na	Na	96167.9	56977.5	74825	67901.6	Na	Na	Na	142084	82468.2	50440	Na	Na	Na	Na	Na	Na	Na	22694.8	Na	29528.2	41599.9	Na	21013.3	23225.1	Na
1L_gene_217857	69135.7	21203.2	88983.6	84732.7	91570.2	27758.8	47583	10043.4	31928.4	16942.8	14764.6	26761.6	62429.8	68655.2	65687.6	Na	30437.3	69950.4	65616.8	63666.7	52799.8	6208.81	20876	16751.5	52793.4	29939	48153.1	47324	72821.7	20584.9	58616.7	30388.7	31167.3	55357	79626.3	48794	69083.3	95329	48642.5	81074.8	148958	87826.1
1L_gene_218413	109123	89956.8	47994	72972.2	69259.4	316933	287364	95112	145941	177685	73843.1	87504.9	43021.2	57546.3	85876.8	240960	156132	58835	49858.8	131257	87414.2	122197	117628	159562	108123	94701.5	55748.2	55500	62700.2	71361.6	70662	60279	51525.8	48007.9	36251.1	32049.4	40261.6	51702.5	36874.6	65916.9	25266.5	15702
1L_gene_218602	694987	490282	669933	548865	416906	552852	740997	668618	547526	496597	417503	407682	357563	466591	221844	368774	445314	305821	305696	288778	390010	304380	319139	435003	366612	342020	325201	353418	439285	607549	628322	454560	491941	511522	606634	521881	556070	363307	454053	565209	519601	564133
1L_gene_218605	165359	163842	185049	145373	129396	138732	138606	235475	122856	135766	82417.4	104212	138339	152382	100414	142392	146509	98348.2	101992	91750.8	115552	79218.8	100272	100533	74967.9	137395	94225	111356	145198	161996	211852	87938.1	149713	163160	154561	141198	161350	131763	128055	147015	165978	185690
1L_gene_218771	99881.7	58371.4	24155.1	61385.8	56776.5	265606	288248	91997.4	193082	167700	104684	48839.1	16152.6	42984.3	52622.9	172705	104805	38086.9	32685.9	67114.4	52754.9	164488	114120	133678	81116.6	62470.4	35712.9	38830.1	7090.25	31744	34145.8	43565.6	30620.8	42641.8	19026.7	14973.4	26492.3	33689.2	20732.7	17826.8	7561.41	13969.5
1L_gene_219071	33032.2	23563.5	28809.1	77784.4	61335	166841	160233	Na	104205	Na	18567.9	41152.6	Na	Na	38940.7	124542	77768.4	30241.9	39946.9	80871.6	93820	Na	87909.4	109573	53354.2	37294.4	50263.7	42014.6	Na	26797.9	40134.1	31559.3	25745.9	25169.6	Na	18811.6	30790.2	31961.7	33855.4	19636.7	8084.69	11789.5
1L_gene_21945	203015	148870	160829	139692	142380	176446	203613	210167	269194	212623	168156	154912	140239	112070	84614.7	176307	143029	126473	85798.7	115455	125569	187357	210994	192351	185111	138282	116317	101065	168990	259549	216888	207583	175700	133912	146261	197344	180425	130961	137200	167574	142429	135628
1L_gene_21948	300185	282348	280636	250576	267058	251931	256129	234091	168040	217259	197632	168736	137364	188123	117078	390965	137123	96211	174464	152559	191484	201549	135406	218585	178607	238454	240151	256202	238518	331362	340949	147510	237228	159366	236874	246882	232525	274340	253163	65011.4	252703	210553
1L_gene_21951	343786	315383	311431	297953	285054	421869	414469	272911	280049	259274	291545	197833	232781	208997	212649	415424	193882	314100	235504	204697	246722	213241	250841	289280	288799	257117	189197	236727	222864	356021	258456	258534	315085	187398	223212	211726	205899	264026	331989	258195	223343	193585
1L_gene_21958	457087	481684	387028	378435	394143	450885	585682	512223	519881	634413	441574	371381	330092	335543	397854	804679	579035	414460	363273	383582	499814	447959	398665	487781	369661	361464	322596	322843	410156	489605	503028	456979	437154	332395	378878	460130	408771	364386	424992	394865	340721	316706
1L_gene_219664	687091	603455	727709	973671	1.17215e+06	1.0069e+06	753767	896597	1.93007e+06	575832	1.31394e+06	1.35487e+06	710555	568701	820886	739963	729456	758488	845031	716312	801317	1.07365e+06	739553	715449	1.1389e+06	521997	665822	1.1277e+06	645576	431685	593064	859803	1.17451e+06	769219	797267	470756	421087	725426	566014	538505	572824	608941
1L_gene_219688	213161	126317	95734.9	196044	279325	179183	76029.1	235649	320236	129074	275607	183948	141691	88950.5	170406	96632	150096	154467	194173	171298	214707	151888	120247	102057	243274	102177	155644	141266	113172	56716.3	52144.8	138190	230399	148784	98577.3	82706.8	59057.2	77306.9	80736.7	82284.6	131333	123509
1L_gene_21969	239626	193132	187876	161526	156823	200744	234460	201963	268952	305593	237021	264075	185454	199897	128532	156224	177895	136831	127362	82353.1	130169	203602	194413	238668	183975	177122	157159	151553	224051	317617	285183	329515	204104	203224	185698	216721	194305	193186	190192	174162	167508	150469
1L_gene_219708	130509	78985.7	105765	149452	177195	80912.3	74784.4	263241	97903.4	117048	194564	196577	123114	111663	149082	73418.6	118320	169792	155860	90084.2	99112	282897	163218	193374	206137	91050.3	198158	207713	202260	103698	96107	153572	237771	147133	234508	107657	68893.8	81252.1	226240	129028	98697.3	136131
1L_gene_219711	160300	54482.5	116427	206236	269220	122315	93207.2	324025	154123	111770	209957	329169	154419	100357	264062	260758	253066	283528	208934	180078	146756	379952	207910	281623	228756	111504	272935	332967	264759	111212	92870.1	199668	318917	174124	341560	151079	59178.3	100679	354748	168829	120684	131973
1L_gene_219718	114504	78687.4	141747	140101	196435	138750	76841.2	146161	72809.9	65636.2	80120.4	130312	107456	74221.5	306888	111354	283884	274527	225972	181846	197351	201786	110855	176632	171003	68397.3	190669	203458	112739	90911	52251.3	40981.6	120427	144058	49223.2	76084.6	55666.3	76070.9	312197	107816	131801	106737
1L_gene_21972	Na	154320	70802.2	114884	100487	84650.3	120512	181052	53921.4	135561	147328	Na	161949	132107	144327	382259	230688	124424	149997	152709	188991	105547	146568	123293	Na	97677.2	151538	Na	193810	330297	281300	175968	193422	137598	172578	187535	187894	156273	133019	161533	187891	185698
1L_gene_21974	62704.9	62227.1	62244.6	91918.5	71902.7	101991	78497.6	75863.9	38718.7	87030	43774.8	51139.9	44862.3	50858.3	54816	47304.7	35208.4	73670.6	94526.2	34529.2	56886.2	53911.7	45903.5	57696.9	47007.4	15807	47201.4	40431	56026	86486.9	60650	38777.1	58065.8	47055.2	61301.2	75523.2	59129.9	52833	51426.8	54748.1	53539.3	56884.4
1L_gene_219740;2L_gene_150582	27227.4	Na	25877	46700.6	45860.4	40681.5	Na	57856.1	65978.8	Na	44619.2	52187.4	44095.3	30763.4	27806.5	Na	Na	10795.4	9306.55	31717.4	20471.1	101946	41974.8	42940.8	53130.2	Na	48093.6	72278.3	34377.7	35893.5	Na	20276.8	52181.5	32235.3	67440	26035.9	23136.5	40736	15375.1	14360.5	34306.2	51022.7
1L_gene_219741	33468.1	25315.6	37911.7	42464.2	51141.3	40065.7	23889.1	49633.2	18796.6	12985.6	54244.8	67477	36294.7	25475.5	41939	31272.6	31741.8	39761.8	27481.1	31701.4	26548	53438.1	38695.3	67659.3	85601.2	30872.6	51526.3	58985	86450.3	42983.7	42737.6	50714	58620.7	44334.8	46745	34812.2	21701.1	26331.4	55919.1	25675.5	41209.1	31181.4
1L_gene_21976	35657.2	40628.7	47873.5	36020.6	31390.6	35925.2	47179.7	22430.3	41115.5	69427.2	48991.7	48716.1	32439.7	46849.5	15896.8	24937	23332.7	18504.1	27319.9	11273.1	21050.7	32561.1	63633.9	46316.5	31162	16520	25907.5	25337.6	78862.3	52987.9	49636.6	46927.4	34802.3	31942.9	33874.1	51250	42470.8	33443.1	41828.8	41373.3	39125	43275.8
1L_gene_219790	58203.5	50973.9	78990	146151	160585	27311.2	31014.2	87612.5	93931.7	53821.9	111183	160478	135596	63597.5	37687.5	Na	41502	58447.3	90636.1	51600	59229.4	150329	103866	82244.9	84746.8	44514.7	90222.8	106888	73866.7	48936.8	37681.9	87782.7	93025	72651.7	131899	56640.3	39294.5	61875.8	40353.7	51716.5	49670.4	73037.5
1L_gene_21985	242254	254309	238952	181515	189237	158450	167843	177396	120023	162496	177472	162130	125566	200720	110536	220820	134480	73744.7	138331	121788	114655	189305	99321.2	157275	138899	159412	104964	197522	163190	263719	243788	157333	163646	179219	206582	99292.8	157829	148808	111773	144420	130658	158915
1L_gene_21987	316402	347046	326585	228816	193211	310130	312940	390409	440344	315829	323150	244287	218287	209911	151420	427970	249523	161666	191921	194430	214299	374949	313052	262113	224023	162889	213829	261514	334103	504116	426907	349081	329657	300822	255297	322121	309016	293480	286048	325788	250634	252124
1L_gene_219899	16649.8	6789.37	14907.5	10523.6	24449.7	Na	Na	56852.3	15911	8438.44	25805.8	40102.5	15471.3	18926.3	29784	Na	Na	47429.5	30933.3	17966.5	19188.3	20427.3	23499	22634.8	31577.2	6845.19	38252.1	45688.4	30879.3	8011.97	10303.2	28534.8	29787.4	21335.3	24380.8	10687.3	10153.3	15379.2	30943.3	9058.84	19041	22449.4
1L_gene_219930	124917	71529.6	180431	366974	294597	246287	116495	178354	431955	158555	302137	360513	193420	129700	313219	247967	288599	390414	270127	242992	237375	504252	222425	301687	380565	151917	281912	421600	295605	127166	114054	184676	267176	272903	359406	126229	138527	251060	204938	155195	195441	235902
1L_gene_21998;ZS_gene_115977	42974.5	31665.8	24487.7	41426.5	53894.5	Na	59381.9	Na	39938.9	Na	60955.5	30519.3	40880.9	25979.5	21647.7	Na	Na	Na	33683.9	12885.3	Na	Na	Na	61757.6	50436.7	Na	13531	34665.2	18774.8	51132.1	34955.1	49327.5	53863.6	26488.6	49894.3	27465.6	33945.8	44885.9	35129.2	36998.1	25179.6	40116.1
1L_gene_219982	460574	260610	438568	410787	383518	252784	151762	290821	414526	384019	189391	297015	219218	239890	196496	235876	310025	227120	195014	227442	238154	200296	150026	222756	234207	110836	96015.8	80091.2	251858	128145	135617	373800	247594	155205	178152	171224	51281.2	54091.7	232640	291893	134297	213351
1L_gene_219993	91749.3	79013.7	105664	232909	221470	184403	124277	167158	230593	104161	146022	160630	103122	54643.7	126092	167130	149807	143076	174590	63182.4	98249.2	135083	122077	151160	151279	61639.2	64120	117467	111901	48161.2	56747.3	90276.9	134803	75211.2	72490.5	54623.5	39983	41579.3	159080	129469	79975.8	85754
1L_gene_219997;1L_gene_399897;1L_gene_63355;1L_gene_73837;4L_gene_400849;5L_gene_170528	97217.6	102216	89645.6	109747	102367	86980.2	64948.6	112415	76663.6	74006.6	105042	124101	106079	126364	116588	120646	78457.8	159835	156749	132114	107664	57432.2	55035.4	143289	163506	168113	107611	87753.3	108843	51543.2	109657	53632.9	120771	85087.9	101110	96519.2	128452	150137	112570	121208	130393	119982
1L_gene_220002;1L_gene_237658;4L_gene_127707	94982.8	60167.2	97845	114857	146890	92975.2	54202.4	297833	141282	100423	185222	238038	97050.2	76253.5	184951	196657	141710	238954	189866	127571	85639.9	195479	94624.1	204361	262764	110219	123398	126216	232254	100171	74589.7	183796	275283	150689	180977	179511	67112.7	110276	269865	175865	84962.2	154920
1L_gene_220004;ZS_gene_221297	218602	197696	445715	532320	454567	49218.8	126264	144457	184558	128082	204476	259115	230822	147351	275667	258816	314877	582217	420254	328013	301986	248795	157130	268420	264502	183963	268433	272274	189729	100264	96693	186821	211212	198032	232621	163428	114945	212093	209578	256486	194776	192964
1L_gene_220024	825022	500735	838886	1.46883e+06	1.56469e+06	796454	538241	1.10031e+06	1.30908e+06	880109	1.32293e+06	2.00569e+06	1.2821e+06	897752	1.25272e+06	1.46598e+06	1.0359e+06	1.47174e+06	1.67266e+06	1.1015e+06	1.26932e+06	2299053	1.57765e+06	1.20163e+06	1.0729e+06	626680	1.67651e+06	1.71855e+06	1.00796e+06	603041	523982	898618	1235413	1.18675e+06	1.92853e+06	654717	573314	974893	1.06653e+06	769034	913913	1573849
1L_gene_220025;4L_gene_156638;5L_gene_141677	1.05427	5981.94	Na	51966.3	107654	47328.7	1.27414	82728.3	1.93718	1.33863	60054.8	131460	Na	NaN	82563.4	Na	73409.9	1.40536	91104.7	94221.7	54782.8	83067.8	91174.3	84992.8	72280.8	29092.5	109604	67878.6	75916.5	40011.2	37691.9	49234.7	125207	39381.9	84601	24724.4	4107.44	Na	117230	Na	60061.5	6090.01
1L_gene_220073	125042	56480.6	100005	108502	194555	117303	98841.4	190575	74871.8	Na	194977	280903	93068.6	59173.1	111674	85490.2	189203	278769	101647	49708.9	103694	219606	133514	161766	159115	73213.7	244120	240764	211361	85023.6	89715.6	152419	273098	121781	102270	67566.8	61978.9	107599	221156	124508	71245.6	51562
1L_gene_220087	230950	151014	273538	318640	334797	210258	134997	153164	232994	130637	135230	201802	157635	153944	112111	113014	147322	132340	119114	145779	128155	145913	109149	138424	139374	59215.1	62274.5	50313.9	113428	75185.4	54926.8	149088	143094	88276	115286	89873.6	38893.3	35129	181431	150496	153471	208206
1L_gene_220229	43637.9	20371.2	Na	15146	12281.6	134331	124179	31466.9	75649.3	51115.5	Na	19820.4	14975.7	Na	36361.1	116120	48180.6	17217.1	Na	32952.1	12997.3	61634.7	48789.5	Na	43826.5	19535	Na	Na	10652.8	20486	40467.4	18896.7	Na	15483.3	Na	Na	15699	12047.5	20241.5	21951	Na	12298.9
1L_gene_22024	507176	451030	443184	417724	380799	470233	535520	428827	670738	640295	388930	401162	347960	411699	197140	432027	434381	229953	339288	254946	275213	500456	506844	517553	356505	351460	319900	347668	398286	490104	468080	508569	456283	375876	379924	456511	437162	432799	147748	285305	258155	224934
1L_gene_220341	262190	199640	217381	232201	240492	222125	359917	174930	281891	270089	206130	199139	190966	178026	203089	267880	202175	225475	205169	175083	214172	198828	243191	239097	188794	199383	178478	197498	248666	215514	231378	245178	230594	192150	170339	185730	242386	208057	132380	177173	207451	180162
1L_gene_220344	55023.5	78662.4	44802.2	81908.7	85662.2	127350	152427	52327.4	51265.3	68576.3	88264.1	55988.4	77627.2	78315	94666.6	113723	57029.8	172084	135341	79648.5	77858.3	61406.1	38534.5	32477.4	67502.6	63013.7	44406.7	75955.3	44464.6	47354.7	74584.5	56284.5	81750.9	51284.4	45733.6	46914.8	55291.8	97989	146386	104417	77791.8	41370.1
1L_gene_220373;2L_gene_162641;4L_gene_66243	63273.7	36961.3	17947.8	31836.1	31521.1	Na	Na	Na	Na	Na	Na	Na	Na	9480.54	7560.33	Na	Na	Na	Na	5080.61	15176.2	Na	Na	Na	Na	9819.11	Na	Na	25156	12540.6	22547	70315.6	40327	31174.3	32028	31696.3	23014.6	15154.6	26747.3	39403	80377	35631.7
1L_gene_22040	284052	280232	277564	278733	270584	317016	330967	311095	398425	237790	185165	247222	244065	232437	201277	612393	370288	215849	236937	191392	269368	265694	241943	330150	238657	223576	219436	209886	227982	335875	294237	284184	285821	221925	244042	250474	220862	246172	200354	188217	249700	191508
1L_gene_22041	599327	551291	549496	467278	422844	451405	548440	637868	474177	547770	475130	465166	411767	414243	290213	519055	327556	304844	254052	288675	333299	433488	452680	491162	466795	501867	392639	349910	630932	738553	733747	530598	469294	474054	569730	558648	440224	455685	427195	432436	559928	426956
1L_gene_220423	189352	198604	201262	151680	198011	167972	163248	161217	116165	178627	193469	257178	252938	202503	152558	178889	238688	147044	129453	96554.8	123069	154077	202208	226684	131398	193337	235469	206422	248061	238839	196800	335990	212900	204044	145711	126310	149303	164676	141206	129910	193175	230035
1L_gene_22043	92955.3	115332	84294.1	80339.4	87596.3	85406.3	118320	92939.6	100201	123525	65374.2	95212.5	85474.2	99052.6	93246.6	103849	95084.1	65073.3	78414	52702	63055.2	81535.4	103155	109080	89743.5	78676.3	69693.5	74660.4	116365	99960	112309	112049	78315.4	81525.3	97169.3	119510	95999.9	111091	46729.9	79031.1	84792.1	69804.8
1L_gene_220433	56477.6	95041.2	102671	92210.5	94284.8	50115.5	62891.9	90701.3	131533	94519	76634.1	39245	140806	130507	126898	239431	157048	104498	110302	131975	108782	72775.1	93346.4	66232.8	82057	126764	84531.7	89640.5	85049.8	58975.4	81927.5	45888.5	50416.2	98291.9	93437.9	110078	91362.1	96848	82353	54505.3	114177	102306
1L_gene_220434	12328.2	16613.6	19616.2	13295.4	16540.1	19475.4	15087.4	23595.8	18933.5	18753.5	17130.6	13417.6	24792	25634.9	19643.2	Na	27648.5	15115.5	18628.3	30132	14746.1	16895.3	17331.5	24985.6	11031.6	13536.1	24049.8	13673.4	13388	30435.7	26366.3	13901.5	22344.1	20266.9	21266.7	17248	12993.9	13293.3	29452.8	12661.1	23154.1	23134.4
1L_gene_220444	191135	205145	181153	214371	194489	159242	191646	185409	155862	177429	164467	159138	263682	267592	147217	323205	172604	92884.4	207966	70138.6	170961	196960	158880	195093	102680	169859	168249	120354	186306	248942	205754	134432	179248	243119	219591	191377	197656	179761	185767	153645	230366	247668
1L_gene_220445	295367	326751	290746	264914	294077	285356	295400	489771	416216	331432	384778	251551	562708	418068	104182	413366	338976	232966	172479	234308	252262	314702	424194	316739	226132	315162	297165	313437	339901	451016	388132	273937	368555	371668	299793	258310	276060	208109	188561	247269	297086	320060
1L_gene_22056	303275	220770	248762	200444	176152	235135	243211	314554	257782	334680	243698	246490	232935	231632	200154	226531	223217	206340	172381	178430	206751	227751	241875	257782	241014	238422	184396	210470	273766	336638	345931	366575	265970	243424	238293	256413	216138	225064	218376	208846	215553	254003
1L_gene_22057	1.206e+06	1.20025e+06	1.16635e+06	1.09861e+06	998972	1.05022e+06	1.1981e+06	1.03463e+06	1.29049e+06	1.54951e+06	609825	675881	1.12947e+06	1.23151e+06	1.03257e+06	1.61937e+06	1.35821e+06	1.19367e+06	1.21986e+06	1.18407e+06	1.28543e+06	1.13846e+06	1.14846e+06	1.44901e+06	1.30054e+06	1.04761e+06	895938	1.03386e+06	1245327	911435	1.49892e+06	839702	662698	1.12835e+06	1.27412e+06	1.38529e+06	1.26106e+06	1.09418e+06	1.14529e+06	1.21375e+06	1.31433e+06	1.2297e+06
1L_gene_220820;1L_gene_240739;1L_gene_96944;4L_gene_188606;4L_gene_194805	66454.6	Na	154565	129565	129000	Na	Na	695631	38871.2	Na	Na	Na	Na	29683.9	104329	Na	97961.6	38230.5	98335.7	113280	199185	Na	94999.2	Na	Na	Na	24910.3	43927.4	60300.4	Na	Na	108379	284828	236555	Na	79363.3	Na	51669.6	96200.5	Na	93306.9	21404.9
1L_gene_221405	438407	409560	302174	498916	453285	757893	833486	424608	606834	536747	542606	470710	303473	280178	276416	471615	415729	552343	359862	181654	246706	327263	334903	388596	453550	326377	163832	372737	421600	544480	557832	716624	560305	267575	300532	361483	266536	432149	681017	448998	177557	197053
1L_gene_221409	71815.1	24723.6	42821.7	52134.9	33838.3	68371.3	85927.1	41219.2	97030.1	95158.2	41329.3	64972.7	58958.1	74205.8	26213.7	Na	Na	17076.7	20686	18977.6	7068.98	61390.6	43699.6	39999.6	49463.3	34559.7	40449.5	27815.7	70048.5	78640.6	69482.2	71153.2	27053.6	41079	40607.6	56047.7	64907.2	51842.6	42224.6	37071.3	38900.4	44107.3
1L_gene_221637	335646	239390	214361	299698	279326	616262	261431	368318	371824	344854	845159	451732	196717	210019	341516	564504	381638	463293	538830	273673	178155	368985	282317	495420	385790	295682	311682	1.19991e+06	352411	283824	355414	548503	335041	240457	218884	449202	323450	508392	277133	380918	235732	518248
1L_gene_221883	154459	134792	110991	93525.7	82584.8	349821	223039	115094	288809	270891	125839	131664	57562.7	98199.3	177886	270911	329126	154554	156718	151713	172951	244196	252720	244209	172754	127031	79418.5	75987.4	70227.7	137606	81717.7	171149	99385.6	67680	75653.5	76333.6	80511.2	61147	81139.6	79832.9	52537.3	51010.6
1L_gene_222194	2982	Na	Na	NaN	Na	Na	Na	Na	Na	1780.3	Na	Na	Na	Na	1523.11	3025.54	2531.31	Na	Na	1933.18	NaN	5058.53	Na	Na	Na	Na	1841.2	Na	13771	6902.53	13630.6	Na	11821.4	Na	4969.72	3877.07	Na	2562.84	11973.1	7429.71	3986.06	2569
1L_gene_222640;3L_gene_102405	3.89165e+06	3.34637e+06	2.58762e+06	3453432	2.3533e+06	6.48555e+06	4859136	3.11316e+06	4.5097e+06	4440590	2255925	2251329	2.95653e+06	2.43513e+06	3.99386e+06	4.0219e+06	3906936	3488888	3.19573e+06	4393266	619948	3.76858e+06	3.92946e+06	5779354	4250692	3.14043e+06	2429641	2940915	1.91246e+06	2.29901e+06	3.33101e+06	1.24271e+06	2400824	1948745	2.04925e+06	1.64147e+06	1.95375e+06	1890300	2.60477e+06	2.71595e+06	1623168	1.60152e+06
1L_gene_222676	296254	315010	300882	330661	296605	317688	378020	299073	296945	312046	236403	279178	285606	287136	273894	319368	343179	355081	335561	283837	326079	264489	240628	305261	309835	240150	247484	246058	262233	290846	307507	216819	198255	212837	250101	268218	267547	251161	267696	241244	222478	214119
1L_gene_222699	172850	213424	335904	234626	237316	189060	95577.5	225688	132636	176826	282792	334832	255388	220699	159419	275888	88388.1	218778	196335	213616	271340	136345	157251	153872	209707	323133	232010	332927	226973	132056	138054	119604	146492	257888	303346	251507	240048	337003	203188	231598	280977	212796
1L_gene_22276	66960.7	39370.7	Na	84529.7	69925	479757	538593	98678.9	410991	80493.6	99496.5	Na	16539	44917.2	56974.6	276454	Na	59985	54070	75494.5	39427.9	113555	98124.7	165630	Na	33760	67402	57967	Na	19312.1	30773.8	78968.5	56874.1	42057.7	Na	20584.6	23601.3	37315.6	28662.2	Na	Na	Na
1L_gene_222795	338490	294555	377272	21189.2	26582.2	30985	19444.8	62952.1	187911	30914.7	154399	150810	32180.1	19522.1	68928.3	43380.7	36465.7	113992	153917	71243.1	58602.9	111404	47386.6	52960.9	184422	73230.1	52053.8	58101.6	128709	21634.8	13148.6	82209.2	97315.3	28730.3	41359.6	102892	64167.7	36690.4	62617.2	110503	9954.48	41223.1
1L_gene_222818	27122.4	15773.4	27540.6	40651.6	29890.9	27913.5	21208	48468.6	229478	22988.3	131545	52147.8	28396.5	12022.2	32266.1	147902	21972.6	56321.8	81429.4	67530.5	37546.2	64328.3	16807.2	24803.2	64817.1	58772.7	60605.8	158540	23166.4	6030.44	5855.86	15995.1	32635.8	19244.3	28153.2	33990.3	67222.7	53477.1	19771.4	28173.8	27799	60030.2
1L_gene_222845;2L_gene_249118	120874	92541.1	104802	88249.2	100386	95702.6	71619.4	136115	402879	83044.9	393234	326634	133212	88755.2	179016	135365	104784	286682	301992	174547	164296	236348	144123	145819	545788	347412	217598	428813	208868	62424.9	68156.8	238155	294750	182680	188875	210574	217682	267812	101637	271969	80009.3	180947
1L_gene_223099	22745.8	23779.3	34670	21713.6	40344	Na	Na	Na	Na	Na	Na	Na	Na	23253.4	6146.48	Na	Na	Na	Na	Na	6311.15	Na	Na	Na	Na	28397	36588.6	Na	43511.3	30371.3	56990	21648.2	35328	52284.1	52074.7	24935.3	34667.5	41120.9	56534.1	31704.5	144733	45201.2
1L_gene_223100	506893	626679	693438	602710	716668	544819	493392	357285	351097	469244	439107	464153	581925	600420	518551	527838	563616	660060	676988	590364	691404	362766	436794	445912	483374	456504	584084	535722	626987	481533	538120	589498	492193	641588	698358	590072	677798	698270	605431	640086	928730	631919
1L_gene_223104	49395.6	53804.8	85835.8	69505.2	89944.3	34734.2	10183.8	Na	Na	Na	39952	54736.9	24051.5	74458.4	7485.39	Na	Na	8775.96	Na	Na	Na	Na	Na	Na	Na	26644.6	19791.5	28049.6	122993	72424.5	106154	24083.4	55350.1	64399.6	92201.2	53697.1	82645.2	71945.8	120953	83333.6	227378	54532.8
1L_gene_223105	72773.8	22031.1	123268	105690	149664	47802.5	37720.7	43874.6	78871.3	227680	109518	108809	131840	119333	68030.3	58570.9	65195.8	56328.2	60920.4	70391.3	49464	26077.1	Na	21550.1	68303.6	66049.4	80721.6	92110	112295	51949.5	71088.7	30004	87560	114421	94766.3	80668.5	99051.2	111190	129003	106031	189248	92438.9
1L_gene_223106	141387	147150	181500	127829	142377	144121	94154.1	86582.1	100368	93805	86376.3	70863.3	225865	227621	418394	392197	460867	356005	390311	530643	335594	76085.9	117165	118275	104825	166799	169553	284320	164575	150623	134762	129403	116938	176900	178375	144220	213315	224597	211324	172056	160763	252887
1L_gene_223238;5L_gene_235736	53365	86931.4	101180	79452.8	51653.3	106616	115609	27673.3	Na	84696.7	Na	Na	34769.6	30829.9	17936.3	Na	58633	35486.5	57992.1	44502.9	95084	Na	25744.1	Na	Na	Na	29576.3	36400	42615.9	34267.4	91380.8	31691.8	16935.6	28848.8	64838	29374.4	58148.3	102777	97657.1	113502	88509.6	54526
1L_gene_22376	16650.3	20330.7	16838.2	26598.3	10438.9	44772.7	22142.8	11686.1	46084.3	50448.4	15204.9	11322.6	10472	Na	6484.37	Na	Na	Na	14494.3	24285.6	Na	16894.9	34517.4	Na	25065	7294.5	Na	19600.1	2760.84	9101.29	17488.9	Na	Na	12450.2	4437.55	7037.79	Na	Na	14520.4	34089.4	9636.12	Na
1L_gene_22385	5121.62	3405.13	2754.24	17555.6	11527.7	70762.4	72171.3	15050.3	38145.7	17347.7	21962.8	11492.5	NaN	Na	10750.2	69251.8	42194.6	12059.8	7939.27	12453.9	6770.61	26228.3	25181.9	27561.1	9344.06	12977.2	8232.28	Na	Na	8118.86	7555.97	7368.96	4143.49	NaN	NaN	3094.37	1.46855	Na	Na	4613.85	Na	Na
1L_gene_223855	37329	182939	33278.5	212611	104702	421697	318776	Na	45910.3	162272	114319	187677	60706.7	27214	121400	78984.9	80229.7	166809	109307	158310	29914.9	129870	Na	Na	50080.2	30095.5	Na	Na	84415.3	27389.5	39049.2	Na	Na	Na	55657.3	86762.5	18259.4	Na	64904.5	88110.3	51611.2	111659
1L_gene_224345	Na	Na	Na	Na	Na	62815.1	89119	Na	341480	13869.8	Na	Na	Na	Na	Na	Na	28233.1	Na	Na	Na	Na	30706.1	19459.5	Na	25346.3	Na	22635.5	Na	Na	Na	Na	13635.9	Na	Na	Na	Na	Na	Na	Na	Na	Na	Na
1L_gene_224816	137583	188447	169776	176938	206197	94604.4	71194.3	34740.4	41942.7	60610.5	24182.5	50100.4	158777	169235	105382	52447.7	46475.3	85236.7	99538.3	99553.6	111838	49876.7	64758	44814.3	52704.5	79021.3	141950	162577	196042	85357.4	182825	90729	82520.2	212704	231352	171850	199494	205162	201322	180101	412785	240521
1L_gene_224824;2L_gene_96967	3045.18	1406.31	Na	Na	2531.99	Na	Na	Na	Na	Na	Na	Na	2964.28	3134.9	Na	Na	Na	Na	Na	Na	Na	Na	Na	Na	Na	Na	740.758	Na	4627.09	3992.91	2699.1	Na	1492.59	Na	7592.34	2656.65	7788.02	2331.46	Na	Na	11305	2965.58
1L_gene_225079;2L_gene_253080;5L_gene_220920;5L_gene_230985	14598.5	17420.8	20606.1	32785.7	24252.1	15026.9	Na	Na	Na	37162.5	Na	Na	15854.5	40226.8	27729.4	62164.8	6730.02	26384.9	18905	11075.1	Na	Na	Na	Na	15881.1	10948.3	Na	Na	3927.65	Na	Na	Na	Na	13917.8	33016.2	Na	33030.6	Na	24223.2	22761.5	22476.4	17651.4
1L_gene_22510	394355	539273	480061	395513	404187	411952	361135	406196	385633	548665	308197	363684	538572	496462	410789	481737	654287	412550	398764	426860	395782	367533	505478	431627	339342	427820	544283	434613	430255	505204	448281	386761	392090	389237	424090	367603	437930	412546	366598	399995	506965	555885
1L_gene_225366	228542	197215	166012	173471	137752	466059	363347	312490	345619	427101	211408	166826	170857	137006	217579	301540	243727	130727	179359	220588	171608	261629	293128	455412	221464	279621	169259	189882	116748	158060	211649	75280	124794	109944	112956	129340	124278	147593	138552	148438	101952	114273
1L_gene_225624	39342.6	8653.07	8468.23	20489.5	46165.3	51634.9	57532.4	33091	67312.9	72341.6	37833.7	23947.9	28002.4	15143.6	87101.9	231886	118167	65000.7	33813.8	103916	61669.1	53308.2	45199.1	68142.1	49227.6	39325.3	23573.6	32994.6	18498.6	15232.4	17953.5	NaN	22975	15559.7	12884.2	12824.2	12890.9	24126	Na	29857	7423.87	Na
1L_gene_225773	243093	132380	103032	126366	137415	268276	228730	290768	448862	400147	313237	302561	207819	225913	232707	164769	157928	136523	101408	104480	128074	327548	455834	400397	275659	280312	142972	200614	189269	197131	207515	244384	84361.7	125074	94928.8	81785	87131.8	80564.2	62404.9	59957.9	59127.8	70786.8
1L_gene_22586	214282	205386	200080	191194	181695	213806	267791	152005	214656	186600	108245	101263	166102	159440	151663	229947	168889	123270	118435	133943	159512	137515	111960	232043	152867	119462	134498	152781	204063	196104	209374	177102	135997	151186	173424	195930	188207	155826	156708	152563	173061	153065
1L_gene_22587	96998.6	83048	94128.5	78383	79764.3	93509	105887	69396.9	81599.2	68540.6	47135	78258	78037.5	64766.5	48010	126322	90752.2	69031.1	65213.5	75498.2	75130.3	91467	74225.5	108268	74402.9	83817	64914.4	68830.2	108758	117660	101216	72986.6	82471.9	58852.1	73851.9	95515.6	94180.4	64194.4	111439	70915.8	98418.4	77104.2
1L_gene_22588	606744	572013	409168	503394	399379	663199	710244	688500	825700	793899	800228	696200	531201	554072	333083	842022	670910	442849	296368	401592	349795	745194	733886	712363	757602	548254	428924	471700	746463	783809	679696	686232	460338	462623	392013	608670	427648	439305	344161	327363	341451	338343
1L_gene_226045	404558	274273	93192.9	334534	318813	1.51747e+06	1.7903e+06	327197	709882	479709	389946	263467	55379.3	161003	354369	1.28942e+06	693297	271756	233937	470268	396605	678463	579513	805610	546566	325808	268731	295565	53647	169668	216302	303233	220805	286976	127960	78922.2	112029	202469	60763.1	125100	15394.6	47088
1L_gene_226243	364999	661781	669220	739801	582742	549621	501258	422464	1300310	720124	1.21608e+06	1.41993e+06	570948	296234	363636	627145	576055	1.59256e+06	4643321	997109	711325	534284	497568	960195	608086	1.62873e+06	581003	2158927	855583	226088	361281	315013	354291	394766	503532	1.56409e+06	1.06547e+06	1.94533e+06	690267	1179582	207715	497304
1L_gene_226292	Na	1.06707	0.945527	2117.56	7790.48	Na	Na	Na	Na	Na	Na	Na	Na	Na	875.476	Na	Na	Na	Na	Na	Na	Na	Na	Na	Na	Na	Na	Na	15368	Na	Na	Na	Na	1548.58	1587.64	Na	NaN	4973.56	1550.56	1512.1	16768.7	1965.99
1L_gene_226293;1L_gene_25651	73307.7	115022	106736	87419.9	97653.1	86773.2	48904.8	77074.1	127443	169849	13308.2	47691.5	143334	125710	53500.6	21816.7	72422.3	26759.1	14487.1	41408.1	16940.4	67607	132065	41133.6	33668.4	73894	96594.6	89891.3	125813	83912.6	113099	71359.7	73063.6	68890.5	77614.6	68609	110786	76889.5	54251.6	103372	72330	120638
1L_gene_226327	183253	173422	273826	238893	261629	84458.8	124723	63182.8	87489.7	Na	56298	117802	173376	206418	138388	28097.5	114254	143592	148197	149574	172995	37678.9	33248.9	Na	Na	116628	152751	96630.7	289210	162292	263679	123023	141391	251105	234349	163721	206731	243500	276128	242575	481594	228633
1L_gene_226333	136698	133103	200180	190518	193058	51900.2	36911.4	110549	121166	92142.1	189840	206066	138511	143713	155338	65627.3	119232	223487	185877	152889	223137	91315.3	127439	53675.1	141010	193601	99010.8	120016	102043	58211.3	108882	171800	114307	159930	141346	182221	164173	139004	100956	106510	176813	120120
1L_gene_226334	149490	102644	168758	154369	235441	48259.8	32950.5	76390.5	43049.1	70623	41956.2	151276	89079.2	88524.9	104628	128830	109442	153943	129901	74836.8	139183	70991.4	36512	11091.4	32180.6	73824.1	89299.3	69564.7	142990	89648.3	73237.8	64349.6	47431.9	120323	129080	79247.1	120083	95606.7	97853.8	115732	244831	75574.7
1L_gene_226426;1L_gene_28078	129517	48197.9	71413.8	74984.9	62416.3	94987.9	137143	Na	33052.9	54827.4	16244.2	38500.9	Na	58179.8	105449	82022.6	78499.9	105053	42702.6	66679.4	121641	31358.4	Na	34156.4	Na	Na	Na	61614.1	42661.3	55839.7	73490	148337	Na	48008.4	28872	59550	62191.4	110050	47324.6	60331.3	18736.6	61318.1
1L_gene_226447	274797	227210	213799	333782	245334	498661	417317	294332	255053	355866	294989	302381	252481	222682	196203	345180	269569	258463	293299	219317	207887	293444	221636	275536	289276	233037	189468	229005	218985	260219	264040	254183	255651	211137	228477	203387	164306	267783	237379	223414	124582	182838
1L_gene_226652;1L_gene_69009;5L_gene_235770	94956.6	85904.2	109360	103205	101305	114366	133828	70247.2	72157.8	126757	82136.2	72853.4	24429.4	51807.6	63055.5	92245.9	98839	85286	105685	69268.7	36681	64292.8	36407.3	81431.4	38692.4	85940.4	29960.8	67188.4	83472.8	91840.4	90621	81662.5	73699.4	50682.4	63989.3	88046.3	54815.3	80954.8	89430.5	102910	90153.2	99675.4
1L_gene_226667;1L_gene_68996	139392	135405	124055	111490	106777	122454	157290	147145	164864	150316	199991	99471.2	82827.6	80808.6	68099.8	149326	85085.7	67083.7	101088	84703.3	109709	161223	99281	86326.4	99571.9	93649	52525.9	63038.8	111278	99712.6	78874.2	80079.4	120925	94759.2	68255.8	82035.2	90910.1	98449.9	86018.6	81922.2	83503	84439.8
1L_gene_226670	728114	707238	701472	664757	594848	846101	940386	567185	673386	867626	240139	508869	502485	495906	438163	1.07392e+06	739184	568325	542443	447060	657641	482344	600156	833163	766088	650197	469033	643660	914381	838465	1.00684e+06	514574	608313	540340	626239	738658	538427	690183	1.29078e+06	834092	758968	643512
1L_gene_226692	222502	80353.5	225663	401577	333600	111041	108539	160079	101214	58981.5	420385	357222	276142	200644	251079	72224	109990	456483	415334	277750	237364	103947	92949.4	107344	380770	251822	330814	270538	79347.6	34499.4	36448.4	158646	164324	168851	166596	92578.8	147570	194931	200674	230669	151772	159535
1L_gene_22672	645111	889526	771124	657231	756132	670470	659593	666282	677035	782570	513317	507467	897904	860608	665913	928669	971767	693993	656307	768464	641284	551884	792969	680030	472694	595130	820108	796481	708661	747052	865645	628621	595985	760983	751851	560568	666150	674355	598872	645938	934574	920019
1L_gene_226737	552907	591884	352368	307513	252579	816627	746998	298505	456274	599593	320799	271875	304092	278185	279032	634375	658391	756478	581238	422151	438576	603553	476144	646888	635244	548295	226877	282914	191881	194748	251531	277519	194900	152975	204891	183007	159814	158207	429225	369197	168289	146120
1L_gene_22677	414275	558861	528621	392373	412148	485973	370005	443453	438761	289258	431120	484727	709633	765538	188881	479738	452523	281531	240360	267740	245825	435478	541652	412831	375802	366358	547453	432373	472060	729634	479124	502184	506460	518668	488931	383177	497889	395786	382941	391190	498999	614271
1L_gene_22685	274755	355423	300697	268837	286628	298366	247917	211498	248221	261841	230291	204207	329480	291106	255296	353542	359897	237183	241701	241014	269652	240223	288989	253056	177203	270460	303436	304921	245436	312463	264678	219326	294381	251229	242905	208829	242318	255006	300584	225510	308733	305288
1L_gene_22692	9836.46	17362.4	2833.97	6718.94	22189.6	12821.7	Na	Na	Na	Na	Na	7553.2	Na	19660.6	3966.73	9816.96	11322	3405.07	6588.18	Na	2766.02	Na	Na	Na	Na	12726.2	13645.5	7989.71	21621.1	4247.69	9499.03	16332.3	7607.4	10144.8	9914.08	17520.6	14918.1	19787.7	9583.57	14307.2	18553.9	30559
1L_gene_22693	86371.4	135740	132978	110353	97514.4	87091.6	43444.4	77572.3	116021	132919	78982.7	81009.1	143902	179065	109407	108169	112871	101141	53352.1	99539.8	81461	100639	160885	56846.9	88896.6	116422	174741	132644	148409	127388	155387	77824.9	69089.6	113962	104683	93085.1	103774	90101.1	89436.6	81800.8	149845	134999
1L_gene_22694	112953	187605	146672	115398	169762	131255	93875.2	130220	123923	150999	103887	132404	204548	193944	161920	113764	216697	121052	154363	117176	143504	97067.6	125359	104031	84685.9	105860	183941	107628	145967	150128	110124	103565	125671	126059	88811.6	108856	121912	117864	90606.7	73762.9	147434	120712
1L_gene_22707	83025.1	68716.2	70362.2	57816.6	59914.3	Na	50139.2	95863.1	122791	108059	118561	102910	125871	153420	140115	189240	309341	160523	131599	109833	137195	93750.8	203982	156152	Na	65890	107099	103812	71000.6	90636.1	57322.8	84091.8	94124.6	79308.5	65104.5	21853.9	110801	126293	70214.2	86249.8	23902	128229
1L_gene_22721;5L_gene_163822	358740	114994	405426	289389	263391	251807	245164	183598	57001.5	39628.2	93645.8	34439.6	145960	86291.5	75569.9	222285	81920.7	87003.3	110738	153085	248665	49348.3	34953.6	17909.3	Na	48972.7	69124.3	84220.6	221646	396959	290656	119570	245194	229978	208533	187879	220828	225100	689121	233316	385322	338819
1L_gene_22723	317054	431764	291763	227844	350104	295360	234561	252007	134723	152822	170897	187083	336643	325925	243220	341574	319728	239013	249584	297078	236456	181889	256298	299690	218327	224720	367219	302641	408596	386266	353292	334917	388372	350028	354368	271260	274718	332383	313683	232972	433991	404223
1L_gene_22726	359923	421935	385900	354481	362466	392588	255355	442200	425738	744799	427650	433609	578958	631570	429877	754541	601210	441896	379212	416089	361375	372255	570257	528470	312927	509442	509589	501815	354848	458317	375417	586862	431245	423470	369899	244207	376284	402033	356812	313878	315327	530733
1L_gene_227556	Na	34658.5	24969.5	131446	86568.8	386006	190321	Na	Na	132093	Na	121856	Na	57587.7	112515	Na	Na	206886	187623	161872	53453.8	52612.2	2657.42	48681.6	Na	Na	Na	Na	38194.4	8268.46	Na	Na	Na	Na	44216	42329.5	Na	Na	29177.3	45445.4	19832.9	79939
1L_gene_227557	59966.1	165181	115560	249712	181728	573978	436751	61960.3	135466	188797	143271	251548	78631.6	85770	136090	156229	88218.4	201744	178290	255332	39403.2	120938	54159.5	133117	69114	62297.3	14030.4	57841.1	74477.9	48945.4	50389.7	68100.4	66522	20954.9	88870.2	55417.3	46638.6	41948.4	99138.9	187459	36603.1	167396
1L_gene_227558	Na	29489	12386.2	45040.5	37477.6	108085	69988	Na	34584.8	66937.6	48913	72023.1	Na	36439.5	50993.2	Na	Na	85421.7	54398.8	53178.9	9530.03	64280.5	11790.2	55934.2	Na	13960.7	Na	Na	9917.28	8698.73	26180.6	Na	8936.51	6783.8	22940.9	13935.4	14737.8	9824.59	33565	40566.6	19911.5	45777.7
1L_gene_227739;ZS_gene_173281	Na	12698.2	Na	21622.6	6163.22	Na	Na	69678.7	147593	Na	44347.4	108088	19073.1	20516.5	15201.7	Na	Na	Na	39665.6	Na	Na	32685.7	29225.2	34260.5	47716	24766.3	34255.3	47559.6	44069.1	7986.47	13884.6	Na	16288.5	Na	16064.5	68066	73350.1	21271.6	Na	51796.5	Na	8933.02
1L_gene_22789	68925.9	150552	18567.7	20081.1	15360	99798.2	128943	69607.7	Na	Na	57408.4	36915.3	63381.3	62524.5	29829	67234.5	Na	Na	38528.7	68100.5	Na	6092.1	53330.5	Na	22347.5	NaN	89475.9	76808.3	68509.2	110934	81262.9	44810.3	50726.2	47584	67325.4	55963.9	33901.9	104208	72654.4	38047.9	73053.6	69159.6
1L_gene_227903	34395.2	48763.4	11612.4	32012.3	40592	53897.4	184871	59932.6	Na	126980	10454.1	Na	Na	Na	37659.7	Na	9865.54	Na	59958.8	60930.9	18335.6	Na	122.937	56.8761	Na	Na	6926.81	12400.1	Na	20976.2	Na	NaN	Na	NaN	Na	Na	9685.11	18667.4	12496.4	6688.76	6593.38	5648.65
1L_gene_22794	80646.9	85515	68975.4	54364.7	58840.8	62231.5	48607.6	63481	45576	56749.7	53589.4	57673.2	90129	85265.2	52872.3	131261	93257.7	54947	64845.5	57429.4	44238.6	40237.4	61676.2	40729.2	39819.4	33162.1	50505.8	45889.4	28884.2	57023.8	30051.3	64838.2	40465.9	59314.2	47309	35419.7	49021.1	39299.4	27864.8	49820.4	48103.8	28829.8
1L_gene_22799	139445	183637	164849	108194	147956	102978	88729.4	124752	160752	133342	155132	115729	147143	187910	178336	217881	219431	109131	133731	175479	140106	135233	90246.4	160191	96696.1	134211	177930	94914.9	128763	153401	123755	109134	137195	109003	120648	58492.9	97779.9	100430	76853.8	85431.6	97572.6	142821
1L_gene_22804	711396	842354	697958	588250	629126	754395	665170	813893	850317	953025	671229	674505	1.00281e+06	1.10079e+06	779561	1.09576e+06	1097258	802630	588678	756722	732729	967934	1.04385e+06	814386	661723	652266	1044336	970370	885741	1.22812e+06	964297	944884	821523	891333	805725	759804	790780	849843	501147	629323	891740	810713
1L_gene_229107	46037.2	15988.8	28985.4	21341.3	18849.5	33201.8	26365.3	Na	130601	Na	19239.6	84205.4	7215.63	30855.3	Na	35316.2	34915	Na	7032.26	Na	17697.7	Na	22427.1	12096.2	Na	25135.5	37518.3	26537.9	17583.6	16450.5	54588.4	Na	6028.06	12752.1	6037.63	12802.7	19385.6	Na	22820.7	16215.9	Na	15924.7
1L_gene_229600;1L_gene_93666;2L_gene_340612;3L_gene_287423;4L_gene_339734	344906	158511	276942	384940	310718	285374	112763	710592	400073	319595	564986	600413	418972	380238	348818	152407	312011	288749	399625	392877	359492	417123	341935	348805	632420	213617	315347	412986	347254	211046	239437	477652	423716	269295	401633	297643	288717	229204	311174	397830	324543	395512
1L_gene_229799	59827.9	48674.6	77844.6	37835.8	35630.7	48116.7	78270.4	60727.1	36944.6	57316.6	30520	32825.3	37933	39391.4	16986.4	25411.3	13665.7	20114.9	18064.5	9875.82	28438.9	39021.2	28820.6	41214.2	36041.2	34681.9	21593.7	38830.8	63350	91161.2	73497.6	57733.5	52384.5	40128.6	59796.6	66579.7	55736.4	64285.7	36366.1	54262.8	46592.8	49598.8
1L_gene_230351	166427	139241	93647	158736	235186	137059	112374	139235	135754	169070	82733.9	81834.4	194931	237022	162707	1.21512e+06	59294.5	197822	179242	163377	66630.6	70956.9	138536	102308	192042	52224	69481.8	40269	23514.6	110193	63603	59600.8	94451.5	86187.3	181977	25775.7	119793	41723.5	93793.2	148608	148064	85534.5
1L_gene_230536;1L_gene_28755;1L_gene_67402;2L_gene_229864;5L_gene_214020;5L_gene_89087	873043	587348	618854	443998	413785	965161	714204	998174	979760	1.2769e+06	848646	1.39549e+06	741281	403671	408092	332619	565181	623811	630851	231861	259791	768331	886619	970843	748201	511342	516443	316080	321737	371590	624791	613737	397474	356133	306000	283866	253237	237178	749215	642078	295376	259618
1L_gene_230708	72791.7	45504.2	9600.57	48166.5	31843.6	155215	222120	65847.9	30990.5	76250.7	37452.1	43731.6	75274.9	11305.3	32874.4	124958	82104.1	19051.2	16719.8	40610.9	35006.3	83914.9	17538.3	110189	64186.2	62890.7	109186	42751.2	96485.8	21271.2	33071.2	44453	168589	12084.3	85840.6	Na	27581.1	6840.83	12284.5	16498.8	94326.1	5191.45
1L_gene_231275;1L_gene_77264;3L_gene_220945	101185	91581	79332.8	84810.9	83783	162964	121961	134432	167740	183040	93976.8	93648.4	87337.4	104398	149463	200715	144640	103737	91319.4	134173	88295.6	135835	137625	118832	146924	104571	85225.9	95446	59101	77176.1	103955	106938	70479.3	62976.3	64670.7	76480.2	67624.7	70697.2	83313.2	95914.5	48056.5	48978.3
1L_gene_231525;2L_gene_172285	Na	Na	Na	102990	85748.2	218084	152370	Na	Na	Na	61928.7	65094.4	Na	Na	Na	Na	Na	5969.02	50244	Na	Na	Na	21092.8	32070.4	Na	13883.3	Na	Na	Na	20622.4	Na	Na	Na	Na	Na	Na	Na	Na	8425.83	19632.7	Na	Na
1L_gene_231546	3.34123e+06	3.72236e+06	5.25511e+06	3.40862e+06	3.32484e+06	2156108	1.56637e+06	3.18253e+06	2.12236e+06	1.47302e+06	4763597	4582809	4.88108e+06	5252336	3.7734e+06	2467553	1.72671e+06	3.26105e+06	3.59313e+06	3295001	6.26248e+06	2.72441e+06	2547571	2010449	3.53259e+06	7102910	4745117	6189515	4.38725e+06	3295638	3201650	2.50328e+06	3752467	6.15059e+06	4903051	5709895	6308875	6.21491e+06	3539245	3.08721e+06	5.8203e+06	4.79874e+06
1L_gene_231558	135048	171976	196695	220655	211805	112228	84502	100375	113312	70787.7	84507.7	138317	146201	140491	116248	106333	72765.6	78574.4	111750	100018	107822	52200	86246.6	90245.8	78866.4	98862.4	135196	136501	233300	175256	225398	112755	134102	259831	238142	188340	237881	236185	244091	233126	520750	231014
1L_gene_231651	346683	300406	177751	227454	257242	760533	829182	308438	498507	454862	302868	221162	261560	280863	502004	992214	1.0293e+06	636670	443831	808561	558455	301450	388223	348883	371759	227278	242765	168462	89243	212953	220634	166375	188846	163067	178809	134901	168500	174765	126033	203996	132335	141610
1L_gene_231922;1L_gene_328267	52739.1	53002.5	94542.5	49452.8	66301.1	11151.8	Na	14752.2	Na	Na	Na	15326.2	40592.2	65435.1	44115.3	36673.3	Na	34997.7	54830.9	64473.5	29808	9977.36	19644.1	Na	Na	Na	28667.7	Na	48418	28008.1	37686.3	Na	10731.1	40803.2	38288.5	33151.8	66824.5	84190.3	45426.8	45768.9	105579	52863.6
1L_gene_232068;ZS_gene_252382	26169.1	6836.37	23512.5	69459.5	71027.2	63829.3	44383.4	Na	90074.9	60736.1	252374	222194	91825.5	71411.7	36241.6	1.65948	Na	195211	103398	84843	67250.5	49234.5	10816.5	81164.1	162114	157838	130222	63867.4	26589.6	20041.9	24295.9	84907.4	78648.1	89264.5	69360.2	23967.9	104566	123011	32198.7	57796.8	33281.8	36450.9
1L_gene_232561	99385.2	128981	109900	88028.6	79886.8	88640.9	116183	82570.3	99286.4	133764	42641.2	57563.9	69249.7	66141.9	90216.5	110304	112379	133179	105573	99176.8	110804	69973.8	87831.3	99012.6	68792.7	50722	59166.1	41444.5	76737.3	87929.1	129594	54915.1	47903.5	70725.9	81198.9	112324	98419.1	77360.4	95430.6	91305.1	87416.9	67003.2
1L_gene_232562	774219	737062	734277	678262	614069	855336	987294	664610	754130	967881	709875	638686	557087	610482	614564	1.1872e+06	855872	749228	630625	577721	656135	672163	647347	746805	620453	568164	541297	610152	721081	982030	877542	944617	846161	640804	657308	741240	783008	794230	715609	791002	687832	631740
1L_gene_232601;2L_gene_152309;2L_gene_197118	317615	173245	107728	96115.4	70422.9	89420	122658	52199.9	62458.2	110917	Na	45549.6	46341.1	72789.6	135540	83560.5	72741.7	36151.7	46445	61285.2	131797	88428	77016.2	60236.8	172516	41174.3	6574.13	Na	27072.6	32801.4	41468.6	Na	27834.6	62044.7	40950	18699.9	90516	12294.8	15437.7	33261.7	43661.8	59445.2
1L_gene_232765	169235	131126	102386	175238	146916	348612	247135	213120	295120	272410	253408	295577	103710	102660	206279	476506	218330	175273	131918	130096	111937	200418	208685	235352	157224	150169	93067.2	99716.4	61942.4	121102	100854	238018	135441	62975.9	51345.1	62522	55409	54906.4	70086.3	98584.7	28662.7	34903.1
1L_gene_232893	109159	50634.1	82332.2	42388.4	Na	Na	Na	Na	Na	Na	Na	Na	40864.2	35960.8	57691.7	Na	Na	76320.7	14188	69226.9	Na	Na	4648.77	Na	Na	Na	Na	29167.1	6080.47	Na	Na	Na	Na	53775.1	70621.5	116450	82117.5	80529.4	116010	46057.6	101251	56132.1
1L_gene_232900	1.03399e+06	1.01194e+06	1.47332e+06	1086655	1.17114e+06	638579	517549	999714	464035	517480	1.26993e+06	1.31304e+06	1.23608e+06	1.28766e+06	1.02904e+06	790359	556412	952135	1.15678e+06	1.19328e+06	1.53041e+06	889701	716202	764027	1.10515e+06	1.6682e+06	1174068	1.47914e+06	1542478	907639	930936	786539	1.12427e+06	1657990	1.57682e+06	1.83284e+06	1.3149e+06	1.93544e+06	1.18848e+06	1.16252e+06	1.68039e+06	1.57155e+06
1L_gene_232901	84295.9	41923.9	81393.6	57291	48897.8	35417.3	17079.4	93315.1	24038.7	34976.8	93639.2	98653.9	74991.7	105822	59963.8	38720	31872	54235.5	86891.9	79364.8	74082.9	33302.5	61853.8	48213.8	49347.5	85687.8	68871.7	56212.5	45483.5	56839.2	27611.7	24694.5	36658.4	59306	50343.6	93896.7	66578.5	89794.3	30144.5	47424.3	74987.6	71881.3
1L_gene_232902	493280	518658	773813	584665	634950	318886	208981	466629	216443	248062	552443	464122	540575	660603	610239	332283	264708	485576	680500	726174	887016	399737	318743	332714	581316	854751	504389	692601	710695	416876	372994	300484	479810	732122	766053	841161	681623	873560	552864	564114	830239	667632
1L_gene_232903	75047.6	93060.9	157007	112288	109533	70810.5	31594	94718.2	49088.3	47604.3	84189.3	76885.8	110146	119139	105328	72711.2	35356.2	101677	113122	148113	165586	66995.8	59201.6	43628.4	94087.7	117114	90806.9	116027	134080	58677.6	57297.6	76194.7	77350.8	129900	131275	181660	135705	152632	107104	120947	178075	136164
1L_gene_232912;5L_gene_180398	210039	191042	307333	205190	223141	122127	203493	154178	95623.7	27559.6	132641	154398	294506	289495	279628	217635	115164	207482	197268	182342	370648	101764	94465.1	96482	178988	350969	212548	256872	164743	143665	137405	111886	130166	230786	251944	280375	303808	288355	160801	94812.1	310238	185894
1L_gene_232922;4L_gene_357691	14920.8	16479.5	46126.6	Na	Na	Na	Na	Na	Na	Na	Na	Na	Na	13097.1	Na	Na	Na	Na	Na	Na	58042.2	Na	Na	Na	Na	Na	Na	Na	Na	Na	Na	Na	Na	42497.6	28779.2	38384.7	37284.8	Na	Na	Na	48489.4	25350.5
1L_gene_233281;2L_gene_6034;3L_gene_91288;4L_gene_196807	71436.1	140020	198936	126042	148601	133411	103417	91057.3	127601	158303	217039	509302	104288	71133.8	52044.4	203906	146646	321173	731163	201549	98507.5	76875.6	96436.4	134945	85445	136819	105765	142319	105097	38962.7	20654.8	98400.4	71164.2	36468.2	75399.3	205796	101128	110881	167888	217320	46288.4	47124.6
1L_gene_233608	99833.5	64202.1	23668.8	33471.4	34506.7	372108	366597	99371.7	380569	154917	38212	61476.8	Na	21915.6	86385.3	273113	209571	49118.4	55088.4	146226	116728	213557	148996	208534	152617	59457.4	44518.7	55981.8	12961.8	Na	18823	55681.3	16070.3	83790	12119.1	16722	19192.9	Na	Na	39724.2	Na	Na
1L_gene_233994	66305.9	19112.2	32161.3	50675.5	43429.2	Na	Na	53877.1	95509.9	127092	34413.6	44088.5	103157	93592.7	95051.2	118434	111408	79064.6	43312.1	45345.5	44552.8	49660.8	97995.3	69010.8	45629.6	55280.4	73538.2	62203.4	59878.4	56080.3	66083.1	46963.4	22976	52510.2	51420.4	43655.3	58684.8	35893.6	42269.7	26175.6	44728.6	45116.6
1L_gene_234270;2L_gene_192732;3L_gene_110409	16268.2	46319.9	3705.81	Na	Na	Na	Na	18785.7	Na	Na	Na	NaN	Na	Na	Na	Na	Na	Na	Na	Na	NaN	Na	Na	Na	Na	Na	Na	Na	Na	NaN	Na	Na	Na	Na	Na	890.041	Na	Na	Na	NaN	1577.7	Na
1L_gene_234788	53807.7	62445.6	56192.1	92860.4	84219.8	134502	137308	50782	61489.9	57852.4	83189.2	82684.2	51765.3	53998.1	83301.2	84854.5	81076.8	128463	76560.9	83245.3	60531	30768.3	45514.9	51543.9	70541.5	69301	36785.5	51607.4	51878.8	65583.4	52584	83512.8	97513	46733.6	68684.4	53828.4	47842.3	72848	118524	89224.5	52377.7	47238.8
1L_gene_23556	24908.9	29901.4	11413.1	36551.2	33866.8	87867.7	77677.6	Na	48440.2	52832.3	18501.2	9882.12	25423.4	Na	45169.7	Na	41055.2	21108	24096.6	64145.7	27548.3	28053.1	45299.7	56080.5	46200.4	31519.7	25220.8	34225.8	28953.5	9262.34	16751.4	12243.7	16794.4	Na	14960.5	20325.7	12349.4	15579.8	18365.7	32089.8	11715.6	12116.4
1L_gene_235706;ZS_gene_423222	Na	Na	Na	NaN	Na	Na	Na	Na	Na	Na	Na	Na	4734.03	Na	Na	Na	Na	Na	Na	1586.62	1332.35	Na	Na	Na	Na	Na	Na	2187.99	Na	Na	Na	Na	Na	Na	3646.26	4774.67	4626.51	Na	Na	4684.35	13606.8	10622.3
1L_gene_235945	861451	807597	692827	748786	675896	854773	986392	807008	972206	931010	795341	722856	670415	671480	574101	1.0632e+06	815226	649396	577044	580378	706586	901658	783382	856105	805985	794607	646252	635263	902760	1.17709e+06	1.04461e+06	906024	779635	729709	706664	928474	776275	766416	791125	697837	663498	571920
1L_gene_235946	152787	144095	110240	129376	118060	166437	177126	118424	177621	192756	164511	141242	122372	110579	104942	308299	183415	141349	124861	156375	158530	143523	169851	171331	166824	145429	112287	125934	108716	189110	147702	134199	142283	109367	114766	170722	142674	126810	102466	142601	125623	114290
1L_gene_235947	332524	305801	290194	279836	260946	337415	366503	285553	384594	363907	258762	269389	235944	235339	271108	531217	406553	260287	259373	267736	301359	327926	342759	299747	273717	285092	241683	217634	279106	370348	321739	336135	299685	254434	228850	380437	297221	292606	260236	290804	269616	232677
1L_gene_235948	172549	184616	175850	186285	171732	198361	239290	178829	218936	222235	182737	165500	172631	167099	164518	324617	245151	163360	148489	166216	170525	194559	197311	233002	216937	180256	153160	153911	246635	292462	233975	187154	224265	168316	193805	232102	199363	181298	211262	190669	195555	159998
1L_gene_235949	1.65047e+06	1.49268e+06	1.18863e+06	1.35989e+06	1.15999e+06	1.43208e+06	1.62921e+06	1.44729e+06	1.52867e+06	1.5376e+06	1.35149e+06	1.16309e+06	962600	939763	1.09635e+06	1.85422e+06	1.40419e+06	1.00623e+06	894958	943421	1.15055e+06	1.37099e+06	1.3624e+06	1.40027e+06	1.2082e+06	1.06206e+06	1154811	876182	1.54668e+06	1.92915e+06	1.83972e+06	1.35661e+06	1302486	1.16489e+06	1078364	1.34406e+06	1.39522e+06	1.33529e+06	1.26849e+06	1.20066e+06	1.07584e+06	922818
1L_gene_235952	121266	117171	113919	99527.7	65811.2	86950.4	78226.1	165234	193274	145469	110699	128763	97093.2	125872	34852.5	48689.2	59516.8	42306.1	34389.3	34640.9	46525.4	97081	136745	78672.3	122594	87546.7	84637.5	80149.8	146067	196144	142820	145547	90461.2	95673.9	99224.2	147987	110909	100846	62137.6	83840.8	60776.4	98809.5
1L_gene_235954	252877	192489	181994	191306	185749	270307	318366	470451	413004	547739	416223	312005	240482	247989	200164	300826	235494	241264	216875	207658	248263	266957	288201	225861	234917	213748	166668	223572	228125	403488	295080	209808	267964	197860	192937	281613	250925	225078	221866	212786	235830	165757
1L_gene_235958	4130.58	9863.31	5884.4	12380.7	Na	11485.3	17900.4	9061.76	19803.4	13413.5	5962.12	2944.69	12725	4837.47	6431.75	Na	Na	Na	Na	11829	13670.9	14430.9	10434.4	9045.16	16059.4	5208.39	NaN	11189.7	5546.68	7524.26	4621.31	14157	6067.73	9570.41	8957	8973.24	6763.46	2259.81	8539.93	7563.68	8994.07	3940.39
1L_gene_235960;1L_gene_372388;ZS_gene_112388	46848.4	34643.8	35719.1	39478.2	34474.6	39536.8	44646.6	58470.4	46296.1	36683.8	44702.7	32023.8	38148.1	34390.3	19289.5	Na	11951.8	28512.2	26683.9	Na	26502.7	29060.5	35926.7	36178	40388.6	39807.2	22499.6	12218.1	45362.4	56431.6	34807.8	43725.7	51592.6	31592	36548.6	42764.5	37357.7	23280.2	42001.9	37018.8	32768.7	32514.4
1L_gene_235966	93665	125891	110606	90844.8	90920.5	118285	156327	49106.4	146361	146818	160087	158397	114313	50107.8	45704.9	125034	52676.8	34012.2	25608	44488.6	64887.6	78090	101245	44777.4	103765	92223	58995.1	96271.5	76787.2	95719	101580	53054.6	78602.3	69160.5	46793.9	44194.3	82103.1	75780.9	68936.4	111318	79061.9	67689.1
1L_gene_236400	299125	362900	458481	247212	246823	362980	150419	218313	42954.2	14042.1	202185	207857	386892	366755	165146	109588	44963.9	149871	135547	147786	134390	103614	187916	86738.9	113435	156195	168295	311401	226562	117674	170604	196024	217498	315384	247550	322589	341473	397610	189733	280207	476279	417350
1L_gene_23694	435702	279391	302350	266812	242677	352561	445943	205933	193196	218854	125294	162935	198560	185654	207860	300333	297790	126583	194588	188131	212054	190186	212659	215011	157605	186184	193273	151276	327024	286670	285897	133477	256799	210980	200411	265059	193834	199949	206056	200670	204268	225980
1L_gene_23706	484926	513987	718430	472687	563125	350242	289129	498201	226988	129727	560291	519530	644716	812921	483541	472953	186418	487949	510715	476325	673070	346206	364535	300704	454288	625102	598429	761102	599383	445626	437792	390136	460146	772460	740449	622611	828003	836295	583583	546061	978358	677126
1L_gene_23708	277808	262654	469128	333501	347185	162188	109567	233977	167232	85756	363166	312021	301003	283545	272136	270879	116923	317008	359130	312728	337643	209068	154887	123022	208742	338099	309618	584649	463704	217574	182307	201216	288607	530798	360618	456457	406965	528287	238298	293087	409087	347046
1L_gene_237103;3L_gene_473	81379	25346.3	20842.9	78675	45679.7	350017	318819	87092.9	86698.4	91009.4	Na	43039.2	Na	Na	24473	164295	63236.5	35013.4	15067.1	87335	41158.3	78846.7	63812.4	46755.2	19039.9	Na	19659.1	Na	Na	Na	33250.2	Na	30753.4	14361.9	Na	Na	Na	Na	NaN	Na	Na	Na
1L_gene_237268	17466.9	16979.2	14984.6	10465.4	27037.1	32255.3	19115.3	32328.3	11632.6	20020.1	26086.5	36432.6	11019.1	18779	13797.3	Na	Na	77330.4	20005.3	23937.8	30985.8	48161.8	23383.2	17287.6	14891.1	14909.8	30574.4	19026.7	26132.7	20332.7	12533.6	12528.2	24394	9495.96	13340.6	3676.67	6354.34	10676.4	19310	13509	17806.3	9050.52
1L_gene_237286;1L_gene_300066;1L_gene_369587;5L_gene_7941	198075	123952	164206	215891	249786	190416	124898	1.06431e+06	421835	339492	429994	287048	161749	151809	283623	218783	207599	354729	382981	250405	237422	445815	254847	172124	317239	143439	205699	201952	142263	121735	118177	214991	348164	135619	172358	125692	117225	112275	121466	157951	137181	161783
1L_gene_237316	65884.4	94751.7	93685.2	58242.6	61631.2	124229	56315.8	44360.5	194351	129401	74414.2	101878	142814	48006.5	54689.3	135997	208548	177976	318758	147470	130170	176271	290103	102107	168274	28548.7	58334.7	56956.3	76809.6	19033.9	28716.3	Na	50958.8	48458.6	46098.9	26496.4	52992.3	39222.2	138572	53885	47362.6	51635.5
1L_gene_237321	233463	106200	136107	178993	357362	47369.5	Na	270974	71835.1	142886	96481	128120	117414	75125.7	191227	92590.5	150456	164424	205749	115119	77648.6	117951	111057	152570	102134	55502.6	110831	119014	80983.8	60675.7	34064.5	44517.8	129228	78860.8	113984	63113.2	15762.3	45464.3	315376	101809	104462	115068
1L_gene_237399	155882	94038.7	195882	265865	381208	68464.5	63182.3	216759	115128	68735.9	200290	274530	312987	157288	288352	101611	200048	447521	547211	296602	316736	323706	230522	228029	158538	122686	315818	374089	210691	98817	99989.9	244497	464045	217509	312353	125705	84514.9	141751	344110	145393	159545	291289
1L_gene_237413	930804	653408	770106	969858	1.39291e+06	1.06354e+06	562086	2.04774e+06	1655702	1.05164e+06	1.61659e+06	1.16972e+06	876943	582541	1.15992e+06	611793	862726	941241	871272	819577	953815	879986	922253	880067	1.07128e+06	621499	751992	834298	893081	501555	370555	831923	1122694	769915	551404	464134	282105	362266	1152020	555865	500185	743066
1L_gene_237964	63116.4	55681.8	94194.2	34040.5	29851.8	112250	62753.1	51718.2	80639.3	114673	Na	Na	28508	21860.6	26216.9	11154.4	26535.1	22229.9	35453.2	4136.29	Na	27459.2	31128.9	44958.7	19770	Na	9690.81	Na	33671	Na	47041.8	Na	Na	24968.9	9115.42	32504.5	9074.29	15162.5	23370.5	87912.7	15544.9	Na
1L_gene_238153	272527	238438	202239	257762	186873	564669	362848	297160	492147	511373	296720	275659	251475	234661	270634	220717	226775	217789	223531	175783	131121	419837	418828	508416	325988	286420	273683	249233	211937	180243	263296	200796	177118	175705	166315	201725	241719	196932	128202	176538	110233	106951
1L_gene_238208	459083	453088	297943	469650	375021	1.05785e+06	694866	306257	673897	461143	501958	404872	283079	317917	463242	727375	489259	370862	352075	433613	396650	511701	670029	724176	396189	557550	430753	423684	297121	351409	313618	225943	389497	221781	251318	278078	247699	268219	313926	292896	150112	180000
1L_gene_238264	211180	213640	187570	190681	215629	243339	257540	223787	262242	218399	228749	192883	142820	175953	155071	196667	171802	153647	117265	97839.8	121998	191259	140038	179081	165791	133186	108233	103605	258146	271356	231601	248680	167989	139728	140028	226529	178628	142772	146109	174593	159961	119384
1L_gene_238265	229537	193572	219190	161279	125981	157225	220552	336024	205138	254218	182622	143142	99577.1	134992	109965	249259	187566	98271.4	127178	110919	150090	162931	169491	126276	102569	150370	88333.2	81922.6	179573	216029	213790	141645	155395	115071	141542	214523	162670	155414	179882	185629	105680	90661
1L_gene_238269	426184	505108	335429	420818	381116	532850	677629	545455	593321	611693	514192	423974	260665	340875	346572	650626	585017	449647	419637	363926	540888	520143	412341	467223	362002	391255	344649	320634	527928	731782	616612	697753	571213	352879	351055	520000	571230	408315	408620	487783	364282	314042
1L_gene_238278	54373.2	44918.4	33528.5	93780.7	Na	64724.6	Na	Na	Na	Na	50740	21426.6	Na	Na	20404.4	Na	77417.1	114517	57063.9	52213.4	122241	Na	Na	Na	Na	Na	Na	80597.3	92419.7	126581	51849.3	Na	68428.8	22837.9	22744	99235.7	38621.7	74826.1	162484	52075.5	43733.4	58523.9
1L_gene_238411;1L_gene_268901;1L_gene_317033;3L_gene_7814	83161.2	71971.4	85362.7	66853.6	76028.6	92683.6	94153.4	90302	91759	79940.8	75896.2	76757.1	70274.7	61549.5	49569.3	49715.1	70995.8	54068.7	75002	62446.2	103567	97057.4	56656	56439.8	64881.6	38791.6	73928.9	66050.7	90399.1	97832.9	102032	119229	84633.7	92712.9	87273.7	76875.3	70509.5	76795	58372.6	70136	88663.2	89491.6
1L_gene_238492	133403	132208	112137	110245	144060	113246	95682	178970	118064	112842	120568	121339	138339	117346	160737	129029	215301	179004	159352	151355	129690	152268	177660	139620	133655	89287.1	136632	123054	115351	109023	91881.2	127944	146895	129726	86227.1	82852.4	79941.1	84037.5	104662	74645.6	87491.1	125958
1L_gene_238649	35143.9	81911.6	96392.1	87623.9	73584.9	114555	157634	82638	115057	119420	95386.4	103827	80585.2	86436.5	Na	Na	Na	Na	Na	86649.7	Na	119693	168899	183871	126713	109057	94590.1	85658.7	40064.4	50413.1	57931.8	55200	46606.7	57601.9	34983	28194	41655.9	28138.6	19239.4	26942.9	14312.7	22101
1L_gene_238682	322986	209480	107517	170614	113224	832813	880755	208893	430165	390695	226876	181573	68407.7	112568	220652	627038	368417	123481	149503	299661	173820	360757	342761	487043	362389	157981	155618	182464	49157	99728.6	116399	135393	139734	151341	49098.2	32760.3	83585.7	111794	101476	134994	28487.7	61793.2
1L_gene_239020;2L_gene_44592;3L_gene_175796;4L_gene_354033;5L_gene_234768	954784	989455	670040	1.0775e+06	1.1061e+06	1.71294e+06	1.55072e+06	1.1426e+06	1.65296e+06	1.22093e+06	1.29496e+06	1.18894e+06	778608	755317	1132771	1.46211e+06	1.2938e+06	972418	620001	884355	821005	1245604	1.21694e+06	1474811	1.01365e+06	977282	697400	680952	407625	1.13582e+06	820575	997210	1.06532e+06	722076	697055	780951	602895	670600	803329	1.18412e+06	495136	623164
1L_gene_239150	330750	284185	211061	325519	278786	774719	614889	628737	941927	788163	626400	472700	283013	289394	485417	584882	491648	238319	305916	471125	317149	377346	551879	820674	391664	365285	356025	337322	258726	458887	408003	510694	474871	173910	121262	150903	193408	200783	219460	252021	108587	64152.9
1L_gene_239796;1L_gene_339651;1L_gene_47459	80639.2	71417.3	62977.2	66515.8	55268	109044	98275.3	63996.3	163123	68269.7	76667.1	89627.6	83789.8	69768.3	39047.4	96017.9	Na	54391.8	32646.1	Na	25779.5	86549.4	97737.7	100774	79485.1	45346.7	65122.6	56289.5	61409	111193	84187.1	51410.1	80338.4	56921.5	62700.1	70269.2	81515.2	62638.2	69239.2	81763.2	47849.4	70911
1L_gene_240577	236692	198969	133496	111458	99228.5	173957	124833	239005	267236	455374	114980	122361	135654	91039.1	172695	290801	252806	141522	160352	70520.5	94282.7	191223	212836	416537	135227	147150	92893.7	89246	184699	124182	197152	144929	134461	89301.2	82470.2	107132	100061	116733	161373	121041	90292.7	61428.5
1L_gene_240654	73295.1	109314	71869.7	68636.5	52456.5	124167	202117	119171	187693	199638	60865.7	30610.5	41005.3	37700.6	149269	180149	302674	176550	196711	68304.3	55669.3	66604	58005.7	174850	66477.2	104899	56942.7	34343.8	50561.4	74642.7	79208.1	76517.3	120230	178584	41910.6	44139.4	Na	65660	99178.7	89532.9	Na	33003.4
1L_gene_240796	166306	81253.3	40623.6	105679	101210	328980	213826	23008.2	166125	238763	94599.3	51235.8	6437.53	126857	180897	257551	211125	111563	102018	175934	171012	179786	216943	149219	65677.3	92834.1	112697	85336.1	20011.7	63068	71017.1	182149	156870	121831	63344.1	56660.5	106361	61206.2	47153.2	79287.8	48243.5	76632.8
1L_gene_240799	64420.2	128741	174148	74801	86368.9	58092.8	25363.1	37847.8	11585.7	Na	83854.5	95184.2	82245	94307.4	46612.4	27548.2	16637.9	43613.8	38520.2	40906.2	48374.1	19906.3	47095.4	20164.9	55640.4	59189.8	51127.7	53426	114949	53555.4	48261.9	41792.3	63650.9	99872.1	70265.1	93908.7	90237.3	155733	66094.9	81451	127339	120820
[truncated: 1,784 more rows]

## Sheet: peptides
PG.ProteinAccessions	PEP.StrippedSequence	[1] 20220111-CS-1.raw.PEP.Quantity	[2] 20220111-CS-2.raw.PEP.Quantity	[3] 20220111-CS-3.raw.PEP.Quantity	[4] 20220111-CS-4.raw.PEP.Quantity	[5] 20220111-CS-5.raw.PEP.Quantity	[6] 20220111-CS-6.raw.PEP.Quantity	[7] 20220111-CS-7.raw.PEP.Quantity	[8] 20220111-Q1-1.raw.PEP.Quantity	[9] 20220111-Q1-2.raw.PEP.Quantity	[10] 20220111-Q1-3.raw.PEP.Quantity	[11] 20220111-Q1-4.raw.PEP.Quantity	[12] 20220111-Q1-5.raw.PEP.Quantity	[13] 20220111-Q1-6.raw.PEP.Quantity	[14] 20220111-Q1-7.raw.PEP.Quantity	[15] 20220111-Q2-1.raw.PEP.Quantity	[16] 20220111-Q2-2.raw.PEP.Quantity	[17] 20220111-Q2-3.raw.PEP.Quantity	[18] 20220111-Q2-4.raw.PEP.Quantity	[19] 20220111-Q2-5.raw.PEP.Quantity	[20] 20220111-Q2-6.raw.PEP.Quantity	[21] 20220111-Q2-7.raw.PEP.Quantity	[22] 20220111-Q3-1.raw.PEP.Quantity	[23] 20220111-Q3-2.raw.PEP.Quantity	[24] 20220111-Q3-3.raw.PEP.Quantity	[25] 20220111-Q3-4.raw.PEP.Quantity	[26] 20220111-Q3-5.raw.PEP.Quantity	[27] 20220111-Q3-6.raw.PEP.Quantity	[28] 20220111-Q3-7.raw.PEP.Quantity	[29] 20220111-Q4-1.raw.PEP.Quantity	[30] 20220111-Q4-2.raw.PEP.Quantity	[31] 20220111-Q4-3.raw.PEP.Quantity	[32] 20220111-Q4-4.raw.PEP.Quantity	[33] 20220111-Q4-5.raw.PEP.Quantity	[34] 20220111-Q4-6.raw.PEP.Quantity	[35] 20220111-Q4-7.raw.PEP.Quantity	[36] 20220111-Q5-1.raw.PEP.Quantity	[37] 20220111-Q5-2.raw.PEP.Quantity	[38] 20220111-Q5-3.raw.PEP.Quantity	[39] 20220111-Q5-4.raw.PEP.Quantity	[40] 20220111-Q5-5.raw.PEP.Quantity	[41] 20220111-Q5-6.raw.PEP.Quantity	[42] 20220111-Q5-7.raw.PEP.Quantity
[truncated: 7,873 more rows]
