# Supplementary material for: Metaproteomics profiling of the microbial communities in fermentation starters (Daqu) during multi-round production of Chinese liquor
Source: Front Nutr. 2023 Jun 1;10:1139836. doi: 10.3389/fnut.2023.1139836 (PMC10267310; doi:10.3389/fnut.2023.1139836)
Supplement: Supplementary file 2 [file Data_Sheet_2.zip › Supplementary Data 3.XLSX]

## Sheet: 6 cycles all
Supplementary Data 3: Taxonomic abundances (%) of the prepared Daqu samples.
name	C1	C2	C3	C4	C5	C6
Aeribacillus_pallidus	0.251056	0.256468	0.254818	0.2679	0.340527	0.348975
Alkalihalobacillus_clausii	0.319617	0.348764	0.402521	0.361282	0.418982	0.472753
Bacillus_amyloliquefaciens	1.67934	2.14262	2.38042	2.55427	2.41959	2.40716
Bacillus_cereus	0.787287	0.71535	0.780319	0.709209	0.905477	1.19089
Bacillus_coagulans	0.205243	0.238006	0.851269	0.312555	0.26108	0.347404
Bacillus_glycinifermentans	0.223015	0.277104	0.337195	0.291899	0.331549	0.344833
Bacillus_licheniformis	0.800502	1.19212	1.26826	1.22405	1.09885	1.15874
Bacillus_paralicheniformis	0.626363	0.969404	0.952554	0.978177	0.882667	0.928772
Bacillus_smithii	0.271897	0.252957	0.287498	0.22838	0.299897	0.345184
Bacillus_sonorensis	2.39018	3.43727	3.43408	3.60973	3.73733	3.50532
Bacillus_subtilis	0.285405	0.323896	0.300055	0.311622	0.392914	0.421722
Bacillus_thermoamylovorans	1.38675	1.49729	1.64887	1.5733	1.67283	2.38542
Bacillus_velezensis	1.59719	2.08155	2.01519	2.13985	2.1262	1.96224
Brachybacterium_faecium	0.468526	0.646641	0.4567	0.602883	0.524845	0.413345
Brachybacterium_saurashtrense	0.166031	0.189361	0.164891	0.200364	0.159906	0.137926
Brevibacterium_aurantiacum	0.048307	0.134094	0.028674	0.094781	0.067753	0.061289
Brevibacterium_casei	0.001203	0.001775	0.007545	0.000963	0.002255	0.002756
Brevibacterium_linens	0.213755	0.217154	0.236072	0.240505	0.240137	0.259947
Brevibacterium_sandarakinum	0.00513	0.009378	0.005041	0.008671	0.003112	0.002811
Clostridium_botulinum	0.009025	0.00802	0.02074	0.006925	0.007125	0.008743
Companilactobacillus_crustorum	0.447405	0.386196	0.383746	0.418059	0.340174	0.387988
Companilactobacillus_paralimentarius	0.030191	0.03191	0.034859	0.018395	0.027924	0.022817
Corynebacterium_aurimucosum	0.08465	0.101206	0.112067	0.122968	0.108623	0.096463
Corynebacterium_glyciniphilum	0.016436	0.009324	0.018581	0.009582	0.00898	0.008482
Corynebacterium_nuruki	0.64043	0.240888	0.227764	0.234169	0.159082	0.167736
Corynebacterium_stationis	0.003117	0.001712	0.003084	0.001094	0.001556	0.00145
Corynebacterium_variabile	0.176711	0.179216	0.204908	0.199099	0.166202	0.129903
Enterobacter_cancerogenus	0.021715	0.021596	0.012491	0.011768	0.006837	0.007766
Enterobacter_cloacae	0.012124	0.060715	0.016237	0.038284	0.012185	0.008727
Enterobacter_hormaechei	0.068191	0.092909	0.082083	0.086899	0.090191	0.089311
Enterococcus_faecalis	0.121943	0.172724	0.196887	0.194565	0.184811	0.254401
Enterococcus_faecium	1.19902	1.20846	0.762861	1.00902	1.1516	0.958813
Geobacillus_stearothermophilus	0.020228	0.045919	0.047351	0.056154	0.037802	0.052424
Geobacillus_subterraneus	0.000409	0.000868	0.000671	0.000743	0.000412	0.000739
Geobacillus_thermodenitrificans	0.007532	0.01136	0.02319	0.018533	0.013383	0.017248
Klebsiella_quasipneumoniae	0.079278	0.057012	0.042855	0.044716	0.047192	0.039419
Kosakonia_cowanii	0.058782	0.129908	0.093082	0.100379	0.072972	0.028092
Kroppenstedtia_eburnea	17.4268	16.4171	14.9625	15.1183	21.768	21.2325
Lactiplantibacillus_plantarum	0.033036	0.039901	0.030573	0.038411	0.033779	0.029787
Lactococcus_garvieae	0.052474	0.072108	0.072785	0.085998	0.096237	0.094021
Lactococcus_lactis	0.111491	0.191325	0.139848	0.192551	0.176139	0.161745
Latilactobacillus_curvatus	0.129254	0.054529	0.047005	0.042777	0.04943	0.047625
Latilactobacillus_graminis	0.00701	0.002746	0.002221	0.002786	0.003371	0.003276
Latilactobacillus_sakei	0.023777	0.004777	0.004625	0.004681	0.005768	0.006061
Leuconostoc_mesenteroides	0.008753	0.004197	0.009785	0.003271	0.004653	0.012371
Leuconostoc_pseudomesenteroides	0.017466	0.022992	0.02468	0.022403	0.026269	0.035697
Ligilactobacillus_acidipiscis	0.322025	0.487894	0.452647	0.560417	0.470479	0.545555
Mammaliicoccus_lentus	0.330845	0.353756	0.458231	0.412553	0.41173	0.554003
Mammaliicoccus_sciuri	0.05221	0.050213	0.083744	0.060408	0.051438	0.076508
Oceanobacillus_kimchii	1.51578	1.40011	1.64476	1.52861	1.80092	2.59045
Pantoea_agglomerans	0.452928	0.097667	0.062777	0.045817	0.092233	0.059749
Pediococcus_acidilactici	0.151425	0.165439	0.197222	0.119019	0.13186	0.160548
Pediococcus_pentosaceus	0.099659	0.152463	0.151451	0.11699	0.115685	0.126422
Pseudomonas_fluorescens	0.061302	0.043953	0.039824	0.07492	0.038594	0.022871
Pseudomonas_parafulva	0.057878	0.032908	0.04441	0.015673	0.003093	0.010103
Pseudomonas_putida	0.025238	0.026874	0.029786	0.02408	0.030176	0.024744
Saccharomonospora_glauca	0.477309	0.308805	0.216891	0.307991	0.256395	0.257992
Saccharomonospora_viridis	0.032498	0.029064	0.020442	0.029302	0.016078	0.018294
Staphylococcus_aureus	0.086977	0.082632	0.142644	0.077812	0.082514	0.116099
Staphylococcus_carnosus	0.251491	0.249425	0.267658	0.268721	0.320274	0.375075
Staphylococcus_chromogenes	0.151663	0.169937	0.164644	0.179651	0.196409	0.206992
Staphylococcus_cohnii	0.385089	0.249145	0.346327	0.277525	0.231431	0.315732
Staphylococcus_condimenti	0.410706	0.433463	0.499055	0.449226	0.551642	0.624283
Staphylococcus_epidermidis	0.019725	0.019968	0.027538	0.020567	0.022468	0.023179
Staphylococcus_equorum	0.210174	0.162416	0.215041	0.174301	0.281161	0.364322
Staphylococcus_haemolyticus	0.115319	0.094003	0.093614	0.0974	0.147788	0.205652
Staphylococcus_hominis	0.17173	0.13832	0.150773	0.120149	0.150312	0.22345
Staphylococcus_hyicus	0.269979	0.285314	0.357042	0.328952	0.332775	0.441991
Staphylococcus_kloosii	0.705338	0.755806	0.67072	0.681671	0.936315	0.81842
Staphylococcus_nepalensis	0.157706	0.171659	0.202744	0.175998	0.188874	0.202118
Staphylococcus_pettenkoferi	0.243323	0.231907	0.246898	0.267056	0.324948	0.374156
Staphylococcus_pseudoxylosus	0.147641	0.174881	0.250527	0.209156	0.192364	0.256379
Staphylococcus_saprophyticus	0.116738	0.087017	0.14165	0.099786	0.112856	0.146812
Staphylococcus_simulans	0.060843	0.046397	0.066647	0.050047	0.056395	0.073066
Staphylococcus_succinus	0.143821	0.221418	0.28901	0.261728	0.232255	0.291911
Staphylococcus_xylosus	0.252151	0.285239	0.283481	0.270076	0.305239	0.395986
Streptomyces_albus	0.404825	0.344531	0.383481	0.389475	0.325772	0.304483
Thermoactinomyces_vulgaris	0.380485	0.306086	0.302268	0.291573	0.34403	0.342845
Ureibacillus_thermosphaericus	0.120153	0.128683	0.174062	0.137122	0.166459	0.204101
Virgibacillus_halodenitrificans	2.32305	2.64337	2.68456	2.71661	2.91409	3.55957
Weissella_cibaria	0.038489	0.026556	0.048015	0.02004	0.033642	0.033589
Weissella_paramesenteroides	0.110204	0.11499	0.10563	0.111671	0.109555	0.102574
Unclassified	56.6093	54.9269	55.0943	55.235	47.5351	44.9489

## Sheet: 6 cycles >0.5%
name	C1	C2	C3	C4	C5	C6
Bacillus_amyloliquefaciens	1.82289	2.1889	2.53201	2.56432	2.45599	2.46479
Bacillus_cereus	0.845346	0.740644	0.810176	0.739297	0.897339	1.18695
Bacillus_coagulans	0.183206	0.185351	0.782517	0.239172	0.210043	0.252788
Bacillus_licheniformis	0.852132	1.20072	1.26884	1.18828	1.04246	1.10749
Bacillus_paralicheniformis	0.725132	1.00481	1.10803	0.999313	0.926537	1.01094
Bacillus_sonorensis	2.74646	3.47857	3.53635	3.54097	3.70277	3.64061
Bacillus_thermoamylovorans	1.43343	1.53919	1.59607	1.56061	1.62278	2.28381
Bacillus_velezensis	1.70318	2.07593	2.05992	2.11034	2.12483	1.97291
Brachybacterium_faecium	0.532069	0.68861	0.490289	0.623581	0.55954	0.452772
Enterococcus_faecium	1.33338	1.22811	0.956176	1.03361	1.21235	1.02061
Kroppenstedtia_eburnea	19.3579	17.0951	16.0455	15.5946	22.483	22.4205
Ligilactobacillus_acidipiscis	0.364259	0.501524	0.481769	0.57312	0.491773	0.588311
Mammaliicoccus_lentus	0.369877	0.404674	0.486459	0.464514	0.448485	0.594695
Oceanobacillus_kimchii	1.58783	1.45501	1.66258	1.5164	1.80175	2.55704
Staphylococcus_condimenti	0.472687	0.475959	0.552348	0.474043	0.580908	0.67131
Staphylococcus_kloosii	0.82606	0.837501	0.681119	0.721661	1.02895	0.900244
Thermoactinomyces_vulgaris	0.400013	0.394867	0.943499	0.351293	0.443535	0.468563
Virgibacillus_halodenitrificans	2.56437	2.77835	2.84422	2.7732	2.9933	3.69171
Unclassified	53.5947	53.5462	52.8221	54.7585	46.5586	43.3433
Others(<0.5%)	8.28508	8.17991	8.34	8.17311	8.41503	9.3706

## Sheet: 3 group
name	Group 1	Group 2	Group 3
Aeribacillus_pallidus	0.251056	0.259729	0.344751
Alkalihalobacillus_clausii	0.319617	0.370856	0.445868
Bacillus_amyloliquefaciens	1.67934	2.35911	2.41337
Bacillus_cereus	0.787287	0.734959	1.04818
Bacillus_coagulans	0.205243	0.467277	0.304242
Bacillus_glycinifermentans	0.223015	0.302066	0.338191
Bacillus_licheniformis	0.800502	1.22814	1.1288
Bacillus_paralicheniformis	0.626363	0.966712	0.90572
Bacillus_smithii	0.271897	0.256278	0.322541
Bacillus_sonorensis	2.39018	3.49369	3.62132
Bacillus_subtilis	0.285405	0.311858	0.407318
Bacillus_thermoamylovorans	1.38675	1.57315	2.02913
Bacillus_velezensis	1.59719	2.07886	2.04422
Brachybacterium_faecium	0.468526	0.568741	0.469095
Brachybacterium_saurashtrense	0.166031	0.184872	0.148916
Brevibacterium_aurantiacum	0.048307	0.085849	0.064521
Brevibacterium_casei	0.001203	0.003427	0.002506
Brevibacterium_linens	0.213755	0.231244	0.250042
Brevibacterium_sandarakinum	0.00513	0.007696	0.002962
Clostridium_botulinum	0.009025	0.011895	0.007934
Companilactobacillus_crustorum	0.447405	0.396	0.364081
Companilactobacillus_paralimentarius	0.030191	0.028388	0.025371
Corynebacterium_aurimucosum	0.08465	0.11208	0.102543
Corynebacterium_glyciniphilum	0.016436	0.012496	0.008731
Corynebacterium_nuruki	0.64043	0.234274	0.163409
Corynebacterium_stationis	0.003117	0.001963	0.001503
Corynebacterium_variabile	0.176711	0.194408	0.148052
Enterobacter_cancerogenus	0.021715	0.015285	0.007302
Enterobacter_cloacae	0.012124	0.038412	0.010456
Enterobacter_hormaechei	0.068191	0.087297	0.089751
Enterococcus_faecalis	0.121943	0.188059	0.219606
Enterococcus_faecium	1.19902	0.993446	1.0552
Geobacillus_stearothermophilus	0.020228	0.049808	0.045113
Geobacillus_subterraneus	0.000409	0.000761	0.000576
Geobacillus_thermodenitrificans	0.007532	0.017694	0.015316
Klebsiella_quasipneumoniae	0.079278	0.048194	0.043306
Kosakonia_cowanii	0.058782	0.10779	0.050532
Kroppenstedtia_eburnea	17.4268	15.4993	21.5002
Lactiplantibacillus_plantarum	0.033036	0.036295	0.031783
Lactococcus_garvieae	0.052474	0.076964	0.095129
Lactococcus_lactis	0.111491	0.174575	0.168942
Latilactobacillus_curvatus	0.129254	0.048104	0.048528
Latilactobacillus_graminis	0.00701	0.002585	0.003323
Latilactobacillus_sakei	0.023777	0.004694	0.005914
Leuconostoc_mesenteroides	0.008753	0.005751	0.008512
Leuconostoc_pseudomesenteroides	0.017466	0.023358	0.030983
Ligilactobacillus_acidipiscis	0.322025	0.500319	0.508017
Mammaliicoccus_lentus	0.330845	0.40818	0.482866
Mammaliicoccus_sciuri	0.05221	0.064788	0.063973
Oceanobacillus_kimchii	1.51578	1.52449	2.19568
Pantoea_agglomerans	0.452928	0.068754	0.075991
Pediococcus_acidilactici	0.151425	0.16056	0.146204
Pediococcus_pentosaceus	0.099659	0.140302	0.121054
Pseudomonas_fluorescens	0.061302	0.052899	0.030733
Pseudomonas_parafulva	0.057878	0.030997	0.006598
Pseudomonas_putida	0.025238	0.026914	0.02746
Saccharomonospora_glauca	0.477309	0.277896	0.257194
Saccharomonospora_viridis	0.032498	0.02627	0.017186
Staphylococcus_aureus	0.086977	0.101029	0.099306
Staphylococcus_carnosus	0.251491	0.261935	0.347674
Staphylococcus_chromogenes	0.151663	0.171411	0.201701
Staphylococcus_cohnii	0.385089	0.290999	0.273581
Staphylococcus_condimenti	0.410706	0.460582	0.587963
Staphylococcus_epidermidis	0.019725	0.022691	0.022824
Staphylococcus_equorum	0.210174	0.183919	0.322742
Staphylococcus_haemolyticus	0.115319	0.095006	0.17672
Staphylococcus_hominis	0.17173	0.136414	0.186881
Staphylococcus_hyicus	0.269979	0.323769	0.387383
Staphylococcus_kloosii	0.705338	0.702732	0.877368
Staphylococcus_nepalensis	0.157706	0.183467	0.195496
Staphylococcus_pettenkoferi	0.243323	0.24862	0.349552
Staphylococcus_pseudoxylosus	0.147641	0.211521	0.224372
Staphylococcus_saprophyticus	0.116738	0.109484	0.129834
Staphylococcus_simulans	0.060843	0.054364	0.064731
Staphylococcus_succinus	0.143821	0.257385	0.262083
Staphylococcus_xylosus	0.252151	0.279599	0.350612
Streptomyces_albus	0.404825	0.372496	0.315128
Thermoactinomyces_vulgaris	0.380485	0.299976	0.343437
Ureibacillus_thermosphaericus	0.120153	0.146622	0.18528
Virgibacillus_halodenitrificans	2.32305	2.68152	3.23683
Weissella_cibaria	0.038489	0.031537	0.033616
Weissella_paramesenteroides	0.110204	0.110764	0.106064
Unclassified	56.6093	55.0854	46.242

## Sheet: 3 group >0.5%
	Group1	Group2	Group3
Bacillus_amyloliquefaciens	1.67934	2.35911	2.41337
Bacillus_cereus	0.787287	0.734959	1.04818
Bacillus_licheniformis	0.800502	1.22814	1.1288
Bacillus_paralicheniformis	0.626363	0.966712	0.90572
Bacillus_sonorensis	2.39018	3.49369	3.62132
Bacillus_thermoamylovorans	1.38675	1.57315	2.02913
Bacillus_velezensis	1.59719	2.07886	2.04422
Brachybacterium_faecium	0.468526	0.568741	0.469095
Corynebacterium_nuruki	0.64043	0.234274	0.163409
Enterococcus_faecium	1.19902	0.993446	1.0552
Kroppenstedtia_eburnea	17.4268	15.4993	21.5002
Ligilactobacillus_acidipiscis	0.322025	0.500319	0.508017
Oceanobacillus_kimchii	1.51578	1.52449	2.19568
Staphylococcus_condimenti	0.410706	0.460582	0.587963
Staphylococcus_kloosii	0.705338	0.702732	0.877368
Virgibacillus_halodenitrificans	2.32305	2.68152	3.23683
Unclassified	56.6093	55.0854	46.242
Others(<0.5%)	9.11148	9.31457	9.97342
