# Supplementary material for: Metaproteomics profiling of the microbial communities in fermentation starters (Daqu) during multi-round production of Chinese liquor
Source: Front Nutr. 2023 Jun 1;10:1139836. doi: 10.3389/fnut.2023.1139836 (PMC10267310; doi:10.3389/fnut.2023.1139836)
Supplement: Supplementary file 2 [file Data_Sheet_2.zip › Supplementary Data 4.XLSX]

## Sheet: Sheet1
Supplementary Data 4: Abundances of the differential taxa among different groups.
sample	Aeribacillus_pallidus	Alkalihalobacillus_clausii	Bacillus_amyloliquefaciens	Bacillus_cereus	Bacillus_coagulans	Bacillus_glycinifermentans	Bacillus_licheniformis	Bacillus_paralicheniformis	Bacillus_smithii	Bacillus_sonorensis	Bacillus_subtilis	Bacillus_thermoamylovorans	Bacillus_velezensis	Brachybacterium_faecium	Brachybacterium_saurashtrense	Brevibacterium_aurantiacum	Brevibacterium_casei	Brevibacterium_linens	Brevibacterium_sandarakinum	Clostridium_botulinum	Companilactobacillus_crustorum	Companilactobacillus_paralimentarius	Corynebacterium_aurimucosum	Corynebacterium_glyciniphilum	Corynebacterium_nuruki	Corynebacterium_stationis	Corynebacterium_variabile	Enterobacter_cancerogenus	Enterobacter_cloacae	Enterobacter_hormaechei	Enterococcus_faecalis	Enterococcus_faecium	Geobacillus_stearothermophilus	Geobacillus_subterraneus	Geobacillus_thermodenitrificans	Klebsiella_quasipneumoniae	Kosakonia_cowanii	Kroppenstedtia_eburnea	Lactiplantibacillus_plantarum	Lactococcus_garvieae	Lactococcus_lactis	Latilactobacillus_curvatus	Latilactobacillus_graminis	Latilactobacillus_sakei	Leuconostoc_mesenteroides	Leuconostoc_pseudomesenteroides	Ligilactobacillus_acidipiscis	Mammaliicoccus_lentus	Mammaliicoccus_sciuri
Group1_C1-1	0.240822	0.300265	1.59857	0.737808	0.183992	0.201115	0.746905	0.586697	0.221418	2.55728	0.269684	1.13202	1.5228	0.454655	0.177767	0.05063	0.001145	0.247807	0.003332	0.007388	0.627754	0.086793	0.099133	0.016304	0.618628	0.001738	0.177975	0.015872	0.015979	0.079231	0.097099	1.35092	0.007148	0.000132	0.006172	0.054383	0.077105	18.7169	0.04294	0.061507	0.115313	0.08714	0.004698	0.005563	0.006048	0.017374	0.308525	0.331466	0.055291
Group1_C1-2	0.323153	0.375421	1.26453	0.919351	0.225164	0.215415	0.718625	0.467054	0.319563	2.53126	0.315986	1.53567	1.16266	0.496812	0.163105	0.05703	0.0007	0.265215	0.005402	0.009038	0.589563	0.035144	0.074437	0.017414	0.251736	0.001531	0.199465	0.032378	0.016639	0.072934	0.105656	1.45355	0.010388	0.000967	0.00715	0.070195	0.065087	19.0339	0.03881	0.06573	0.107437	0.098244	0.003845	0.009735	0.011173	0.019388	0.267385	0.363162	0.054911
Group1_C1-3	0.31999	0.398016	1.79205	1.16003	0.25107	0.305399	0.910698	0.779221	0.317057	2.86794	0.374057	1.86511	1.74623	0.398856	0.136776	0.04587	0.001366	0.14986	0.002008	0.014262	0.517412	0.02176	0.064636	0.01192	0.238584	0.002132	0.145497	0.033111	0.008777	0.071855	0.143965	1.22863	0.010802	0.000332	0.005809	0.090686	0.031228	18.736	0.026162	0.066706	0.11303	0.075848	0.002596	0.007024	0.016327	0.025846	0.339044	0.45734	0.058992
Group1_C1-4	0.290555	0.368704	2.37194	0.924352	0.22844	0.316903	1.16429	0.878185	0.332904	2.80147	0.330437	1.73032	2.34002	0.465418	0.10961	0.046504	0.001168	0.24857	0.003085	0.013283	0.338972	0.016592	0.068833	0.014494	1.36778	0.013622	0.160527	0.017783	0.00948	0.074536	0.185834	1.06765	0.044705	0.000496	0.011994	0.064066	0.049959	18.3116	0.015866	0.056719	0.119762	0.107887	0.004442	0.007747	0.01022	0.020614	0.406405	0.470535	0.067577
Group1_C1-5	0.302583	0.36285	2.82399	0.942596	0.234967	0.300401	0.987757	0.750217	0.341047	2.70443	0.378748	1.52231	2.68446	0.422181	0.15381	0.04961	0.001181	0.201841	0.001226	0.012739	0.309759	0.019416	0.06547	0.013285	0.215746	0.001003	0.176044	0.021581	0.01262	0.068789	0.206066	0.841072	0.048187	0.000177	0.015212	0.095993	0.043888	16.4664	0.017943	0.054986	0.127284	0.086697	0.002716	0.005415	0.011413	0.020686	0.426422	0.395027	0.051821
Group1_C1-6	0.145192	0.241064	1.07177	0.425046	0.169866	0.130729	0.59033	0.495173	0.211832	1.75496	0.165489	1.06953	1.00438	0.556442	0.188095	0.043336	0.001523	0.197535	0.006074	0.003538	0.299531	0.015464	0.114354	0.018675	1.12432	0.001139	0.204241	0.01742	0.011086	0.053214	0.06697	1.28158	0.01107	0.000347	0.003449	0.082648	0.076098	14.0789	0.046382	0.031903	0.108074	0.249577	0.018364	0.080794	0.003567	0.011122	0.283548	0.167205	0.039582
Group1_C1-7	0.135101	0.190998	0.832544	0.401827	0.1432	0.091146	0.484912	0.427995	0.159461	1.51394	0.163436	0.852319	0.719797	0.485315	0.23305	0.045165	0.001336	0.18546	0.014785	0.002925	0.448846	0.016165	0.105689	0.022958	0.666218	0.000655	0.173227	0.013859	0.010288	0.056778	0.04801	1.16973	0.0093	0.000414	0.002936	0.096975	0.068109	16.6438	0.043149	0.029768	0.089539	0.199385	0.012413	0.050162	0.002523	0.007235	0.222847	0.131182	0.037298
Group2_C2-1	0.201622	0.311812	2.57865	0.58135	0.184019	0.413307	1.00639	0.936909	0.184502	3.53036	0.331246	1.16419	2.72888	0.691273	0.233332	0.136008	0.001731	0.200515	0.016042	0.005037	0.357989	0.055186	0.097597	0.013275	0.265112	0.001073	0.179677	0.033009	0.107296	0.109131	0.067375	1.70207	0.005283	0.000507	0.007499	0.095384	0.141357	17.1594	0.063381	0.063593	0.21085	0.066944	0.003499	0.005397	0.000667	0.017819	0.479729	0.354163	0.038965
Group2_C2-2	0.172338	0.269521	1.34006	0.372469	0.194316	0.183257	0.907437	0.972962	0.153761	2.67006	0.201684	1.09899	1.68845	0.765211	0.146125	0.180278	0.001002	0.215541	0.016214	0.005268	0.374186	0.036472	0.112436	0.011145	0.194243	0.000472	0.207922	0.019798	0.099364	0.081958	0.041718	1.36933	0.004329	0.001122	0.004042	0.061477	0.132411	15.4457	0.059198	0.043295	0.174424	0.054645	0.002444	0.00341	0.003154	0.020758	0.419625	0.190333	0.03754
Group2_C2-3	0.223984	0.270869	1.0775	0.380258	0.157314	0.13847	0.617895	0.448101	0.173546	2.13337	0.245515	0.839013	1.12225	0.544947	0.201847	0.140326	0.000566	0.199378	0.000865	0.005443	0.561498	0.062289	0.101156	0.021381	0.243885	0.000967	0.209904	0.021144	0.117789	0.083691	0.039292	1.87588	0.004785	0.00015	0.006847	0.064028	0.199566	17.1152	0.048249	0.049696	0.163948	0.072794	0.003267	0.003402	0.000535	0.018382	0.315729	0.166989	0.043066
Group2_C2-4	0.211405	0.333007	2.62816	0.716686	0.36199	0.322846	1.50419	1.32266	0.285161	4.27096	0.299359	1.82964	2.35623	0.765102	0.219217	0.147465	0.003117	0.157602	0.010906	0.008119	0.369914	0.020842	0.116174	0.002391	0.150565	0.000621	0.171176	0.012661	0.036193	0.116052	0.31202	0.898943	0.100143	0.001316	0.015079	0.051961	0.163955	16.043	0.03259	0.072663	0.245734	0.049303	0.002788	0.004354	0.001176	0.020507	0.700581	0.406471	0.057959
Group2_C2-5	0.217502	0.322932	3.11478	0.834736	0.243644	0.289943	1.80646	1.50635	0.307017	5.17807	0.311641	2.29845	2.81895	0.572871	0.284432	0.147004	0.002238	0.242346	0.011962	0.005928	0.333284	0.019511	0.085489	0.005344	0.212693	0.002878	0.187535	0.020592	0.013879	0.108734	0.26312	0.774257	0.080299	0.000701	0.015188	0.056168	0.099434	15.3275	0.018659	0.081277	0.198567	0.045712	0.001688	0.00511	0.002829	0.019757	0.549283	0.429598	0.046169
Group2_C2-6	0.378183	0.483053	2.3378	1.03165	0.276655	0.283696	1.19927	0.778657	0.34149	3.14969	0.445297	1.60422	2.17066	0.603962	0.121196	0.102875	0.00168	0.262781	0.00578	0.014902	0.356798	0.013912	0.10097	0.005354	0.367444	0.00172	0.147112	0.015435	0.026122	0.069069	0.252913	1.10784	0.059258	0.001494	0.017749	0.035548	0.090698	16.5075	0.033243	0.102147	0.171323	0.043853	0.003491	0.006959	0.01119	0.032569	0.518506	0.471769	0.070873
Group2_C2-7	0.39024	0.450156	1.9214	1.0903	0.2481	0.308212	1.30316	0.82018	0.32522	3.12838	0.432531	1.64655	1.68542	0.58312	0.119376	0.0847	0.002091	0.241914	0.003877	0.011445	0.349699	0.015163	0.094622	0.00638	0.252275	0.00425	0.151185	0.028532	0.024363	0.081728	0.232631	0.730867	0.067332	0.000785	0.013116	0.03452	0.081935	17.3211	0.023985	0.092085	0.174427	0.04845	0.002047	0.004805	0.009829	0.03115	0.431805	0.456973	0.056916
Group2_C3-1	0.254654	0.34117	2.54359	0.885701	0.223322	0.336628	1.18308	0.876832	0.286198	3.31908	0.287698	1.36714	2.37117	0.500122	0.213492	0.029551	0.000831	0.243741	0.009037	0.018673	0.397781	0.077225	0.102137	0.022058	0.395227	0.000736	0.216037	0.00501	0.029633	0.073366	0.17214	0.992424	0.033145	0.000742	0.015539	0.043301	0.124093	14.1672	0.030395	0.069183	0.143795	0.058618	0.002184	0.004657	0.009433	0.028218	0.428232	0.51313	0.081017
Group2_C3-2	0.179188	0.396075	1.26041	0.47598	4.24884	0.215237	0.774532	0.506861	0.166379	2.28854	0.205808	0.767052	1.03285	0.501663	0.116697	0.019452	0.038079	0.201087	0.000435	0.015314	0.332454	0.040322	0.181765	0.016061	0.141783	0.000487	0.208995	0.003604	0.017182	0.080428	0.053983	0.742257	0.002285	0.000977	0.00323	0.044226	0.085405	15.0195	0.046607	0.053636	0.102762	0.047074	0.002249	0.003255	0.007777	0.016447	0.263405	0.2144	0.05401
Group2_C3-3	0.265624	0.495474	1.95011	0.508427	0.226095	0.245915	0.886773	0.705074	0.241812	2.60335	0.307207	0.876075	1.69653	0.478777	0.205781	0.02872	0.00289	0.214177	0.008655	0.023926	0.446555	0.04054	0.144033	0.025214	0.232201	0.007445	0.210627	0.008447	0.015365	0.082307	0.053621	1.01881	0.00464	0.000656	0.004752	0.039963	0.121622	15.3735	0.038941	0.057773	0.137865	0.057562	0.001551	0.004529	0.008352	0.023323	0.302372	0.235952	0.066359
Group2_C3-4	0.294903	0.414895	3.16827	0.870631	0.292731	0.394224	1.847	1.28119	0.392835	4.81565	0.369315	1.74299	2.52776	0.449842	0.113521	0.027444	0.004558	0.240486	0.002011	0.024246	0.365414	0.034057	0.080993	0.017631	0.165996	0.000802	0.181981	0.005855	0.011113	0.079326	0.340527	0.676138	0.112402	0.001139	0.052729	0.045402	0.044015	15.1497	0.018246	0.073269	0.163568	0.038497	0.002539	0.004653	0.011321	0.025576	0.544977	0.437881	0.097086
Group2_C3-5	0.242863	0.429392	2.84669	0.900561	0.388791	0.431722	1.71282	1.38792	0.32332	4.93528	0.337054	3.44242	2.49844	0.384174	0.227022	0.031258	0.001495	0.24058	0.008083	0.018414	0.466914	0.032772	0.074251	0.028216	0.215898	0.001516	0.171005	0.010836	0.010905	0.096348	0.278556	1.10556	0.075608	0.00063	0.039683	0.046301	0.052509	14.4914	0.01655	0.10477	0.152235	0.056541	0.002093	0.004157	0.010309	0.026369	0.584759	0.55476	0.077218
Group2_C3-6	0.267194	0.400931	2.4951	0.896456	0.266313	0.364199	1.3218	1.00954	0.316218	3.24842	0.309282	1.70458	2.03239	0.499395	0.135193	0.031905	0.001908	0.258986	0.003647	0.019658	0.346226	0.010736	0.115647	0.009986	0.202046	0.008295	0.25251	0.038503	0.018333	0.076838	0.228697	0.321423	0.053803	0.000166	0.025307	0.042119	0.109148	14.0315	0.036622	0.091247	0.154042	0.02132	0.003137	0.00667	0.009477	0.023925	0.515939	0.533406	0.107475
Group2_C3-7	0.279301	0.339709	2.39881	0.924476	0.312788	0.37244	1.15179	0.900461	0.285724	2.82824	0.284022	1.64179	1.94717	0.382927	0.142531	0.032386	0.003052	0.253445	0.003416	0.024953	0.330879	0.008363	0.085641	0.0109	0.241196	0.002306	0.193202	0.015184	0.011131	0.085971	0.250685	0.483413	0.049572	0.000388	0.021088	0.038671	0.114786	16.5046	0.026652	0.059617	0.12467	0.049422	0.001795	0.004454	0.011826	0.028899	0.528848	0.718089	0.103047
Group2_C4-1	0.24157	0.317856	2.80668	0.531888	0.384606	0.277822	0.974216	0.927424	0.189927	3.50208	0.253683	1.22981	2.44293	0.633306	0.14842	0.114517	0.001176	0.238324	0.009137	0.005806	0.389017	0.027298	0.111911	0.011811	0.17901	0.000554	0.182829	0.012016	0.083552	0.093927	0.109321	1.25562	0.015241	0.001469	0.010546	0.0568	0.177276	15.3025	0.038569	0.086019	0.200684	0.047968	0.003124	0.003851	0.001313	0.018471	0.529082	0.379785	0.047501
Group2_C4-2	0.26826	0.365223	1.9142	0.471926	0.197433	0.199619	0.772472	0.658108	0.174344	2.72448	0.306226	0.971976	1.75439	0.679402	0.196073	0.110466	0.000561	0.25165	0.007907	0.006949	0.381858	0.015768	0.120112	0.006966	0.452491	0.000957	0.18846	0.021291	0.073633	0.084671	0.062082	0.912464	0.006258	0.00016	0.004784	0.04845	0.131746	14.9314	0.032174	0.068744	0.201951	0.047559	0.001796	0.004976	0.000745	0.016819	0.402666	0.246791	0.041292
Group2_C4-3	0.192517	0.2784	1.99119	0.471228	0.196704	0.249504	0.87933	0.77287	0.146542	3.16286	0.242733	1.18597	1.77796	0.702422	0.17462	0.094538	0.001037	0.140488	0.005091	0.005011	0.493211	0.025483	0.154644	0.015904	0.203356	0.001769	0.253902	0.015589	0.02102	0.076864	0.06724	1.44965	0.013286	0.001453	0.010351	0.050446	0.104885	14.2382	0.049952	0.043374	0.185842	0.045118	0.002832	0.003484	0.001299	0.015277	0.441	0.205595	0.040477
Group2_C4-4	0.197381	0.268866	2.8038	0.691945	0.309425	0.355943	1.7459	1.4547	0.231176	5.75727	0.27091	1.30778	2.31432	0.599225	0.171849	0.12002	0.000702	0.33123	0.004837	0.00619	0.426872	0.015711	0.105287	0.00994	0.244045	0.001199	0.227019	0.006618	0.019543	0.131919	0.253837	1.00173	0.081727	0.00025	0.033312	0.041707	0.09232	15.0596	0.043933	0.126316	0.176789	0.048113	0.002967	0.004163	0.000659	0.01865	0.546824	0.443553	0.079221
Group2_C4-5	0.281224	0.37566	1.85519	0.934306	0.240857	0.293673	1.4828	0.915926	0.283324	3.49495	0.317666	1.97575	1.36789	0.5984	0.271506	0.074413	0.000952	0.299946	0.017654	0.006165	0.555125	0.023435	0.110197	0.008982	0.168317	0.001077	0.190771	0.008316	0.021256	0.070877	0.315077	1.06038	0.108501	7.8e-05	0.028711	0.040769	0.071578	15.2337	0.043144	0.081546	0.175749	0.038082	0.002992	0.004607	0.005469	0.022804	0.551172	0.500105	0.072505
Group2_C4-6	0.393297	0.479799	3.34209	0.923287	0.342455	0.373977	1.47727	0.991886	0.339151	3.35992	0.459723	1.79605	2.6397	0.484374	0.178588	0.069222	0.000819	0.276098	0.005627	0.011907	0.360449	0.010991	0.124403	0.009744	0.220817	0.001398	0.158157	0.011249	0.02137	0.077252	0.318991	0.826444	0.120356	0.000134	0.027536	0.038187	0.085422	15.4381	0.025149	0.10701	0.208777	0.039003	0.00217	0.006711	0.006047	0.033986	0.611939	0.523173	0.078754
Group2_C4-7	0.301052	0.443167	3.16674	0.939879	0.516408	0.292759	1.23634	1.12632	0.234194	3.26654	0.330409	2.54576	2.68177	0.523052	0.261491	0.080289	0.00149	0.145801	0.01044	0.006447	0.319883	0.010083	0.134223	0.003729	0.171148	0.000702	0.192557	0.007298	0.027616	0.072781	0.235407	0.556869	0.047708	0.001658	0.014494	0.036654	0.039428	15.6247	0.035955	0.088979	0.198064	0.033597	0.003622	0.004978	0.007364	0.030809	0.840233	0.588872	0.063106
Group3_C5-1	0.37842	0.415995	2.63601	1.13132	0.246538	0.350861	1.28153	1.04484	0.327343	4.43795	0.42119	2.10049	2.41127	0.489538	0.14681	0.05225	0.002612	0.279397	0.00598	0.007038	0.316652	0.054535	0.096353	0.009494	0.148929	0.00087	0.141442	0.002597	0.004409	0.09611	0.124209	1.12536	0.010336	0.000602	0.006265	0.042979	0.024171	23.035	0.040954	0.117131	0.183128	0.047206	0.004011	0.005748	0.001552	0.028553	0.460216	0.458629	0.04936
Group3_C5-2	0.355869	0.46804	1.42352	0.690545	0.220588	0.252184	0.727308	0.553753	0.244594	2.4466	0.36518	1.24365	1.25723	0.605117	0.148314	0.051854	0.003237	0.151246	0.001501	0.004713	0.283737	0.027954	0.094039	0.008912	0.186649	0.001678	0.184803	0.006402	0.017363	0.094252	0.098728	1.2389	0.011694	0.0007	0.008223	0.041041	0.071698	25.9668	0.041888	0.088674	0.159123	0.057356	0.003495	0.004897	0.000695	0.023243	0.338806	0.313867	0.030995
Group3_C5-3	0.314087	0.43439	1.44477	0.749798	0.217327	0.243807	0.810359	0.579448	0.257264	2.6368	0.374101	1.45236	1.1461	0.617953	0.166462	0.060749	0.00139	0.252638	0.000775	0.008728	0.357763	0.032173	0.120109	0.00952	0.172649	0.001912	0.18859	0.00657	0.019158	0.081076	0.088077	1.79787	0.006927	0.000264	0.008835	0.049786	0.075707	25.3658	0.056257	0.075009	0.152576	0.068907	0.004118	0.007359	0.007327	0.029316	0.399396	0.291412	0.0495
Group3_C5-4	0.274182	0.326227	2.28447	0.657464	0.245989	0.298538	1.18056	0.996997	0.258625	4.59499	0.317517	1.22931	2.02916	0.528091	0.234363	0.098066	0.002076	0.216291	0.005809	0.005819	0.390664	0.029103	0.099054	0.004668	0.122151	0.001342	0.207519	0.005759	0.007292	0.100087	0.167714	0.965766	0.051221	0.000275	0.012987	0.058564	0.127863	20.205	0.025287	0.099624	0.1736	0.054565	0.001955	0.00634	0.000785	0.021051	0.428524	0.288882	0.042969
Group3_C5-5	0.277431	0.378096	3.28577	0.756079	0.248911	0.482859	1.27806	1.17593	0.269513	4.75768	0.36421	1.49954	2.97814	0.568038	0.173872	0.078621	0.002371	0.242384	0.002463	0.005813	0.294791	0.021504	0.12622	0.007592	0.151609	0.00327	0.186522	0.009761	0.018055	0.087048	0.241786	1.01285	0.057192	0.000216	0.019532	0.065774	0.090144	19.2752	0.027086	0.099288	0.234988	0.043491	0.003802	0.004817	0.001582	0.026545	0.57447	0.400222	0.03823
Group3_C5-6	0.397399	0.45424	2.64227	1.15615	0.323455	0.375555	1.10714	0.885393	0.378695	3.23115	0.443155	2.06065	2.1974	0.445473	0.130464	0.062585	0.001949	0.267267	0.004489	0.007602	0.414828	0.014666	0.115177	0.018693	0.176179	0.000958	0.139001	0.007922	0.006498	0.090243	0.29807	1.17861	0.066258	0.000456	0.018851	0.037032	0.077129	18.2636	0.019228	0.087413	0.15811	0.040714	0.002141	0.005453	0.012009	0.0274	0.516301	0.552243	0.069856
Group3_C5-7	0.3863	0.455889	3.22033	1.19697	0.324749	0.317037	1.30703	0.942314	0.363247	4.05611	0.465047	2.12381	2.86411	0.419703	0.119057	0.07015	0.002149	0.271739	0.00077	0.010159	0.322782	0.015535	0.109405	0.003983	0.155412	0.00086	0.115534	0.00885	0.012522	0.082522	0.275091	0.741825	0.060989	0.000374	0.01899	0.035171	0.044095	20.2649	0.025751	0.106518	0.171449	0.033771	0.004073	0.00576	0.008624	0.027777	0.575639	0.576856	0.079156
Group3_C6-1	0.297996	0.416203	1.91407	1.19213	0.373305	0.308976	1.04326	1.05069	0.293402	4.05509	0.333977	3.02979	1.56442	0.485302	0.167551	0.068391	0.002307	0.266511	0.003002	0.00742	0.294002	0.017487	0.088869	0.006895	0.164823	0.001426	0.122402	0.002846	0.00952	0.12095	0.170884	1.09592	0.021534	0.000458	0.004881	0.037213	0.033534	23.9038	0.025302	0.094838	0.160398	0.063831	0.002407	0.006602	0.016308	0.038536	0.485932	0.567107	0.066628
Group3_C6-2	0.355554	0.450182	1.90992	1.18498	0.370819	0.318318	1.3036	1.00049	0.3443	3.05153	0.422325	2.56205	1.26011	0.444508	0.111967	0.056189	0.003082	0.237651	0.004471	0.007026	0.334837	0.014314	0.112827	0.007875	0.148797	0.000783	0.114125	0.006401	0.009445	0.090338	0.308897	0.669989	0.071631	0.002062	0.020969	0.027635	0.047585	21.5882	0.033296	0.102407	0.168622	0.031254	0.004355	0.005397	0.008075	0.041141	0.544373	0.57144	0.084009
Group3_C6-3	0.357039	0.472814	2.32803	1.2869	0.457231	0.31034	1.17501	0.847654	0.384061	2.9667	0.414254	2.51898	1.65751	0.353178	0.144683	0.054513	0.002251	0.112439	0.005612	0.007496	0.329146	0.00966	0.124517	0.004688	0.168676	0.001452	0.121947	0.005979	0.007086	0.089044	0.380829	0.786027	0.098968	0.000569	0.036372	0.025503	0.041524	20.3448	0.025709	0.092396	0.150154	0.032801	0.002234	0.006942	0.013763	0.033557	0.625725	0.668047	0.08673
Group3_C6-4	0.274143	0.392817	3.20183	0.948958	0.265878	0.398347	1.15219	0.876317	0.261723	3.59159	0.394202	1.89606	2.82645	0.456519	0.123878	0.064037	0.004237	0.281036	0.001909	0.008233	0.6998	0.042905	0.089887	0.013795	0.171202	0.001253	0.155155	0.004876	0.008544	0.074403	0.205536	1.36654	0.039497	0.000466	0.012527	0.063869	0.022895	21.4916	0.038422	0.085362	0.149194	0.064834	0.00394	0.004924	0.006551	0.024962	0.54925	0.458374	0.0678
Group3_C6-5	0.27663	0.39537	2.11273	0.977688	0.275215	0.354963	1.26492	1.08637	0.301771	4.20558	0.341118	2.16339	1.76369	0.440535	0.169176	0.05204	0.003186	0.27177	0.001064	0.009387	0.397304	0.047285	0.088625	0.017646	0.218146	0.00119	0.180953	0.002785	0.009188	0.095456	0.207664	1.48764	0.052159	0.000326	0.015231	0.050994	0.008618	21.016	0.035033	0.09257	0.159759	0.046964	0.003105	0.006257	0.013589	0.02761	0.467262	0.397229	0.06059
Group3_C6-6	0.471482	0.599683	2.4807	1.42957	0.288302	0.331535	0.959266	0.683709	0.437105	2.95926	0.540074	2.29596	2.01747	0.313212	0.132798	0.066694	0.002206	0.310672	0.002326	0.012202	0.32061	0.013923	0.061817	0.003099	0.139355	0.0026	0.107693	0.02303	0.009526	0.072347	0.276084	0.690678	0.038444	0.000509	0.016917	0.043061	0.02029	20.7102	0.024726	0.08074	0.158715	0.044731	0.004213	0.005007	0.016181	0.0471	0.531304	0.621086	0.091872
Group3_C6-7	0.409983	0.5822	2.90282	1.31599	0.40108	0.391354	1.21297	0.95617	0.393926	3.70749	0.506103	2.23171	2.64602	0.40016	0.115431	0.067162	0.002023	0.33955	0.001291	0.009433	0.34022	0.014147	0.108701	0.005377	0.163157	0.001444	0.107044	0.008445	0.007778	0.08264	0.230914	0.614896	0.044736	0.000785	0.013842	0.027662	0.0222	19.5726	0.026021	0.109831	0.185375	0.048962	0.002677	0.007294	0.012133	0.036973	0.615038	0.594735	0.077932
[truncated: 34 more columns]
