# Supplementary material for: Metaproteomics profiling of the microbial communities in fermentation starters (Daqu) during multi-round production of Chinese liquor
Source: Front Nutr. 2023 Jun 1;10:1139836. doi: 10.3389/fnut.2023.1139836 (PMC10267310; doi:10.3389/fnut.2023.1139836)
Supplement: Supplementary file 2 [file Data_Sheet_2.zip › Supplementary Data 5.XLSX]

## Sheet: C1
Supplementary Data 5: Co-occurrence of the microbial communities in the prepared Daqu samples from 6 production cycles.
Name	color	phylum	degree	weighted degree	Eccentricity	closnesscentrality	harmonicclosnesscentrality	betweenesscentrality	Authority	Hub	eigencentrality	clustering	triangles	componentnumber	pageranks	modularity_class
Aeribacillus_pallidus	#7b8497	Aeribacillus	18	43.5439	2	0.653846	0.735294	7.945	0.224762	0.224762	0.76499	0.727941	99	0	0.024087	0
Alkalihalobacillus_clausii	#b2cbd6	Alkalihalobacillus	15	50.5093	3	0.607143	0.686275	4.1806	0.179	0.179	0.609046	0.769231	70	0	0.020398	1
Bacillus_cereus	#c54300	Bacillus	18	62.2217	3	0.641509	0.730392	15.2482	0.216437	0.216437	0.738508	0.654412	89	0	0.024107	0
Bacillus_coagulans	#c54300	Bacillus	13	42.334	3	0.557377	0.642157	34.1417	0.138812	0.138812	0.472687	0.712121	47	0	0.018367	1
Bacillus_smithii	#c54300	Bacillus	19	29.2231	3	0.653846	0.745098	21.4284	0.224295	0.224295	0.766161	0.620915	95	0	0.025569	0
Bacillus_sonorensis	#c54300	Bacillus	13	42.943	3	0.557377	0.642157	4.87011	0.151024	0.151024	0.514582	0.681818	45	0	0.018074	0
Bacillus_subtilis	#c54300	Bacillus	24	37.6075	2	0.73913	0.823529	32.2524	0.274487	0.274487	0.938339	0.486166	123	0	0.031997	0
Bacillus_thermoamylovorans	#c54300	Bacillus	19	30.8075	3	0.653846	0.745098	43.4363	0.218727	0.218727	0.746396	0.588235	90	0	0.025906	0
Brachybacterium_saurashtrense	#faa695	Brachybacterium	19	-0.624788	3	0.653846	0.745098	16.0494	0.209452	0.209452	0.719799	0.588235	90	0	0.025695	1
Mammaliicoccus_lentus	#bb6566	Mammaliicoccus	25	22.5428	3	0.73913	0.833333	32.6215	0.280784	0.280784	0.962349	0.474638	131	0	0.033302	0
Oceanobacillus_kimchii	#F4A4AE	Oceanobacillus	20	71.9462	3	0.666667	0.759804	29.8053	0.229559	0.229559	0.786692	0.508772	87	0	0.026832	0
Staphylococcus_carnosus	#514E90	Staphylococcus	26	26.117	3	0.755556	0.848039	36.5218	0.291908	0.291908	1	0.47	141	0	0.034565	0
Staphylococcus_condimenti	#514E90	Staphylococcus	16	48.4976	2	0.62963	0.705882	3.77517	0.203801	0.203802	0.692716	0.8	84	0	0.021509	0
Staphylococcus_nepalensis	#514E90	Staphylococcus	17	-19.4581	3	0.62963	0.715686	21.6819	0.199848	0.199848	0.684658	0.575	69	0	0.022915	1
Staphylococcus_xylosus	#514E90	Staphylococcus	20	16.5476	3	0.641509	0.75	37.3472	0.212941	0.212941	0.729057	0.444444	76	0	0.027473	0
Thermoactinomyces_vulgaris	#FFACA4	Thermoactinomyces	12	-7.71046	3	0.539683	0.622549	9.30722	0.127822	0.127822	0.438054	0.563636	31	0	0.01685	1
Virgibacillus_halodenitrificans	#D89CC7	Virgibacillus	20	44.5213	2	0.68	0.764706	19.0817	0.233054	0.233054	0.794427	0.549708	94	0	0.026865	0
Staphylococcus_pettenkoferi	#514E90	Staphylococcus	10	32.7331	3	0.539683	0.602941	9.41178	0.081541	0.081541	0.282502	0.472222	17	0	0.014463	1
Bacillus_amyloliquefaciens	#c54300	Bacillus	18	11.2615	3	0.62963	0.72549	19.4865	0.181187	0.181187	0.627166	0.544118	74	0	0.02488	0
Bacillus_licheniformis	#c54300	Bacillus	16	12.9232	3	0.596491	0.691176	13.7802	0.158156	0.158156	0.547709	0.533333	56	0	0.022312	0
Bacillus_paralicheniformis	#c54300	Bacillus	8	23.0008	3	0.492754	0.553922	0.946429	0.057511	0.057511	0.203489	0.761905	16	0	0.012016	1
Bacillus_velezensis	#c54300	Bacillus	17	8.8912	3	0.607143	0.705882	16.7368	0.164617	0.164617	0.570932	0.566667	68	0	0.02362	0
Brachybacterium_faecium	#faa695	Brachybacterium	11	-9.08662	3	0.557377	0.622549	7.22123	0.124799	0.124799	0.429199	0.577778	26	0	0.015441	1
Companilactobacillus_crustorum	#A486B8	Companilactobacillus	8	-8.2818	3	0.478873	0.544118	1.30103	0.061326	0.061326	0.215501	0.761905	16	0	0.011859	1
Corynebacterium_variabile	#887492	Corynebacterium	13	-14.4059	3	0.576271	0.651961	4.35896	0.154271	0.154271	0.529872	0.636364	42	0	0.017815	1
Enterococcus_faecium	#657ABA	Enterococcus	10	-13.8698	3	0.523077	0.593137	0.372727	0.113961	0.113961	0.392315	0.805556	29	0	0.014077	1
Ligilactobacillus_acidipiscis	#ecb9f	Ligilactobacillus	9	19.5345	3	0.507463	0.573529	9.70272	0.05285	0.05285	0.189017	0.535714	15	0	0.013811	1
Streptomyces_albus	#cc929f	Streptomyces	13	-10.8873	3	0.557377	0.642157	4.47298	0.144381	0.144381	0.497444	0.727273	48	0	0.017978	1
Staphylococcus_cohnii	#514E90	Staphylococcus	8	9.21351	3	0.492754	0.553922	4.07468	0.063819	0.063819	0.219586	0.571429	12	0	0.012072	0
Kroppenstedtia_eburnea	#OE2679	Kroppenstedtia	3	8	4	0.361702	0.392157	0	0.009198	0.009198	0.032287	1	1	0	0.005422	1
Brevibacterium_linens	#467BDD	Brevibacterium	3	1.25358	4	0.4	0.428922	0	0.014494	0.014494	0.049927	1	1	0	0.00538	2
Corynebacterium_nuruki	#887492	Corynebacterium	6	14.2289	4	0.425	0.482843	0.898413	0.034956	0.034956	0.121855	0.4	4	0	0.009481	1
Pantoea_agglomerans	#C9937E	Pantoea	10	11.6976	4	0.5	0.580882	0.974985	0.102847	0.102847	0.353366	0.75	27	0	0.014359	1
Unclassified	#c5adae	Unclassified	8	4.59986	4	0.485714	0.551471	2.38326	0.075069	0.075069	0.258826	0.619048	13	0	0.011786	1
Saccharomonospora_glauca	#e59f99	Saccharomonospora	5	0.561576	4	0.447368	0.495098	2.18347	0.021841	0.021841	0.078409	0.5	3	0	0.008199	1
Staphylococcus_kloosii	#514E90	Staphylococcus	2	4	0	0	0	0	0	0	0.000819	0	0	1	0.004167	3

## Sheet: C2
Name	color	phylum	degree	weighted degree	Eccentricity	closnesscentrality	harmonicclosnesscentrality	betweenesscentrality	Authority	Hub	modularity_class	pageranks	componentnumber	clustering	triangles	eigencentrality
Aeribacillus_pallidus	#7b8497	Aeribacillus	14	10.8319	3	0.528571	0.626126	39.6033	0.270288	0.270288	1	0.022222	0	0.397436	31	0.954347
Alkalihalobacillus_clausii	#b2cbd6	Alkalihalobacillus	10	24.0098	4	0.45122	0.538288	2.61934	0.214524	0.214525	1	0.015939	0	0.722222	26	0.731525
Bacillus_cereus	#c54300	Bacillus	12	38.6311	4	0.513889	0.601351	18.0598	0.245064	0.245065	1	0.019008	0	0.636364	35	0.851485
Bacillus_paralicheniformis	#c54300	Bacillus	12	11.2887	3	0.5	0.59009	15.7367	0.184637	0.184635	0	0.019783	0	0.563636	31	0.707021
Bacillus_sonorensis	#c54300	Bacillus	12	10.7906	3	0.5	0.59009	15.7367	0.184637	0.184635	0	0.019783	0	0.563636	31	0.707021
Bacillus_subtilis	#c54300	Bacillus	11	34.3743	4	0.45122	0.54955	4.57548	0.240214	0.240215	1	0.017368	0	0.688889	31	0.81842
Bacillus_velezensis	#c54300	Bacillus	7	13.0972	4	0.435294	0.497748	13.5988	0.083536	0.083535	0	0.012006	0	0.6	9	0.324015
Brachybacterium_saurashtrense	#faa695	Brachybacterium	11	2.16855	4	0.506849	0.587838	51.9478	0.16808	0.16808	3	0.018416	0	0.355556	16	0.612154
Ligilactobacillus_acidipiscis	#ecb9f	Ligilactobacillus	11	2.32757	3	0.480519	0.567568	31.5902	0.156876	0.156875	0	0.018338	0	0.466667	21	0.594262
Staphylococcus_condimenti	#514E90	Staphylococcus	14	13.4826	3	0.536232	0.630631	49.4784	0.270948	0.270948	1	0.022381	0	0.410256	32	0.955651
Staphylococcus_hyicus	#514E90	Staphylococcus	14	36.9534	4	0.5	0.61036	25.4748	0.282501	0.282502	1	0.022211	0	0.474359	37	0.971792
Staphylococcus_xylosus	#514E90	Staphylococcus	14	-0.844236	3	0.536232	0.630631	36.9956	0.255772	0.255771	1	0.022624	0	0.346154	27	0.931997
Virgibacillus_halodenitrificans	#D89CC7	Virgibacillus	12	39.1308	4	0.468354	0.56982	7.08348	0.252027	0.252028	1	0.018976	0	0.690909	38	0.860253
Oceanobacillus_kimchii	#F4A4AE	Oceanobacillus	14	38.902	3	0.544118	0.635135	30.1383	0.28591	0.285911	1	0.022136	0	0.448718	35	1
Bacillus_amyloliquefaciens	#c54300	Bacillus	11	13.8152	3	0.521127	0.594595	64.6317	0.122595	0.122594	0	0.018841	0	0.4	18	0.506223
Bacillus_licheniformis	#c54300	Bacillus	11	9.46236	3	0.506849	0.585586	17.9559	0.146171	0.146169	0	0.018365	0	0.577778	26	0.600648
Brevibacterium_linens	#467BDD	Brevibacterium	8	-13.0782	3	0.468354	0.531532	48.6808	0.062951	0.062951	1	0.01415	0	0.380952	8	0.271783
Mammaliicoccus_lentus	#bb6566	Mammaliicoccus	12	25.659	3	0.528571	0.608108	38.7641	0.20714	0.20714	1	0.019434	0	0.509091	28	0.759059
Staphylococcus_carnosus	#514E90	Staphylococcus	17	3.24737	3	0.606557	0.693694	125.104	0.198578	0.198576	0	0.028796	0	0.216667	26	0.813635
Staphylococcus_nepalensis	#514E90	Staphylococcus	5	1.79243	4	0.381443	0.427928	17.6997	0.019106	0.019105	2	0.009384	0	0.666667	4	0.087883
Thermoactinomyces_vulgaris	#FFACA4	Thermoactinomyces	7	-3.13473	3	0.445783	0.504505	13.152	0.064768	0.064767	3	0.012186	0	0.6	9	0.28855
Bacillus_smithii	#c54300	Bacillus	10	18.3109	4	0.440476	0.533784	12.5058	0.171402	0.171403	1	0.016215	0	0.611111	22	0.600315
Staphylococcus_pettenkoferi	#514E90	Staphylococcus	9	29.5577	4	0.41573	0.502252	0.824242	0.179309	0.17931	1	0.014408	0	0.857143	24	0.610994
Bacillus_coagulans	#c54300	Bacillus	7	1.42279	4	0.4625	0.52027	4.89865	0.084052	0.084051	0	0.011895	0	0.533333	8	0.338711
Corynebacterium_nuruki	#887492	Corynebacterium	9	-16.7431	4	0.45122	0.529279	5.32911	0.11531	0.115309	1	0.015185	0	0.642857	18	0.469444
Bacillus_glycinifermentans	#c54300	Bacillus	5	1.0792	4	0.373737	0.423423	2.6755	0.022491	0.022491	0	0.009041	0	0.5	3	0.104233
Bacillus_thermoamylovorans	#c54300	Bacillus	9	8.3853	4	0.474359	0.547297	9.28068	0.128143	0.128141	0	0.014894	0	0.642857	18	0.519007
Enterococcus_faecium	#657ABA	Enterococcus	13	16.805	4	0.5	0.601351	51.8983	0.118525	0.118524	3	0.022805	0	0.393939	26	0.513022
Brachybacterium_faecium	#faa695	Brachybacterium	5	1.2991	4	0.41573	0.466216	2.42439	0.060942	0.060942	3	0.008464	0	0.5	3	0.224595
Streptomyces_albus	#cc929f	Streptomyces	11	21.2086	3	0.506849	0.585586	44.2526	0.097092	0.097091	3	0.019317	0	0.422222	19	0.411801
Corynebacterium_variabile	#887492	Corynebacterium	8	12.2272	3	0.480519	0.540541	7.29928	0.089755	0.089755	3	0.013702	0	0.666667	14	0.374583
Lactococcus_lactis	#A49DB5	Lactococcus	5	12.7929	3	0.425287	0.468468	3.70694	0.044932	0.044932	3	0.008714	0	0.666667	4	0.179768
Staphylococcus_kloosii	#514E90	Staphylococcus	6	-1.31779	4	0.406593	0.463964	30.2777	0.049552	0.049552	3	0.010895	0	0.5	5	0.186508
Saccharomonospora_glauca	#e59f99	Saccharomonospora	3	0.946688	4	0.321739	0.349099	0	0.006702	0.006702	4	0.005641	0	1	1	0.034021
Companilactobacillus_crustorum	#A486B8	Companilactobacillus	6	11.7052	4	0.420455	0.475225	0	0.053652	0.053652	3	0.010438	0	0.9	9	0.241912
Kroppenstedtia_eburnea	#OE2679	Kroppenstedtia	5	8.24802	4	0.41573	0.461712	0	0.044097	0.044096	3	0.0087	0	0.833333	5	0.199184
Unclassified	#c5adae	Unclassified	4	10.7552	4	0.37	0.412162	0	0.022955	0.022955	3	0.007093	0	1	3	0.108695
Staphylococcus_cohnii	#514E90	Staphylococcus	4	4.06144	4	0.316239	0.353604	0	0.007309	0.007309	2	0.007646	0	1	3	0.036552

## Sheet: C3
Name	color	phylum	degree	weighted degree	Eccentricity	closnesscentrality	harmonicclosnesscentrality	betweenesscentrality	Authority	Hub	modularity_class	eigencentrality	clustering	triangles	componentnumber	pageranks
Aeribacillus_pallidus	#7b8497	Aeribacillus	5	2.4	3	0.448276	0.487179	9.21387	0.03144	0.03144	1	0.117174	0.333333	2	0	0.007176
Bacillus_thermoamylovorans	#c54300	Bacillus	17	1.00455	3	0.565217	0.666667	69.4109	0.225698	0.225696	2	0.747909	0.25	30	0	0.021553
Companilactobacillus_crustorum	#A486B8	Companilactobacillus	14	49.1616	3	0.513158	0.611111	102.663	0.075528	0.075528	1	0.276192	0.179487	14	0	0.019083
Staphylococcus_kloosii	#514E90	Staphylococcus	8	-2.52924	4	0.40625	0.480769	37.387	0.038897	0.038897	2	0.141576	0.380952	8	0	0.011473
Alkalihalobacillus_clausii	#b2cbd6	Alkalihalobacillus	13	-15.3241	3	0.527027	0.611111	45.7508	0.192367	0.192368	1	0.618825	0.5	33	0	0.016237
Bacillus_cereus	#c54300	Bacillus	13	17.8603	3	0.493671	0.589744	13.8222	0.225546	0.225546	2	0.717243	0.560606	37	0	0.016264
Bacillus_coagulans	#c54300	Bacillus	7	18.4153	4	0.419355	0.480769	5.12012	0.061137	0.061136	1	0.208126	0.333333	5	0	0.009665
Mammaliicoccus_lentus	#bb6566	Mammaliicoccus	15	42.2381	3	0.557143	0.645299	16.2399	0.276026	0.276027	2	0.875194	0.538462	49	0	0.018386
Oceanobacillus_kimchii	#F4A4AE	Oceanobacillus	14	32.6792	3	0.52	0.615385	14.427	0.249852	0.249853	2	0.789815	0.641026	50	0	0.017339
Staphylococcus_cohnii	#514E90	Staphylococcus	18	16.2329	3	0.58209	0.683761	65.0466	0.29018	0.29018	2	0.930208	0.352941	48	0	0.022249
Staphylococcus_equorum	#514E90	Staphylococcus	11	14.8648	3	0.5	0.576923	31.8485	0.154746	0.154747	2	0.497194	0.555556	25	0	0.014188
Staphylococcus_hyicus	#514E90	Staphylococcus	19	34.8496	3	0.590909	0.696581	71.481	0.307127	0.307128	2	0.982317	0.359477	55	0	0.023355
Staphylococcus_pettenkoferi	#514E90	Staphylococcus	10	17.5935	4	0.46988	0.549145	5.14982	0.164445	0.164446	2	0.519719	0.722222	26	0	0.012785
Staphylococcus_xylosus	#514E90	Staphylococcus	13	34.2247	3	0.52	0.606838	7.55326	0.237607	0.237608	2	0.750279	0.69697	46	0	0.016123
Bacillus_amyloliquefaciens	#c54300	Bacillus	10	19.5287	4	0.464286	0.544872	7.60231	0.121262	0.121261	0	0.413195	0.583333	21	0	0.01301
Bacillus_licheniformis	#c54300	Bacillus	11	26.8002	4	0.458824	0.553419	21.0418	0.123233	0.123232	0	0.424018	0.511111	23	0	0.014222
Bacillus_paralicheniformis	#c54300	Bacillus	17	11.1821	3	0.541667	0.653846	77.1631	0.194771	0.194768	0	0.66112	0.25	30	0	0.021521
Bacillus_smithii	#c54300	Bacillus	7	14.8415	4	0.386139	0.457265	0.420455	0.055776	0.055775	0	0.202434	0.8	12	0	0.009538
Bacillus_velezensis	#c54300	Bacillus	11	7.48398	3	0.4875	0.568376	30.3022	0.115691	0.115689	0	0.395781	0.4	18	0	0.014359
Kroppenstedtia_eburnea	#OE2679	Kroppenstedtia	8	0.072512	3	0.4875	0.542735	24.0461	0.073403	0.073402	1	0.263053	0.333333	7	0	0.010583
Ligilactobacillus_acidipiscis	#ecb9f	Ligilactobacillus	19	28.6496	3	0.590909	0.696581	56.3374	0.308675	0.308674	2	1	0.372549	57	0	0.02325
Staphylococcus_carnosus	#514E90	Staphylococcus	15	48.5749	3	0.557143	0.645299	33.0463	0.269271	0.269272	2	0.865326	0.527473	48	0	0.018348
Unclassified	#c5adae	Unclassified	11	-15.19	4	0.513158	0.587607	15.569	0.171015	0.171015	1	0.56288	0.377778	17	0	0.013848
Bacillus_glycinifermentans	#c54300	Bacillus	12	35.7163	4	0.513158	0.596154	12.53	0.228353	0.228353	2	0.733253	0.618182	34	0	0.014879
Enterococcus_faecium	#657ABA	Enterococcus	7	1.84305	4	0.423913	0.491453	5.70741	0.071115	0.071116	1	0.234042	0.533333	8	0	0.009461
Streptomyces_albus	#cc929f	Streptomyces	9	-3.19827	3	0.52	0.57265	16.0981	0.128608	0.128608	1	0.428239	0.392857	11	0	0.011654
Brachybacterium_faecium	#faa695	Brachybacterium	9	-10.0165	3	0.513158	0.568376	12.6011	0.142567	0.142568	1	0.466215	0.392857	11	0	0.011573
Corynebacterium_variabile	#887492	Corynebacterium	7	-4.99433	4	0.458824	0.514957	5.42027	0.082035	0.082035	1	0.278034	0.266667	4	0	0.009356
Bacillus_sonorensis	#c54300	Bacillus	6	4.3889	4	0.39	0.450855	18.8147	0.0345	0.034499	0	0.129683	0.6	6	0	0.008607
Staphylococcus_nepalensis	#514E90	Staphylococcus	7	-12.3551	4	0.393939	0.463675	2.1711	0.048435	0.048434	3	0.179207	0.733333	11	0	0.009632
Pediococcus_pentosaceus	#ADA890	Pediococcus	6	-7.40424	4	0.453488	0.502137	0.711944	0.094223	0.094222	2	0.309619	0.5	5	0	0.00812
Corynebacterium_nuruki	#887492	Corynebacterium	4	3.93048	5	0.345133	0.38547	7.67946	0.006785	0.006785	2	0.031863	0.666667	2	0	0.006161
Bacillus_subtilis	#c54300	Bacillus	4	4.73129	4	0.364486	0.40812	2.8703	0.010577	0.010577	1	0.047406	0.666667	2	0	0.006059
Staphylococcus_condimenti	#514E90	Staphylococcus	4	5.42814	4	0.423913	0.459402	1.48241	0.027844	0.027844	1	0.101014	0.333333	1	0	0.005944
Brachybacterium_saurashtrense	#faa695	Brachybacterium	6	10.9721	4	0.458824	0.50641	3.7798	0.053976	0.053976	1	0.186001	0.6	6	0	0.008371
Brevibacterium_linens	#467BDD	Brevibacterium	4	11.542	5	0.342105	0.381197	0.5	0.015483	0.015483	1	0.054056	0.666667	2	0	0.006181
Saccharomonospora_glauca	#e59f99	Saccharomonospora	5	9.39164	4	0.433333	0.482906	12.5153	0.035236	0.035236	1	0.122783	0.333333	2	0	0.007258
Virgibacillus_halodenitrificans	#D89CC7	Virgibacillus	9	28.9579	4	0.481481	0.549145	31.8425	0.132266	0.132267	1	0.423476	0.535714	15	0	0.011735
Lactococcus_lactis	#A49DB5	Lactococcus	5	2.14642	4	0.40625	0.455128	3.84808	0.024881	0.024881	1	0.093759	0.666667	4	0	0.007222
Staphylococcus_chromogenes	#514E90	Staphylococcus	4	10.929	4	0.428571	0.465812	0.785046	0.035371	0.035371	1	0.120477	0.333333	1	0	0.00593
Thermoactinomyces_vulgaris	#FFACA4	Thermoactinomyces	2	4	0	0	0	0	0	0	4	0.001223	0	0	1	0.003659

## Sheet: C4
Name	color	phylum	degree	weighted degree	Eccentricity	closnesscentrality	harmonicclosnesscentrality	betweenesscentrality	Authority	Hub	modularity_class	pageranks	componentnumber	clustering	triangles	eigencentrality
Aeribacillus_pallidus	#7b8497	Aeribacillus	11	17.264	4	0.438202	0.538462	22.1094	0.171203	0.171202	1	0.017628	0	0.555556	25	0.472365
Alkalihalobacillus_clausii	#b2cbd6	Alkalihalobacillus	10	18.93	5	0.414894	0.515812	9.07082	0.162881	0.16288	1	0.015958	0	0.638889	23	0.448234
Bacillus_paralicheniformis	#c54300	Bacillus	8	5.67217	4	0.367925	0.452991	11.7905	0.081085	0.081084	0	0.01311	0	0.619048	13	0.238171
Bacillus_sonorensis	#c54300	Bacillus	7	2.98078	4	0.375	0.448718	9.82861	0.080634	0.080633	0	0.011559	0	0.666667	10	0.233462
Bacillus_subtilis	#c54300	Bacillus	7	21.3883	5	0.39	0.466667	0	0.123929	0.123928	1	0.011229	0	0.866667	13	0.334864
Staphylococcus_chromogenes	#514E90	Staphylococcus	12	36.0367	4	0.46988	0.570513	23.2773	0.241896	0.241895	1	0.018683	0	0.4	22	0.644117
Staphylococcus_condimenti	#514E90	Staphylococcus	8	18.8468	5	0.393939	0.479487	3.14599	0.132233	0.132232	1	0.012864	0	0.761905	16	0.361575
Staphylococcus_equorum	#514E90	Staphylococcus	19	60.3174	4	0.565217	0.685897	201.567	0.377953	0.377953	1	0.029384	0	0.281046	43	1
Staphylococcus_kloosii	#514E90	Staphylococcus	6	-6.72592	5	0.40625	0.47094	17.916	0.08126	0.08126	4	0.009634	0	0.4	4	0.224009
Staphylococcus_xylosus	#514E90	Staphylococcus	12	10.6003	4	0.464286	0.566239	54.8979	0.218622	0.21862	1	0.019281	0	0.272727	15	0.593622
Bacillus_amyloliquefaciens	#c54300	Bacillus	5	7.81132	6	0.263514	0.320085	13.5016	0.00144	0.00144	5	0.009608	0	0.666667	4	0.02102
Bacillus_coagulans	#c54300	Bacillus	4	10.4591	5	0.272727	0.319658	15.5492	0.002861	0.002862	5	0.007389	0	0.666667	2	0.019425
Bacillus_velezensis	#c54300	Bacillus	4	5.21645	6	0.253247	0.296154	0	0.001147	0.001147	5	0.007535	0	1	3	0.016531
Brachybacterium_saurashtrense	#faa695	Brachybacterium	5	-4.92773	5	0.322314	0.375641	64.6429	0.008615	0.008615	2	0.009371	0	0.666667	4	0.04043
Bacillus_cereus	#c54300	Bacillus	12	32.7657	4	0.481481	0.576923	23.1627	0.265834	0.265835	4	0.01879	0	0.618182	34	0.684056
Bacillus_smithii	#c54300	Bacillus	10	11.5379	4	0.453488	0.540598	32.7	0.190326	0.190326	4	0.016244	0	0.361111	13	0.504163
Bacillus_thermoamylovorans	#c54300	Bacillus	11	13.6346	4	0.443182	0.540598	112.241	0.180981	0.180981	4	0.01808	0	0.444444	20	0.475181
Corynebacterium_nuruki	#887492	Corynebacterium	5	-4.70824	5	0.378641	0.434615	0	0.080117	0.080118	3	0.008146	0	0.833333	5	0.209809
Mammaliicoccus_lentus	#bb6566	Mammaliicoccus	14	5.92926	4	0.52	0.619658	102.079	0.255376	0.255376	4	0.022762	0	0.282051	22	0.686868
Oceanobacillus_kimchii	#F4A4AE	Oceanobacillus	15	40.7934	4	0.534247	0.636752	58.8948	0.336224	0.336225	4	0.023045	0	0.384615	35	0.880901
Staphylococcus_carnosus	#514E90	Staphylococcus	11	28.196	4	0.5	0.581197	23.2995	0.25509	0.255091	4	0.017155	0	0.644444	29	0.662868
Staphylococcus_hyicus	#514E90	Staphylococcus	8	24.4412	4	0.414894	0.489316	0.2	0.193449	0.19345	4	0.012731	0	0.857143	18	0.491192
Staphylococcus_pettenkoferi	#514E90	Staphylococcus	9	26.2197	4	0.448276	0.527778	10.6092	0.195067	0.195068	4	0.014109	0	0.678571	19	0.502171
Virgibacillus_halodenitrificans	#D89CC7	Virgibacillus	11	34.6153	4	0.481481	0.568376	16.6566	0.265323	0.265324	4	0.017131	0	0.6	27	0.68633
Ligilactobacillus_acidipiscis	#ecb9f	Ligilactobacillus	5	7.271	5	0.333333	0.389744	41.6905	0.023639	0.02364	5	0.009024	0	0.666667	4	0.071994
Bacillus_glycinifermentans	#c54300	Bacillus	7	12.9776	4	0.423913	0.491453	99.4382	0.072918	0.072917	0	0.011893	0	0.466667	7	0.212227
Bacillus_licheniformis	#c54300	Bacillus	8	10.6986	4	0.428571	0.502137	59.8257	0.090795	0.090794	0	0.013629	0	0.380952	8	0.253838
Lactococcus_lactis	#A49DB5	Lactococcus	5	1.80296	4	0.410526	0.459402	18.0623	0.058384	0.058384	8	0.008205	0	0.333333	2	0.169433
Staphylococcus_nepalensis	#514E90	Staphylococcus	3	1.22795	5	0.302326	0.333761	0	0.010359	0.010359	6	0.005193	0	1	1	0.032926
Corynebacterium_aurimucosum	#887492	Corynebacterium	6	4.23774	5	0.382353	0.452564	4.96701	0.076444	0.076444	8	0.009716	0	0.4	4	0.221269
Corynebacterium_variabile	#887492	Corynebacterium	9	9.37456	5	0.428571	0.52094	25.2058	0.117952	0.117951	8	0.01451	0	0.392857	11	0.345224
Thermoactinomyces_vulgaris	#FFACA4	Thermoactinomyces	5	1.79748	5	0.364486	0.429915	2.02627	0.056735	0.056735	8	0.00809	0	0.333333	2	0.162233
Brevibacterium_linens	#467BDD	Brevibacterium	4	-1.91174	5	0.322314	0.368376	0	0.023346	0.023346	7	0.006972	0	1	3	0.067505
Brachybacterium_faecium	#faa695	Brachybacterium	8	25.6561	6	0.345133	0.444017	5.59089	0.058759	0.058759	8	0.013676	0	0.571429	12	0.194301
Companilactobacillus_crustorum	#A486B8	Companilactobacillus	7	14.9271	5	0.371429	0.453419	4.68842	0.064398	0.064397	8	0.01153	0	0.666667	10	0.203062
Enterococcus_faecium	#657ABA	Enterococcus	14	24.4542	5	0.448276	0.578632	82.9033	0.165532	0.165531	8	0.023423	0	0.205128	16	0.482774
Kroppenstedtia_eburnea	#OE2679	Kroppenstedtia	5	15.3037	6	0.317073	0.384188	0	0.032256	0.032255	8	0.008495	0	0.833333	5	0.109444
Unclassified	#c5adae	Unclassified	6	12.8628	5	0.371429	0.439744	6.28465	0.058409	0.058409	8	0.009998	0	0.6	6	0.179799
Saccharomonospora_glauca	#e59f99	Saccharomonospora	9	2.10637	4	0.443182	0.523504	37.055	0.141393	0.141393	1	0.014856	0	0.285714	8	0.387041
Streptomyces_albus	#cc929f	Streptomyces	7	7.21813	5	0.39	0.47265	6.12246	0.080769	0.080769	8	0.011455	0	0.533333	8	0.240955
Staphylococcus_cohnii	#514E90	Staphylococcus	2	4	0	0	0	0	0	0	9	0.003659	1	0	0	0.001559

## Sheet: C5
Name	color	phylum	Authority	Hub	modularity_class	pageranks	componentnumber	clustering	triangles	eigencentrality	Eccentricity	closnesscentrality	harmonicclosnesscentrality	betweenesscentrality	weighted degree	degree
Aeribacillus_pallidus	#7b8497	Aeribacillus	0.087872	0.087872	1	0.019898	0	0.417582	38	0.387819	3	0.5375	0.624031	99.3631	-1.91814	15
Alkalihalobacillus_clausii	#b2cbd6	Alkalihalobacillus	0.054161	0.05416	1	0.014636	0	0.644444	29	0.269676	3	0.511905	0.577519	26.4029	3.98163	11
Bacillus_amyloliquefaciens	#c54300	Bacillus	0.066434	0.066433	0	0.019996	0	0.538462	49	0.336194	3	0.488636	0.593023	49.5645	5.59946	15
Bacillus_glycinifermentans	#c54300	Bacillus	0.039106	0.039105	0	0.012239	0	0.714286	20	0.199035	3	0.447917	0.515504	4.90406	12.5113	9
Bacillus_licheniformis	#c54300	Bacillus	0.033895	0.033895	0	0.013654	0	0.861111	31	0.199878	4	0.413462	0.498062	1.71071	13.8853	10
Bacillus_paralicheniformis	#c54300	Bacillus	0.036786	0.036785	0	0.014967	0	0.8	36	0.217111	4	0.417476	0.50969	2.56071	16.9147	11
Bacillus_sonorensis	#c54300	Bacillus	0.059354	0.059354	0	0.015929	0	0.654545	36	0.289877	3	0.472527	0.55814	21.2954	11.7495	12
Bacillus_subtilis	#c54300	Bacillus	0.16705	0.16705	1	0.023011	0	0.235294	32	0.603646	3	0.597222	0.678295	145.685	60.7316	18
Brevibacterium_linens	#467BDD	Brevibacterium	0.007013	0.007013	2	0.00464	0	1	1	0.035529	4	0.352459	0.381783	0	1.56018	3
Lactococcus_lactis	#A49DB5	Lactococcus	0.150033	0.150033	0	0.016132	0	0.515152	34	0.538457	3	0.5375	0.608527	41.4791	-9.71519	13
Ligilactobacillus_acidipiscis	#ecb9f	Ligilactobacillus	0.0251	0.025099	0	0.011139	0	0.809524	17	0.148591	4	0.401869	0.47093	1.35996	11.1902	8
Oceanobacillus_kimchii	#F4A4AE	Oceanobacillus	0.265943	0.265943	3	0.022576	0	0.464052	71	0.91863	3	0.614286	0.693798	51.207	48.717	19
Staphylococcus_condimenti	#514E90	Staphylococcus	0.030772	0.030772	1	0.009664	0	0.666667	10	0.150183	3	0.452632	0.503876	7.63634	3.75388	7
Staphylococcus_xylosus	#514E90	Staphylococcus	0.165344	0.165344	3	0.014626	0	0.654545	36	0.573969	3	0.544304	0.604651	15.1652	37.1178	12
Bacillus_velezensis	#c54300	Bacillus	0.058722	0.058722	0	0.016052	0	0.618182	34	0.287589	3	0.488636	0.569767	27.4762	19.0678	12
Corynebacterium_nuruki	#887492	Corynebacterium	0.036255	0.036255	1	0.01226	0	0.857143	24	0.195973	3	0.438776	0.507752	4.72927	-2.44408	9
Kroppenstedtia_eburnea	#OE2679	Kroppenstedtia	0.132233	0.132233	4	0.016412	0	0.545455	36	0.492484	3	0.5375	0.608527	34.3442	8.72645	13
Enterococcus_faecium	#657ABA	Enterococcus	0.144908	0.144907	4	0.019013	0	0.472527	43	0.542492	3	0.551282	0.631783	68.7969	8.0273	15
Thermoactinomyces_vulgaris	#FFACA4	Thermoactinomyces	0.093212	0.093212	4	0.012838	0	0.666667	24	0.349779	4	0.5	0.563953	13.4786	5.60015	10
Bacillus_cereus	#c54300	Bacillus	0.24899	0.24899	3	0.020172	0	0.6	72	0.849608	3	0.551282	0.647287	17.2124	36.721	17
Bacillus_smithii	#c54300	Bacillus	0.232395	0.232395	3	0.019187	0	0.6	63	0.797527	3	0.551282	0.639535	16.8064	44.2477	16
Bacillus_thermoamylovorans	#c54300	Bacillus	0.211341	0.211341	3	0.017962	0	0.571429	52	0.718713	3	0.518072	0.612403	23.7018	17.9882	15
Corynebacterium_variabile	#887492	Corynebacterium	0.234024	0.234024	4	0.021602	0	0.419118	57	0.806003	3	0.565789	0.662791	47.3743	14.2455	18
Mammaliicoccus_lentus	#bb6566	Mammaliicoccus	0.290717	0.290717	3	0.026261	0	0.4	84	1	3	0.581081	0.70155	69.0044	8.75095	22
Staphylococcus_carnosus	#514E90	Staphylococcus	0.239755	0.239755	3	0.02048	0	0.55	66	0.833793	3	0.581081	0.662791	40.2846	21.2618	17
Staphylococcus_cohnii	#514E90	Staphylococcus	0.246018	0.246018	3	0.020286	0	0.55	66	0.841113	3	0.530864	0.635659	25.5512	22.4035	17
Staphylococcus_equorum	#514E90	Staphylococcus	0.124101	0.124101	3	0.012376	0	0.638889	23	0.427218	3	0.472527	0.542636	7.03592	17.2574	10
Staphylococcus_hominis	#514E90	Staphylococcus	0.279485	0.279486	3	0.022485	0	0.490196	75	0.948854	3	0.5375	0.655039	22.3064	36.8371	19
Staphylococcus_hyicus	#514E90	Staphylococcus	0.180414	0.180414	3	0.017026	0	0.653846	51	0.627161	3	0.530864	0.612403	19.3274	30.7103	14
Staphylococcus_pettenkoferi	#514E90	Staphylococcus	0.161626	0.161626	3	0.014656	0	0.745455	41	0.553896	3	0.483146	0.565891	2.79251	30.7221	12
Unclassified	#c5adae	Unclassified	0.176666	0.176666	4	0.014547	0	0.727273	40	0.603715	4	0.494253	0.575581	4.2599	2.07446	12
Virgibacillus_halodenitrificans	#D89CC7	Virgibacillus	0.160165	0.160165	3	0.014706	0	0.563636	31	0.547079	3	0.505882	0.581395	17.5968	26.9565	12
Bacillus_coagulans	#c54300	Bacillus	0.048403	0.048403	1	0.009389	0	0.666667	10	0.180828	3	0.452632	0.503876	5.17479	14.4169	7
Staphylococcus_kloosii	#514E90	Staphylococcus	0.070903	0.070903	4	0.011913	0	0.642857	18	0.260538	4	0.438776	0.50969	4.52246	-4.49372	9
Staphylococcus_pseudoxylosus	#514E90	Staphylococcus	0.221787	0.221787	3	0.022009	0	0.419118	57	0.777176	3	0.551282	0.655039	42.0216	10.6679	18
Staphylococcus_succinus	#514E90	Staphylococcus	0.06343	0.06343	1	0.011953	0	0.714286	20	0.240899	4	0.425743	0.498062	4.16464	1.29222	9
Ureibacillus_thermosphaericus	#D8CBB0	Ureibacillus	0.083301	0.083301	1	0.011691	0	0.571429	16	0.299622	3	0.472527	0.534884	9.11721	19.3714	9
Staphylococcus_chromogenes	#514E90	Staphylococcus	0.013333	0.013333	1	0.004538	0	0	0	0.050578	4	0.377193	0.403101	0	7.84092	3
Staphylococcus_nepalensis	#514E90	Staphylococcus	0.024898	0.024898	1	0.005699	0	0.333333	1	0.095317	3	0.438776	0.468992	2.29591	10.4467	4
Brachybacterium_saurashtrense	#faa695	Brachybacterium	0.165049	0.165049	4	0.014615	0	0.636364	35	0.558021	3	0.467391	0.554264	5.07541	7.9626	12
Saccharomonospora_glauca	#e59f99	Saccharomonospora	0.101385	0.101385	4	0.011339	0	0.571429	16	0.344267	4	0.425743	0.503876	3.78079	3.80508	9
Streptomyces_albus	#cc929f	Streptomyces	0.084916	0.084916	4	0.010264	0	0.761905	16	0.288538	4	0.417476	0.488372	1.04216	12.9384	8
Brachybacterium_faecium	#faa695	Brachybacterium	0.177489	0.177489	4	0.015852	0	0.69697	46	0.615371	4	0.494253	0.585271	6.84798	10.651	13
Companilactobacillus_crustorum	#A486B8	Companilactobacillus	0.06144	0.061441	4	0.007935	0	0.6	6	0.209896	4	0.40566	0.46124	0.543478	4.89071	6

## Sheet: C6
Name	color	phylum	degree	weighted degree	Eccentricity	closnesscentrality	harmonicclosnesscentrality	betweenesscentrality	Authority	Hub	modularity_class	pageranks	clustering	triangles	eigencentrality	componentnumber
Aeribacillus_pallidus	#7b8497	Aeribacillus	20	45.7583	4	0.555556	0.67037	22.8534	0.23896	0.23896	0	0.020955	0.51462	88	0.859046	0
Alkalihalobacillus_clausii	#b2cbd6	Alkalihalobacillus	13	34.3105	4	0.483871	0.575926	2.84592	0.160053	0.160053	0	0.013851	0.772727	51	0.571813	0
Bacillus_cereus	#c54300	Bacillus	19	55.5679	3	0.555556	0.659259	11.5344	0.245123	0.245123	1	0.019921	0.686275	105	0.873774	0
Bacillus_paralicheniformis	#c54300	Bacillus	13	14.5921	4	0.511364	0.590741	19.2408	0.094523	0.094523	2	0.015188	0.530303	35	0.361085	0
Bacillus_smithii	#c54300	Bacillus	15	39.2262	4	0.517241	0.611111	6.1766	0.186714	0.186714	0	0.015892	0.725275	66	0.667662	0
Bacillus_subtilis	#c54300	Bacillus	14	17.374	4	0.494505	0.592593	25.1711	0.128859	0.128859	0	0.015658	0.538462	42	0.471873	0
Brachybacterium_faecium	#faa695	Brachybacterium	18	-3.34201	4	0.542169	0.646296	57.447	0.156703	0.156703	2	0.020252	0.419118	57	0.57988	0
Enterococcus_faecium	#657ABA	Enterococcus	16	25.1148	3	0.542169	0.62963	61.8986	0.128681	0.128681	2	0.018756	0.4	42	0.482126	0
Oceanobacillus_kimchii	#F4A4AE	Oceanobacillus	19	60.894	4	0.555556	0.661111	21.7383	0.234511	0.234511	1	0.019949	0.633987	97	0.837091	0
Staphylococcus_carnosus	#514E90	Staphylococcus	22	71.5057	3	0.584416	0.696296	57.9605	0.255405	0.255405	0	0.023394	0.466667	98	0.914629	0
Staphylococcus_chromogenes	#514E90	Staphylococcus	24	31.9641	3	0.625	0.72963	72.3262	0.275288	0.275288	0	0.025547	0.442688	112	0.994023	0
Staphylococcus_condimenti	#514E90	Staphylococcus	11	22.0295	4	0.454545	0.540741	3.74738	0.114828	0.114828	0	0.012121	0.711111	32	0.413276	0
Staphylococcus_haemolyticus	#514E90	Staphylococcus	22	24.4515	3	0.6	0.703704	53.843	0.250189	0.250189	1	0.023564	0.442857	93	0.908381	0
Staphylococcus_hominis	#514E90	Staphylococcus	19	51.9442	4	0.555556	0.661111	18.0165	0.235937	0.235937	1	0.019989	0.647059	99	0.843695	0
Staphylococcus_nepalensis	#514E90	Staphylococcus	23	44.604	3	0.616438	0.718519	38.7698	0.277599	0.277599	0	0.024158	0.502165	116	1	0
Staphylococcus_pettenkoferi	#514E90	Staphylococcus	12	18.334	4	0.494505	0.572222	6.95688	0.139663	0.139663	1	0.013168	0.563636	31	0.502459	0
Staphylococcus_xylosus	#514E90	Staphylococcus	18	44.3298	4	0.5625	0.657407	18.7612	0.21807	0.21807	1	0.019032	0.617647	84	0.782004	0
Ureibacillus_thermosphaericus	#D8CBB0	Ureibacillus	14	41.4487	4	0.505618	0.594444	48.0268	0.164511	0.164511	0	0.015226	0.615385	48	0.586758	0
Virgibacillus_halodenitrificans	#D89CC7	Virgibacillus	17	54.1712	4	0.523256	0.627778	6.89378	0.224022	0.224022	0	0.017794	0.733333	88	0.79651	0
Bacillus_amyloliquefaciens	#c54300	Bacillus	8	6.16289	4	0.432692	0.496296	12.3579	0.033499	0.033499	2	0.0101	0.619048	13	0.131816	0
Bacillus_glycinifermentans	#c54300	Bacillus	10	31.4383	3	0.463918	0.533333	74.4647	0.032014	0.032014	2	0.013503	0.305556	11	0.13227	0
Bacillus_thermoamylovorans	#c54300	Bacillus	6	-1.84599	5	0.409091	0.463704	7.63001	0.02151	0.02151	1	0.007759	0.6	6	0.085573	0
Bacillus_velezensis	#c54300	Bacillus	7	8.43288	4	0.428571	0.485185	45.5367	0.031135	0.031135	2	0.009217	0.533333	8	0.121404	0
Companilactobacillus_crustorum	#A486B8	Companilactobacillus	16	-12.2087	4	0.542169	0.631481	61.4017	0.160109	0.160109	2	0.017888	0.495238	52	0.584586	0
Staphylococcus_cohnii	#514E90	Staphylococcus	11	19.6331	4	0.463918	0.542593	15.3765	0.100173	0.100173	1	0.012698	0.622222	28	0.363591	0
Staphylococcus_hyicus	#514E90	Staphylococcus	14	25.9651	4	0.505618	0.594444	18.0037	0.144401	0.144402	1	0.015583	0.602564	47	0.523014	0
Mammaliicoccus_lentus	#bb6566	Mammaliicoccus	16	36.2127	3	0.555556	0.637037	25.5533	0.188207	0.188207	1	0.017261	0.619048	65	0.674852	0
Staphylococcus_pseudoxylosus	#514E90	Staphylococcus	20	30.6116	3	0.6	0.688889	68.0235	0.227059	0.227059	1	0.021575	0.45614	78	0.8204	0
Bacillus_coagulans	#c54300	Bacillus	6	3.90285	4	0.416667	0.466667	5.1465	0.029716	0.029716	1	0.007671	0.5	5	0.110485	0
Staphylococcus_equorum	#514E90	Staphylococcus	9	-4.32989	4	0.483871	0.544444	20.3214	0.051685	0.051685	0	0.010858	0.428571	12	0.19882	0
Staphylococcus_kloosii	#514E90	Staphylococcus	5	1.23538	4	0.416667	0.462963	3.1494	0.029689	0.029689	2	0.006378	0.5	3	0.111497	0
Bacillus_licheniformis	#c54300	Bacillus	11	3.56046	4	0.5	0.568519	29.1137	0.068285	0.068285	2	0.012947	0.4	18	0.262525	0
Bacillus_sonorensis	#c54300	Bacillus	14	7.18966	3	0.5625	0.625926	78.3098	0.126973	0.126973	2	0.015925	0.5	39	0.474373	0
Lactococcus_lactis	#A49DB5	Lactococcus	3	8	4	0.319149	0.346296	0	0.002192	0.002192	2	0.004396	1	1	0.012199	0
Ligilactobacillus_acidipiscis	#ecb9f	Ligilactobacillus	5	7.61932	4	0.428571	0.472222	6.62074	0.025222	0.025222	2	0.006405	0.333333	2	0.095219	0
Unclassified	#c5adae	Unclassified	5	15.0796	4	0.409091	0.451852	3.35595	0.020236	0.020236	2	0.006476	0.666667	4	0.081929	0
Corynebacterium_nuruki	#887492	Corynebacterium	10	24.5418	4	0.478723	0.546296	6.83518	0.069095	0.069095	2	0.011877	0.666667	24	0.266607	0
Corynebacterium_variabile	#887492	Corynebacterium	15	11.7742	3	0.535714	0.618519	42.1037	0.134904	0.134904	2	0.017354	0.472527	43	0.501515	0
Staphylococcus_saprophyticus	#514E90	Staphylococcus	10	9.51519	4	0.463918	0.535185	37.3167	0.081023	0.081023	1	0.012105	0.527778	19	0.295806	0
Thermoactinomyces_vulgaris	#FFACA4	Thermoactinomyces	5	13.2706	4	0.387931	0.437037	0.125	0.026433	0.026433	2	0.00634	0.833333	5	0.103315	0
Enterococcus_faecalis	#657ABA	Enterococcus	6	5.16991	4	0.409091	0.459259	56.1534	0.020526	0.020526	0	0.008474	0.4	4	0.0794	0
Brachybacterium_saurashtrense	#faa695	Brachybacterium	7	2.40272	4	0.432692	0.492593	2.33866	0.049066	0.049066	2	0.00839	0.533333	8	0.184149	0
Streptomyces_albus	#cc929f	Streptomyces	3	1.5035	5	0.302013	0.327407	0	0.002131	0.002131	3	0.004494	1	1	0.010746	0
Kroppenstedtia_eburnea	#OE2679	Kroppenstedtia	4	10.6395	4	0.387931	0.427778	0	0.019537	0.019536	2	0.005248	1	3	0.076018	0
Brevibacterium_linens	#467BDD	Brevibacterium	3	1.18145	5	0.292208	0.316296	0	0.001405	0.001405	4	0.004458	1	1	0.007755	0
Staphylococcus_succinus	#514E90	Staphylococcus	4	4.96374	5	0.338346	0.378519	3.55357	0.006952	0.006952	0	0.005525	0.666667	2	0.028928	0
Saccharomonospora_glauca	#e59f99	Saccharomonospora	2	4	0	0	0	0	0	0	5	0.003191	0	0	0.00085	1
