# Supplementary material for: Metaproteomics profiling of the microbial communities in fermentation starters (Daqu) during multi-round production of Chinese liquor
Source: Front Nutr. 2023 Jun 1;10:1139836. doi: 10.3389/fnut.2023.1139836 (PMC10267310; doi:10.3389/fnut.2023.1139836)
Supplement: Supplementary file 2 [file Data_Sheet_2.zip › Supplementary Data 6.XLSX]

## Sheet: differential protein annotation
Supplementary Data 6: Differential proteins among the 3 groups with annotation.
PG.ProteinAccessions	PLSDA VIP score	Group1_C1-1	Group1_C1-2	Group1_C1-3	Group1_C1-4	Group1_C1-5	Group1_C1-6	Group1_C1-7	Group2_C2-1	Group2_C2-2	Group2_C2-3	Group2_C2-4	Group2_C2-5	Group2_C2-6	Group2_C2-7	Group2_C3-1	Group2_C3-2	Group2_C3-3	Group2_C3-4	Group2_C3-5	Group2_C3-6	Group2_C3-7	Group2_C4-1	Group2_C4-2	Group2_C4-3	Group2_C4-4	Group2_C4-5	Group2_C4-6	Group2_C4-7	Group3_C5-1	Group3_C5-2	Group3_C5-3	Group3_C5-4	Group3_C5-5	Group3_C5-6	Group3_C5-7	Group3_C6-1	Group3_C6-2	Group3_C6-3	Group3_C6-4	Group3_C6-5	Group3_C6-6	Group3_C6-7		KEGG	Gene.Name	GO.IDs	GO.Names	GO Description
2L_gene_159106	3.7976	568024	839637	1292204	521395	795852	3658212	3.44706e+06	154524	25913	31351.3	250969	256918	90385.1	113636	49021.2	170907	205615	73416.5	85712	130286	113224	12961.5	20011	12181	9365.06	14228.1	10125.4	13024.7	14172.6	8120.18	15014.8	9199.98	12246.1	9452.54	12582.3	7977.76	7613.67	28568.6	8993.13	6162.7	29432.4	26358.9		K03286	TC.OOP	GO:0009279;GO:0015288;GO:0034220;GO:0046930	cell outer membrane;porin activity;ion transmembrane transport;pore complex	porin OmpA
ZS_gene_270274	3.0679	471700	626227	527852	231220	581133	1.16727e+06	679047	129348	403210	1.03646e+06	203759	192150	259338	176579	221356	347098	344156	253121	499741	683838	553502	380050	166923	23113.2	47154	75474.2	199337	101790	14536.3	66534	12614.2	5737.13	49793.6	5936.46	11238.8	5289.41	37921.5	120664	167251	38960.6	78091.8	61513.6		0	0	GO:0005524;GO:0016301;GO:0016310;GO:0017168	ATP binding;kinase activity;phosphorylation;5-oxoprolinase (ATP-hydrolyzing) activity	5-oxoprolinase subunit PxpB
ZS_gene_141548	3.0669	211596	231063	526640	212569	357648	1.26081e+06	1.12369e+06	14400.9	5513.21	10194.3	61596.8	138371	17792.7	59696.7	9368.62	18352.7	9925.36	15434.4	8347.08	16351.6	8843.11	5822.1	12083	6168.08	10161.6	18789.6	10765.5	5495.52	18293.9	8814.75	17267.7	10481.5	5668.49	9893.52	5350.53	11368.7	5803.43	10731	6900.75	12760	6513.67	12044.3		K11934	ompX	GO:0009279;GO:0044384	cell outer membrane;host outer membrane	outer membrane protein OmpX
1L_gene_275404	3.0283	194545	238262	631287	226186	443252	807247	961042	44060.8	13674.6	8415.84	35583.8	27584	13634.3	9344.82	10930.3	13723.7	10114.9	16657.4	12167.6	24968.3	15772.3	11863.4	9689.35	11022	8077.54	12448.7	9360.48	11638.7	10989.9	8577.47	14933.3	9110.85	12123	8043.87	11431.3	8107.28	10490	8183.13	9216.15	12888.7	23405.7	8613.97		K03286	TC.OOP	GO:0009279;GO:0015288;GO:0034220;GO:0046930	cell outer membrane;porin activity;ion transmembrane transport;pore complex	porin OmpA
4L_gene_355353	3.0249	286623	347430	235601	155258	155139	490683	296044	173787	218634	168716	115330	127118	31318	40065.7	103166	188949	169860	140982	226007	80190.1	94196.1	49788	82103.6	9393.53	5701.85	59559.8	11000.1	10543.1	11472.4	7591.11	12154.1	5527.86	10221.4	3992.35	10828.8	12558.6	29051.2	47208.4	6781.44	26601.5	38459.4	9255.71		0	0	0	0	serine protease
1L_gene_337754	3.0013	594682	681619	58762.9	427562	377091	265772	224045	233665	364783	248933	83538	113591	37592.6	29088.3	405016	177058	447389	275902	259450	113638	77241.7	45488	136387	150811	57546.6	25332.1	39623	34841.3	47212.5	26842.1	23581	48023.4	86546.4	8070.22	5842.72	15243.8	1934.48	10239.4	33110.1	41379.3	5836.29	7386.55		K01689	ENO;eno	GO:0000015;GO:0000287;GO:0004634;GO:0005576;GO:0006096;GO:0009986	phosphopyruvate hydratase complex;magnesium ion binding;phosphopyruvate hydratase activity;extracellular region;glycolytic process;cell surface	phosphopyruvate hydratase
1L_gene_297595	2.9689	726421	693980	655779	321467	337913	896074	565344	252263	431319	210320	217113	140030	34674	76917.2	30090.3	194498	126457	134222	249810	19700	31408.4	80831.6	72967.7	104115	59815.2	85489.3	10956.7	17540	13660.6	18363.5	11094.2	35021.9	27880.4	18773.1	5659.21	39627.4	45218.1	41210.5	68558.8	34722.9	45960.9	39091.4		0	0	0	0	ABC transporter ATP-binding protein
1L_gene_364471	2.8934	322405	172350	136350	219488	164561	864008	768422	199128	547586	134825	163165	59332.1	13897.6	59553.5	155471	86548.6	339541	102494	106946	241168	32332.5	194068	161966	257619	31626	112111	67900.9	10950.9	46024.9	19883.4	27391.4	17569.7	56163.9	110824	5753.69	7064.99	6981.06	11559.2	52171.9	13069	10689.4	5690.54		K04513	RHOA	GO:0003924;GO:0005525;GO:0007264	GTPase activity;GTP binding;small GTPase mediated signal transduction	GTP-binding protein
3L_gene_335604	2.7476	224892	115945	50459.9	132499	106334	626038	605680	74453.2	233185	111929	27447.3	10549.8	19507.4	39250.4	117684	366706	215816	28678.9	23755.3	123165	44548.4	220987	45607.2	254240	190406	92416.9	17200.3	34123.8	14878.9	9410.21	23641.5	15580.5	22174.4	31653.1	9059.4	8213.46	38596	39491.8	5477.38	10182.6	5163.2	7694.24		K01191	E3.2.1.24	GO:0005488;GO:0005975;GO:0016798	binding;carbohydrate metabolic process;hydrolase activity, acting on glycosyl bonds	alpha-mannosidase
1L_gene_395202	2.7047	201796	188452	75005.6	156696	172552	1.50411e+06	1312034	63095.1	130286	299385	52197.9	73771.6	58746.7	49784.5	169987	263741	314896	36173.7	22805.3	169200	43082.9	65981.2	53202.8	270465	104678	39440.4	52328.1	39957.8	32123.6	19119.7	59460.1	27977.5	33021.7	25168.4	29275.3	22304.8	16827.4	20423.7	24052.7	15424.1	18458.2	16123.2		K01638	aceB;glcB	GO:0016746;GO:0044237;GO:0044238	acyltransferase activity;cellular metabolic process;primary metabolic process	malate synthase A
3L_gene_32	2.6739	5.28263e+06	3.49046e+06	2.02295e+06	1.04275e+06	780623	5922305	4885317	1.34339e+06	5638032	2383927	2.04343e+06	1.64519e+06	1.37789e+06	2.26279e+06	1.0042e+06	3.47169e+06	3.22368e+06	3598548	3813388	1.36525e+06	1.69057e+06	5.09058e+06	5.16026e+06	4183963	1.53964e+06	1.25539e+06	1.40657e+06	662283	251452	295707	380790	784777	698892	253145	171309	130491	611615	332342	188853	437300	220916	225622		K01176	E3.2.1.1;amyA;malS	GO:0004556;GO:0005975;GO:0016829;GO:0030246;GO:0046872;GO:0103025	alpha-amylase activity;carbohydrate metabolic process;lyase activity;carbohydrate binding;metal ion binding;alpha-amylase activity (releasing maltohexaose)	alpha-amlyase
3L_gene_33	2.6439	333107	176315	77169.3	50386.9	36722.9	291259	227479	358147	762478	490389	181707	71071.9	88089.5	103588	63377.4	174889	210464	189561	200157	90375.1	107389	618505	392106	242400	98334.4	82747.6	98922.3	79316.7	22733.3	12944	29871.8	19689.6	25402.7	18044.5	16579.6	7556.37	34532.9	15380.3	5019.12	11632.4	11459.5	6967.97		K01176	E3.2.1.1;amyA;malS	GO:0004556;GO:0005975;GO:0016829;GO:0043169	alpha-amylase activity;carbohydrate metabolic process;lyase activity;cation binding	alpha-amylase
1L_gene_212299	2.6161	177411	66673.2	18775	67691.4	57376.3	391873	403544	70934.8	191542	283047	70539.2	100615	20159.6	26089.9	51722.8	110482	123695	30118.8	33606.9	32341.1	17284	166607	139581	46594.3	71926	9755.41	12001.3	9305.29	9546.66	17994.9	9262.85	11001	16224.5	10048.5	7817.19	9835.21	5246.39	7655.93	13585.4	20882.4	4476.17	8660.82		K01183	E3.2.1.14	0	0	chitinase
4L_gene_323599	2.6035	478956	331917	201526	265184	320010	1.53607e+06	1.41547e+06	288686	885288	836876	421081	324652	90529.4	154780	423877	807596	534754	271809	191479	374909	267111	521074	632524	699926	430365	239278	196461	172468	39932.6	23182.9	194099	167248	42160.2	126245	52332	23174.1	76151.7	84723.6	42384.5	137279	28313.8	17785.3		K02941	RP-LP0;RPLP0	GO:0005840;GO:0042254	ribosome;ribosome biogenesis	50S ribosomal protein L10
ZS_gene_24800	2.5726	20158242	14793499	9093713	4.15625e+06	3738905	20533572	16096257	3.71171e+06	8833341	6574267	5.63803e+06	4269850	4786624	4.49669e+06	4699732	17067254	14439363	4779373	12513335	9936681	7729428	8959615	9661489	10141003	4.59527e+06	3.95587e+06	3655135	3.95617e+06	506174	1.38487e+06	1.61771e+06	2.36303e+06	3.46529e+06	865762	678873	736362	2441670	2.33602e+06	1.68246e+06	2.09064e+06	883133	1.31538e+06		K00615	E2.2.1.1;tktA;tktB	GO:0016740	transferase activity	transketolase
1L_gene_298288	2.5591	240776	176793	108622	146733	140753	305978	264348	52769.6	236877	187823	106823	24597.1	27001.8	27419.2	81049.2	27249.7	28349.3	40559.2	29197.1	28438.7	61023.5	82927.3	115502	81164.3	24748.3	45394.4	61834.9	48122.1	18248.7	36807.5	60527.5	15312.1	14121	28127.1	16260.5	27878.4	17354.9	11506.3	14994.1	27796	11695.3	9849.41		K02865	RP-L10Ae;RPL10A	0	0	LysR family transcriptional regulator
2L_gene_153655	2.5591	70243.2	111462	205230	146603	235614	273444	315516	16504.6	13450.1	7273.98	14249.4	7706.24	15096.2	20312.1	7915.07	14635.6	7471.1	17402.9	14059.7	62371.6	8385.43	12736.5	6136.99	12022.1	7297.38	14295.3	6888.06	13493.4	14682.7	8412.42	15555.2	7074.72	9854.98	7495.14	13859.1	6522.61	12777.5	6910.22	10745.7	5811.39	17944.2	6156.74		NA	NA	NA	NA	NA
4L_gene_316865	2.5558	178208	693195	400547	330014	470462	301779	646876	64313.4	15318.5	8284.41	16228.8	8776.71	28447.6	9298.28	9014.56	16668.6	8508.91	19603.6	75809.4	18708.5	16410.9	14505.8	6989.48	13692.1	8311.06	16281	7844.88	291214	16722.2	9580.99	17715.9	8057.47	14898.9	8536.29	15784.2	7428.66	14552.4	7870.12	531126	6618.65	12965.7	7011.97		K00059	fabG	GO:0016491	oxidoreductase activity	3-oxoacyl-ACP reductase
1L_gene_252295	2.5463	87461.5	65368.5	24686.2	96634.8	81290.2	335680	469830	85362.7	493672	121031	13697	45941.4	7611.23	20983.6	31359.2	176282	92688.3	56844.1	10577.8	54667.5	46255.3	72074.9	111499	22040.7	23987.8	15816.5	13407.1	6844.01	6289.66	10977.7	5936.86	13053.4	7059.41	12321.2	6663.43	14158.3	7227.46	13364.1	8728.53	15868.6	10592.5	14661.8		K13524	ABAT	0	0	4-aminobutyrate aminotransferase
1L_gene_176251	2.5347	936836	879977	564342	932396	1.37356e+06	2.56209e+06	2.48788e+06	471496	1.72791e+06	289137	274247	178191	177546	89783.2	700492	1.81762e+06	998779	169294	119533	792631	124452	847863	857430	279560	137661	501710	113206	430538	131522	98716.1	157007	95058	161285	90815.7	109449	88976.6	128122	124896	166211	233046	102650	71103.8		K01784	galE;GALE	GO:0005975;GO:0016853	carbohydrate metabolic process;isomerase activity	UDP-glucose 4-epimerase GalE
1L_gene_264657	2.5341	54349.9	67157.4	29355.3	68580.2	46014.1	317743	360886	65659.8	89546.7	119134	56459.5	78358.7	20539.1	18724.7	55684.1	80822.3	95406.7	36545.9	14465.3	50248.1	57405.8	72598.2	66408.6	87929.2	48140.6	28979.3	26247.6	21089.3	4546.76	8337.53	21732.9	43799	14231.9	18002.6	12552.5	7648	4676.07	16502.6	15440.7	7742.29	4526.34	7215.22		0	0	0	0	HAD family phosphatase
1L_gene_278860	2.49	149986	120740	31091	121241	79522.1	661056	615050	83279.9	366974	176551	151768	47461.7	18023	31305.1	23711	346384	51010.7	27413	45457.9	63685.1	46463.5	106876	125429	25790.9	27979.9	11282.5	20877.1	15265	6791.21	14464	32146.9	57512.8	26811.1	18139.2	10335.7	18627.3	11073.4	11663.8	13348.4	12443.7	7088.62	11489.6		NA	NA	NA	NA	NA
3L_gene_339851	2.4773	1.0199e+06	762811	365490	218098	212007	1.39958e+06	1.15052e+06	421211	932029	760557	599822	527364	280731	374433	271923	982079	849304	1.28163e+06	1.10528e+06	168425	585751	982983	1.20937e+06	1.29392e+06	498573	310898	434511	276320	81847.1	63235.9	110557	220445	156922	83515.9	50746.3	32013.8	166333	99978.4	63167.1	90999.8	66676.3	54947.6		K01176	E3.2.1.1;amyA;malS	GO:0004553;GO:0008152;GO:0043169	hydrolase activity, hydrolyzing O-glycosyl compounds;metabolic process;cation binding	alpha-amylase
3L_gene_23968	2.4677	127480	66805.9	126324	19675.4	34667.4	240356	292311	26485.2	193512	130361	58286.5	66485	192550	54645.5	9861.85	171129	125405	134010	303456	115917	77515.1	220094	251726	138893	399310	46403.4	57341.4	64692.8	12237.4	5990.14	10965.4	7479.72	15608.2	6057.33	11607.9	3117.02	16940.1	6343.66	189935	21912.2	4874.13	5629.7		0	0	0	0	DUF1943 domain-containing protein
1L_gene_397337	2.4611	249168	187865	54965.8	268408	226527	1.19582e+06	1231488	96887	661609	341394	226596	133624	30381.3	34383.2	310471	948616	636926	209364	117659	359631	237039	223670	340539	334373	222720	57591.5	136109	30108.7	39833.3	10239	52491	81986	26582	106650	24126.9	52128	30971.9	75606.8	31317	22192.2	5219.1	33743.1		NA	NA	NA	NA	NA
1L_gene_137812	2.4501	161665	55375.4	31644.1	204938	117477	816556	989372	385566	337958	238386	155320	99490.3	33344.6	11016.6	85070.3	372410	49046.2	61564.1	25994.9	77978	92144.9	214868	171851	278795	53961.4	125207	43742.3	41173.4	14438	34876.9	55298.8	92793.2	38881.7	11395.1	12465.6	22588.2	11472.2	6204.28	16518.4	23626.5	9773.02	9682.38		0	0	0	0	Hsp20/alpha crystallin family protein
1L_gene_391312	2.4388	10800.4	6188.1	11442.3	39560.3	42148	5513.36	10194.6	6457.36	12649.7	6841.09	13401.4	7247.63	7304.82	9306.92	7444.04	13764.6	7026.48	16367.2	11127.8	15449.1	7886.4	11978.6	5771.77	11306.6	6863.11	13444.5	6478.14	12690.4	56143.3	44246.6	59269.5	26464.7	34932.2	91074.3	56598.9	6134.44	29671.5	61911.8	71866.8	46606.5	157227	77272.1		NA	NA	NA	NA	NA
1L_gene_347097	2.428	31047062	22066516	12801057	19581100	19903820	77804880	72532112	4.30103e+06	8387227	6795722	4.28217e+06	3007947	3.70074e+06	3.94626e+06	12084630	30572196	26915760	11855271	10043310	10362159	9555209	3096343	2.84295e+06	3.4222e+06	2.22017e+06	2.58571e+06	1.62837e+06	2.2571e+06	2430883	2.16596e+06	2610289	3.21291e+06	2.20348e+06	4.31179e+06	2.65413e+06	2.57961e+06	3.92061e+06	3553961	3307820	4654801	1.40765e+06	1.55664e+06		K03231	EEF1A	GO:0003746;GO:0003924;GO:0005525;GO:0006414	translation elongation factor activity;GTPase activity;GTP binding;translational elongation	translation elongation factor EF-1 subunit alpha
1L_gene_214253	2.4181	1.85974e+06	1564238	570731	1.38828e+06	1.09607e+06	7.31236e+06	8828123	2.75643e+06	3.92245e+06	1.90126e+06	2.70009e+06	1.01866e+06	644355	468695	1.42435e+06	38996832	3.39611e+06	493967	631055	870099	592384	2197996	2.80701e+06	2509354	645569	589093	320148	700326	174049	268772	611733	517329	413530	641283	340501	175180	151318	245891	147216	146975	139581	101938		NA	NA	NA	NA	NA
1L_gene_230708	2.3932	97752.4	113463	38915.2	63534.6	52856.8	127514	188131	75172.5	44578.1	68245.1	54187.4	46208.2	30036.8	13128.2	38074.8	147219	102010	31481.7	16948.3	46605.8	38674.7	89220	7448.15	109664	42329.4	56592.6	10832.5	36099.8	14372.3	17664.4	27041.5	37526.8	16105	9449.35	11911.5	5358.83	21542.8	4293.78	6176.4	9492.49	11082.3	2617.38		K00615	E2.2.1.1;tktA;tktB	GO:0004802;GO:0046872	transketolase activity;metal ion binding	transketolase
1L_gene_171431	2.3884	461556	163384	131773	139203	40939	362170	298797	72884.2	1.61604e+06	87497.2	303870	216712	46184.7	54278.9	65558.6	582309	69605.1	34444.2	355020	243209	265218	35306.1	52846	37257.5	37653.4	239974	181126	21740	33801.8	24284.6	19203.1	39433.6	19401.5	25844	13221.5	25036.4	14768.7	16341.5	15997	27076.8	13042.9	28954.6		K00927	PGK;pgk	GO:0000166;GO:0016301;GO:0016310	nucleotide binding;kinase activity;phosphorylation	phosphoglycerate kinase
4L_gene_337773	2.365	229387	477710	239664	122185	38482.9	121503	188468	66463.8	23881.6	113248	125147	22229.2	11732.5	11182.8	16793.4	40459.6	88970	12323.3	62007.9	11470.8	8928.86	13561.9	14600.2	12414.9	7535.79	14762.3	7113.08	13934.2	8273.42	8425.06	8500.54	6871.51	10459	5841.88	13302.5	7913.75	17336.7	9793.92	10617.9	223327	10024.7	9255.15		0	0	0	0	AAA family ATPase
1L_gene_60468	2.3516	68754	160218	210082	107716	66574.8	12744.8	6505.91	351360	5472.22	10719.8	59290.8	63611.1	107687	121627	11664.6	40773.3	11010.3	7080.4	15651.9	12080.1	12357.8	67600.2	66146.6	17717.3	10754.3	35613.4	81380	42494.7	306251	334223	300477	144710	155969	223909	187680	214628	70899.6	252089	255263	227541	338099	383168		0	0	0	0	protein CgeC
1L_gene_254906	2.3347	956082	418624	206552	485413	446825	2.31123e+06	2.30913e+06	394214	1.14782e+06	787056	453117	420386	135451	230285	682608	1592348	1.05602e+06	337220	290110	794245	549892	972795	1.04031e+06	726729	598518	103966	328889	170573	78398.7	128622	84440.5	132958	178743	259820	71105.1	65607.7	147038	214968	88951	142597	61223.2	50892.8		K00927	PGK;pgk	GO:0004618;GO:0005524;GO:0005737;GO:0006096	phosphoglycerate kinase activity;ATP binding;cytoplasm;glycolytic process	phosphoglycerate kinase
1L_gene_197482	2.3341	58135.4	131223	259538	104531	174433	221925	318925	44886.5	15888.9	8592.92	16833.2	74522.3	17833.5	26685.4	9350.26	17289.3	8825.79	16712.1	10494.6	51666.3	37562	15046	30610.2	14202	8620.57	16887.3	10362.5	8173.11	17345	9937.79	18375.7	8357.53	28363.8	8854.19	16372	7705.31	6079.26	8163.21	10554.3	6865.14	48855.3	13805.6		NA	NA	NA	NA	NA
1L_gene_41912	2.2925	494959	703088	599418	204742	218888	420376	382935	115736	480249	1339921	172174	164123	55756.7	57048.8	375300	943668	767424	220014	630065	95109.4	112526	71088.8	284884	64403.7	99734	87639.6	48837.8	61202.4	45992.8	42751.1	45831.3	68222.1	60044.9	49165.2	47708.7	52468.9	60845.2	52681.2	39938.2	62230.7	52875.4	54823.1		0	0	0	0	aldehyde dehydrogenase family protein
1L_gene_164569	2.2918	24868.6	75092.3	132095	74623.8	108363	5670.78	34252.2	12961	6616.3	12234	6245.17	11547.8	49578.1	47746.1	11243.1	6080.4	11911.2	18522.5	10017.2	38824.7	10612.5	6986.99	14500.6	7402.2	12194.8	6225.14	12919.5	6595.08	168574	195610	102685	41412.7	72334.1	156081	166445	164770	113209	144077	172344	127805	428571	253985		0	0	0	0	DUF1805 domain-containing protein
5L_gene_59264	2.2743	6411.93	10432.4	70244.8	21332.9	38305.5	12560.7	6792.97	8493.23	16637.9	8997.95	17626.6	9532.66	55167.2	74769	4810.9	18104.3	9241.78	5943.1	39682.5	57806.1	41446.6	21645.6	7591.49	14871.4	9026.9	17683.3	50723.2	50947	58216.3	44760.5	30870.9	8751.46	52621.2	86261.3	75869.1	82553.9	92587.9	148822	61396.4	84920.5	143465	97645.1		0	0	GO:0016491	oxidoreductase activity	SDR family oxidoreductase
4L_gene_4893	2.2726	243747	95886.6	21870.8	98038.9	67840.2	759290	665753	53884.1	569108	298217	66149.7	49800.4	15373.2	31396.5	69077	270729	141163	48243.1	35116.3	72232	63073.5	244785	202142	284302	151861	57861.6	57382.6	40512.3	9438.61	9808.93	69159.9	13735.2	21337.9	53204.4	23341.4	13153.8	22683.8	15795.7	55077.7	26358.2	8083.85	11707.4		K05349	bglX	0	0	glycosyl hydrolase
1L_gene_366934	2.2698	38996.2	24709.3	30049.6	41904.1	26218.1	95127	95142.6	31635.2	56746.5	38998.1	14539.1	23708.9	13753.1	7196.47	31551.1	46012	35592.6	11567.1	9581.82	19583.3	6367.04	23538	21054.2	48692.8	28884.3	7994.06	9966.99	7563.73	7842.94	4246.94	7994.49	8739.29	7184.18	2460.72	7225.63	8084.52	13083.2	6981.83	5520.57	9406.87	5543.61	7370.27		K01897	ACSL;fadD	0	0	long-chain fatty acid--CoA ligase
1L_gene_57256	2.2645	349618	264251	105012	192801	149886	1.01141e+06	1.1948e+06	330467	1.09006e+06	595691	152026	214732	54891.4	84487.8	249870	104785	346977	156913	68397.3	210997	188472	538224	437092	604885	405031	201977	182661	177109	23407.7	47040.9	117043	192032	31866.5	116545	49802.2	38262.6	27484.2	43155.5	63533.3	45718.2	21927.6	39292.3		K05349	bglX	GO:0004553	hydrolase activity, hydrolyzing O-glycosyl compounds	glycosyl hydrolase
1L_gene_240841	2.2554	397831	444392	415421	286568	60966.5	566963	375529	307272	99081	352994	44026.2	51019.9	59322.9	39859.8	72183.5	93700.3	218882	39958.6	85699.3	30405.5	39709.7	43633.4	63821.6	39275	35725.4	29819	25848.9	20840.4	63104.9	48738.2	36122.7	38734.5	25806.8	33064.7	16088	61859.4	19646	49578.3	95463.1	34568.1	17407.7	4836.82		K02989	RP-S5e;RPS5	GO:0003723;GO:0003735;GO:0006412;GO:0015935	RNA binding;structural constituent of ribosome;translation;small ribosomal subunit	30S ribosomal protein S7
1L_gene_329262	2.2474	82659.7	33851	41584.9	65186.2	48057.1	294162	315616	57831.6	181217	129924	73457.2	68902.2	19668.2	43237.3	102622	133589	132256	31565	42370.6	60008.1	33956.3	65478.3	82936.8	102943	62785.4	31765.2	28057.3	31631.2	9651.95	28637.6	19617.9	35676	28357.3	33875	10826.2	10933.5	8639.47	10973.1	20228.4	20947	3943.27	3787.12		0	0	GO:0047834	D-threo-aldose 1-dehydrogenase activity	aldo/keto reductase
ZS_gene_200416	2.2306	69361.9	70479.3	49409	116182	103373	1.11234e+06	827952	16990.3	8673.16	16037.3	8186.66	15137.7	7727.45	14288.6	14738.3	7970.66	15614.2	6703.21	13131.3	7101.55	13911.6	9159.1	19008.5	9703.38	15985.9	8160.4	16935.8	8645.34	7945.09	13867	7499.43	16489	8917.44	15564.1	8417.24	17884.7	9129.72	16881.5	10856	5541.72	10247	18947.5		K00134	GAPDH;gapA	GO:0006006;GO:0016620;GO:0050661;GO:0051287	glucose metabolic process;oxidoreductase activity, acting on the aldehyde or oxo group of donors, NAD or NADP as acceptor;NADP binding;NAD binding	type I glyceraldehyde-3-phosphate dehydrogenase
1L_gene_386729	2.212	23814.5	52342	109441	50194.8	96713.5	6726.1	12437.1	114880	218590	207323	17361.5	111273	94627.6	102270	43029.6	16903.5	248051	142100	114893	26100.1	165683	196820	11128.8	161546	147184	17305.8	122194	18334.3	85365.2	128120	139939	102189	151445	176753	166885	142264	63224	190782	161347	193600	370979	244132		0	0	GO:0004601;GO:0098869	peroxidase activity;cellular oxidant detoxification	peroxidase
1L_gene_396192	2.2072	182602	145607	60882.4	145119	124769	702754	699241	156109	384957	108201	245453	43999.9	35825.2	52174.6	143188	302125	162836	87099.5	40251.1	132421	84122.2	187294	171933	208443	79648	23675.6	37643.1	21584.8	18439	54132.4	102364	64817.9	13949.2	50279.7	7867.5	19759.3	40573.8	42689.4	33171.3	48394.4	6789.14	15803.1		K01648	ACLY	GO:0005524;GO:0005737;GO:0006099;GO:0006629;GO:0016829;GO:0046872;GO:0046912	ATP binding;cytoplasm;tricarboxylic acid cycle;lipid metabolic process;lyase activity;metal ion binding;acyltransferase, acyl groups converted into alkyl on transfer	ATP citrate synthase
1L_gene_51793	2.2056	474539	356201	224449	265001	200068	1.59223e+06	1.19238e+06	249433	577809	402969	523563	472673	65184.4	95958.5	11819	506395	335816	140817	63622.4	38327.3	42277.8	288548	209509	381568	171549	187177	19772.5	66279.4	39313.3	116553	80086.8	366025	135048	88751.9	26098.1	34814.3	5846.14	34110.9	119619	109276	5152.2	10045.7		0	0	0	0	PKD domain-containing protein
3L_gene_216240	2.2052	4.07496e+06	3.20788e+06	2.03218e+06	1.16486e+06	862214	5769233	4.93374e+06	2.14199e+06	5.49337e+06	3059286	2.30266e+06	1.97031e+06	2.15177e+06	2.07061e+06	1183411	4829336	4.76102e+06	4.87907e+06	5211939	2.27222e+06	2.32646e+06	6.01573e+06	4946967	6205656	2.84403e+06	1.75286e+06	2.56527e+06	2.25328e+06	343258	433558	579649	841368	1.16963e+06	489140	271652	278508	877681	833960	529782	654570	316237	431586		K01176	E3.2.1.1;amyA;malS	GO:0004553;GO:0008152;GO:0043169	hydrolase activity, hydrolyzing O-glycosyl compounds;metabolic process;cation binding	alpha-amlyase
1L_gene_94002	2.1997	13564.8	6536.09	12803.9	7771.95	11387.2	7336	14370.9	10019	18525.8	9456.98	17486.7	8926.52	19435.2	8425.81	8691	17025.3	9207.47	14318	7743.34	15168.9	8203.5	5400.99	11209.1	5721.95	9426.65	17430.6	41633.5	59973.4	49327.2	8177.18	13611.6	9723.34	19047.6	55816.3	64602.5	10546.4	82749.8	196169	30939.9	36855.3	89361.2	45325.1		K04078	groES;HSPE1	GO:0005524;GO:0005737;GO:0006457	ATP binding;cytoplasm;protein folding	co-chaperone GroES
1L_gene_125848	2.1994	272235	158360	154823	242931	170418	686253	580493	389181	732195	542341	235729	137248	161720	232335	373365	434288	539875	251203	224729	504965	290343	342433	358973	448205	536832	220540	145673	216505	49630.1	103549	265479	62216.4	34532.6	100432	64270.5	35985.6	31056	52487.7	35865.6	62074.8	26866.8	28639.6		K04043	dnaK	GO:0005524	ATP binding	molecular chaperone DnaK
1L_gene_12702	2.1978	130298	54760	24846.6	121426	134964	659827	579092	63093.6	654910	251709	100902	106830	11883.3	50612.3	74887.1	363395	154055	28432.1	33111.4	77893.7	34116.3	165814	165834	252015	104517	23648.9	30422.9	20132.3	9171.23	25736.2	30954.2	45171.4	21186.1	42994.5	16410.4	10680	20047.9	27609.8	31145.7	23221.2	5692.03	8969.32		NA	NA	NA	NA	NA
1L_gene_131515	2.1909	84085.3	58823.3	59961.2	71541.9	89779.4	171820	177329	70283	296980	132084	73901.5	34046.7	18503.4	24948.1	177081	221467	194464	147788	158759	220447	223096	131433	159985	164548	84618.7	48057.8	57817.6	62386.6	16251.7	15207.2	10419.2	43240.1	56630	40159.3	10406.8	17169.8	11149.2	18639.6	8616.78	18067.5	9071.12	12123.1		0	0	0	0	Glycolipid anchored surface protein (GAS1)
4L_gene_119031	2.1765	329641	204661	115448	43506	59137.3	284713	248646	145987	402415	331322	238229	185500	147970	181929	88394.3	230146	245927	343003	279663	188693	226577	553797	504306	392059	115686	62602.5	144660	169569	5938.44	30505.7	25551.3	78145.1	77549.2	22159.8	17199.6	15179.8	62007.6	54206	21008	32426.5	15094.1	32240		K01183	E3.2.1.14	GO:0005488;GO:0008152;GO:0016798	binding;metabolic process;hydrolase activity, acting on glycosyl bonds	chitinase
2L_gene_280632	2.1763	1.004e+06	1.1377e+06	957245	8029.16	1.49516e+06	7578.78	14846.5	2.26213e+06	1.22088e+06	1.46176e+06	2.50643e+06	4.76023e+06	1.03562e+06	639133	1.24221e+06	1.22798e+06	1.26865e+06	1.06362e+06	1.219e+06	841183	1.26223e+06	2.00812e+06	1.8109e+06	1.70334e+06	1.90068e+06	1.68589e+06	1.4579e+06	1.88929e+06	1783366	1.10161e+06	1.68191e+06	1.68326e+06	1.85425e+06	892948	1.15322e+06	1.27232e+06	748369	950722	1838091	1.22431e+06	1.16094e+06	768907		K00940	ndk;NME	GO:0004550;GO:0005524;GO:0005737;GO:0006165;GO:0006183;GO:0006228;GO:0006241;GO:0046872	nucleoside diphosphate kinase activity;ATP binding;cytoplasm;nucleoside diphosphate phosphorylation;GTP biosynthetic process;UTP biosynthetic process;CTP biosynthetic process;metal ion binding	nucleoside-diphosphate kinase
2L_gene_345003	2.1714	73274.8	45027.7	52416.2	55023.1	64387.1	225039	234308	58624.8	142544	145920	102914	93106.7	8931.94	32975.7	41731.3	209429	103141	55156.5	27762	48171.5	32551.5	94823.1	111315	116092	48500	27750.5	20883.9	20663.5	9195.74	15841	23036	34456	35518.4	27259.6	6810.01	11537.4	10452.1	19353.6	20044.8	14949.9	4773.84	7986.63		K15633	gpmI	GO:0005737;GO:0006007;GO:0006096;GO:0030145;GO:0030435;GO:0046537	cytoplasm;glucose catabolic process;glycolytic process;manganese ion binding;sporulation resulting in formation of a cellular spore;2,3-bisphosphoglycerate-independent phosphoglycerate mutase activity	2,3-bisphosphoglycerate-independent phosphoglycerate mutase
1L_gene_181531	2.1696	36532.6	57798.8	89361.9	109090	313246	130440	83973.5	40461.4	32520.2	48540.8	16154.9	30723.2	17114.9	19080.8	7421.62	16592.7	8470.17	5446.9	5980.31	45405.2	14662.9	14439.7	6957.66	13629.7	8273.22	16206.9	7809.16	15297.8	10285.5	9537.36	17635.3	8020.78	14831	8497.42	15712.4	7394.84	4435.35	7834.28	12182.7	6588.52	26862.5	6980.05		K11934	ompX	GO:0006508;GO:0008233;GO:0009279;GO:0044384	proteolysis;peptidase activity;cell outer membrane;host outer membrane	outer membrane protein X
1L_gene_232601	2.1639	438843	447855	211481	175222	58111	131654	202120	45400.3	41522.4	75657.5	11735	26590.6	52102.7	77454.8	145673	107009	88654.8	49796.9	62217.4	69994.6	143956	28457.7	34642.4	22530.8	160239	14802.7	9307.54	7521.77	26326.1	10216	15864.2	13204.1	11669	52074.5	33682.7	13246.8	74358.5	10759.3	12027.2	14748.6	35995	48816.6		NA	NA	NA	NA	NA
1L_gene_288581	2.1571	254474	248646	98093.3	231163	254962	1.28438e+06	1577614	283529	1.18568e+06	423956	302839	272212	45213.1	89867.8	187667	881039	472019	107163	149435	245441	79633.3	340744	220303	442672	183819	96058.6	87880.6	140667	25005.3	79385.3	101916	172257	186194	152255	28671.6	15073.5	49501	96721	96359.2	67315.6	4531.98	15604.6		NA	NA	NA	NA	NA
1L_gene_165481	2.1536	309156	303818	193051	985745	1119297	1.69371e+06	1.08769e+06	320571	526474	469232	887444	992992	118035	125398	339796	444279	293146	639724	687267	250955	333098	241069	249339	320641	474458	323206	167510	208352	115468	144285	119297	375876	207855	96993.3	40733	114117	21014.5	36472.1	284518	387844	33999.7	37388.2		K08651	E3.4.21.66	GO:0004252;GO:0006508	serine-type endopeptidase activity;proteolysis	peptidase S8
1L_gene_385809	2.1526	245742	160157	76447.3	176173	174381	996803	1.22627e+06	246080	931143	288757	315747	197782	14539.9	111968	250677	1029044	577735	244593	89952.6	248030	189807	413441	343259	708291	356482	141986	85861.6	102199	6824.44	65495.3	90551.4	136891	93734.5	101254	7229.99	15362.1	80180.6	87178.2	88728.4	62246	8801.7	16275		NA	NA	NA	NA	NA
1L_gene_145455	2.1499	138136	46150.2	39860.5	74841.4	46996.7	572984	500305	33850.6	79657.3	85028.7	24848.3	90523	20563.9	14286.2	19158	73543.1	50329.8	31362.7	22069.9	18755.4	16744.6	40982.3	34241.5	29098.3	48640.6	45280.1	24784.1	30851.7	11820.9	13862.5	15534.2	24212.2	27498.4	16451	14182.4	16064.1	18277.1	16915.2	28316.7	15787.4	16966.3	11470		0	0	0	0	2-oxoglutarate dehydrogenase E1 component
1L_gene_176306	2.1488	239686	155755	49441.5	114537	79425.1	747023	1.06979e+06	696164	1.15138e+06	1.40597e+06	584619	131662	29689.6	76309.1	155469	363870	277794	249375	120239	171455	172843	620291	349398	211407	236198	39438.8	50862.1	111282	16382.2	54801.1	26092.3	94209.8	49918.5	38864.8	25650.6	21150.8	47463	32561.1	55796.7	65572.1	10239	12404.5		K01181	E3.2.1.8;xynA	GO:0005975;GO:0016798;GO:0030246	carbohydrate metabolic process;hydrolase activity, acting on glycosyl bonds;carbohydrate binding	1,4-beta-xylanase
1L_gene_291327	2.1155	104751	112566	34461.4	140848	95920	616358	758750	129149	417968	319329	200562	50049.7	8706.71	17056.1	82609.8	337146	248474	73297.1	18559.3	105847	51549.4	234356	250430	271177	165519	74105.8	62050.1	31873.5	8468.2	17574.6	88170.3	79027.8	59228.4	15658.3	7993.19	13626.6	7369.41	51508.4	82226.3	26607	6565.86	12862.2		K00789	metK	GO:0000166;GO:0016740;GO:0044237;GO:0046872	nucleotide binding;transferase activity;cellular metabolic process;metal ion binding	methionine adenosyltransferase
1L_gene_99421	2.1078	17866.9	25326.8	38815.8	27829	32758.5	108069	206114	25654.8	50348.3	55549.7	16532	18183.5	9430.39	17727.5	38635.5	29610.9	20333.2	8040.23	32959.7	10092.5	16839	14733.3	6987.43	17863.7	14685	9771.74	6483.02	10432.1	15225	12631.6	7910.67	5769.1	7258.36	5774.08	6105.25	5790.34	6719.31	5783.31	10011.1	5671.05	10734.1	5608.18		K00293	LYS9	0	0	saccharopine dehydrogenase
4L_gene_21548	2.1042	67162.5	56215.2	28128.3	23241.8	34161.3	254508	359920	28832.7	57543.3	100721	29905.3	6096.42	6176.15	12628	39391.4	143096	88691.9	42932.8	35807.8	27666.3	28904.4	78863.2	30029.5	47682.5	43702.1	39073.3	11092.9	20938.2	10841.3	6512.62	22901.9	6893.98	25388.1	9393.31	9186.86	5331.06	9636.3	10397.4	32773.5	6231.28	9979.15	12225.7		0	0	0	0	DUF4965 domain-containing protein
1L_gene_164364	2.0998	136898	199433	99343.9	152724	188822	424144	455448	274648	494528	288507	168199	82591.3	131819	127676	233079	442929	343862	172692	136881	246002	216319	235604	182636	248997	260992	248381	126844	150229	66077.6	79837.8	22706.3	134961	111555	40537.8	22825.6	30647.7	54759.1	48251.9	28975.9	85024	25854.8	13387.6		K01969	E6.4.1.4B	GO:0006633;GO:0016740;GO:0016874	fatty acid biosynthetic process;transferase activity;ligase activity	methylcrotonoyl-CoA carboxylase
2L_gene_42084	2.098	218700	64718.1	232417	237841	250354	273632	272096	316769	287996	328750	227805	205040	41553.6	56156.6	46822.4	168027	199179	176593	31341	169212	145296	123437	178915	129282	133676	86925.7	22759.8	101633	46625.7	22517.3	42359.9	29458.3	21957.3	45723.5	40247.2	36699.7	30516.8	40932.4	27993.4	46016.4	81152.5	49630.1		NA	NA	NA	NA	NA
1L_gene_180437	2.0869	21072.4	76344.1	49685.2	13458.7	72603.6	16678.2	18603.1	110084	74095.6	99566.6	124284	136408	136047	123104	41242.6	99539.8	61512.6	64432.8	58237	49101	53113.9	81009.6	93734.1	11968.8	28373.2	109208	128308	71918.4	96077.5	95812.4	90306.3	170708	105677	115757	87617.7	80248.4	104264	113912	62868.6	75782.1	107657	117398		K11065	tpx	GO:0008379;GO:0098869	thioredoxin peroxidase activity;cellular oxidant detoxification	thiol peroxidase
2L_gene_191969	2.0836	8595.69	11198.2	41007.3	13069.9	10334.4	11122.8	6015.34	7520.96	14733.2	7967.9	15608.8	8441.4	27980.7	24881.2	8670.15	16031.8	49665.6	19063.1	9731.23	47768	64892.8	13951.6	6722.44	13169	7993.54	15659	130017	110961	59899.8	9214.94	17039.1	7749.63	14329.6	89140.4	141898	7286.65	154513	303508	61972.7	72580.9	166951	93223		K04077	groEL;HSPD1	GO:0005524;GO:0005737;GO:0042026;GO:0051082	ATP binding;cytoplasm;protein refolding;unfolded protein binding	chaperonin GroEL
1L_gene_241632	2.0789	67588.6	54081.3	64414.7	57854	72659.1	33251.2	10498.2	13714.9	7001.12	12945.6	6608.41	12219.4	6237.73	20149.1	11897	6434.05	12604	5410.94	10599.8	16363.9	13089.1	7393.38	25470.7	7832.73	12904.1	8385.36	17063.3	6978.66	115499	157888	146017	62860.1	63304.9	73508.9	84839	88765	84314.3	78365.6	140045	106866	257588	95763.1		NA	NA	NA	NA	NA
1L_gene_43238	2.077	87857.6	38967.8	19427	56782	43130.8	135763	187436	29193.4	44473.3	125869	30084.4	60496.7	14605.3	15178.6	42173.6	98951.8	80433.3	16408.3	10767.8	25208	29635.3	29460.5	20544.3	33333.8	16353.7	24504.7	12295.2	14061.7	11231.7	10059.7	15411.6	48494.1	15368.9	13290.2	11860.8	6674	10323.5	9487.53	7947.54	6378.43	11046.5	5974.08		0	0	0	0	zinc-binding alcohol dehydrogenase family protein
1L_gene_376747	2.0747	98018.1	95514.3	72084.9	107398	103021	332455	278153	25006.5	6479.34	76632.6	6115.9	11308.7	5772.84	10674.4	11010.4	5954.53	11664.7	18139.1	9809.82	5305.26	10392.8	6842.36	14200.4	7248.98	11942.4	6096.28	12652	6458.56	5935.44	8281.51	5602.5	12318.2	6661.83	11627.3	6288.15	13360.9	29169.6	12611.5	23048.5	14996	7655.12	14154.9		0	0	GO:0016020;GO:0016787	membrane;hydrolase activity	Asp23/Gls24 family envelope stress response protein
3L_gene_145388	2.0698	111731	84765.2	11213.5	94551.4	74392.4	470663	606174	136584	229782	147783	79234.4	80016.5	14584.4	21122	60432.7	223593	88642	36674	10723.9	74798.6	42956.8	116948	147328	170290	109861	74608.1	59365.9	62749.3	11139.1	9715.04	31163.2	76997.6	49654.7	77365.5	15461.7	10780.4	5636.47	27247.6	14025.1	12065.8	6159.3	11389		0	0	0	0	NAD(P)-dependent alcohol dehydrogenase
ZS_gene_114551	2.0675	40424.2	54030.1	94759.7	47425.7	64726.9	178635	165697	16642.8	14227.8	26331.8	12578.9	37607.9	13111.1	13672.6	15104.7	12044.6	12821	13935.6	6622.07	14802.5	12293.7	9820.25	8725.76	8989.65	23416.3	10570.9	18420.1	9977.18	13813.8	9656.72	9836.26	11611.9	9014.85	15037.2	9469.23	11665.3	6099.19	18019.1	7721.65	13662.2	12282	5040.99		K03781	katE;CAT;catB;srpA	GO:0004096;GO:0006979;GO:0020037;GO:0042744;GO:0046872;GO:0098869	catalase activity;response to oxidative stress;heme binding;hydrogen peroxide catabolic process;metal ion binding;cellular oxidant detoxification	catalase HPII
1L_gene_351528	2.0616	501958	264674	123826	309261	209497	1.12361e+06	1504916	653242	1092537	859811	657540	428907	24584.2	142272	241549	760642	592000	172948	70655.2	64733.5	169268	710226	737948	889828	707869	263639	199251	197575	67677.5	172023	146111	285452	154568	220463	24154	31775	54864	124761	29498.8	39838.3	22797.7	8429.51		0	0	0	0	hemerythrin domain-containing protein
1L_gene_178375	2.0509	139043	198942	304529	181705	414976	81956.1	74388.1	55641.5	37326.1	53771.8	75976.8	56967.3	48833	76376.6	80089.8	74031.1	75711.6	53043.5	88841.2	52990.7	103082	35345.8	59079.1	33363.1	66414.8	67836.7	75446.8	125876	639274	230409	676910	77753.3	110262	495158	569323	357714	459745	563023	454061	401360	1.1784e+06	560437		NA	NA	NA	NA	NA
2L_gene_360456	2.0455	195332	192222	86725.1	203048	212322	943493	1.06803e+06	155729	434245	495062	113048	119732	50200.3	86287.9	176645	444455	334038	74123.6	109120	227959	96966.7	292005	196795	327773	125878	101849	76886.2	79488.5	79746.6	61874.3	94984.9	93659.1	79506.1	60643.9	52265	46398.2	75799.4	72132.9	21240	42672.5	20234.2	30690.4		K01895	ACSS;acs	GO:0016874;GO:0032559;GO:0043168;GO:0043169	ligase activity;adenyl ribonucleotide binding;anion binding;cation binding	acetate--CoA ligase
5L_gene_111084	2.0429	74343.6	63716.7	25821.3	87180.6	57686.7	511369	504739	71303.3	259789	143965	76770.8	55180.2	13722.8	36623.2	47568.5	184257	112943	24645.1	5367.89	71702.1	23915.4	88467.6	77364.1	134574	21482.8	15644.4	13629.7	13927.3	8020.76	9110.01	17382.7	24181.3	6055.97	53333.6	7570.86	11636.7	22352.1	18011.1	56941.8	33998.8	6218.94	8565.69		K02981	RP-S2e;RPS2	0	0	30S ribosomal protein S5
1L_gene_185447	2.0394	12971.1	38585.9	21692.1	73339.6	32896.4	114201	98771.9	39811.4	15919.3	18017.7	33013.5	30332.5	12801.2	14099.6	27545.9	47611.4	51035.3	28001.6	34897.5	26585.8	8484.05	10600.1	6073.33	11230	32910.6	9249.39	8678.22	9503.31	8733.57	6683.26	10848.2	2463.31	20297.4	11458.4	8189.76	4804.02	8882.99	6113.08	10243.8	5229.22	9669.21	4935.9		K00010	iolG	0	0	oxidoreductase
1L_gene_321027	2.0294	262308	174449	74784.6	236269	178796	946807	1.05201e+06	14026.8	26507.8	13867.7	26316.9	31254.8	25387.4	50052.4	269335	719122	501462	168822	87560.5	256086	197804	23301.9	12010.1	22952.3	12307.7	23517.6	12108.9	23171.8	23333.7	19009.1	9865.07	11572	21872.1	108177	32824.4	17076.2	53903.7	71716.7	31912.3	43031.1	16489.9	14463.4		K01802	E5.2.1.8	GO:0000413;GO:0003755;GO:0006457	protein peptidyl-prolyl isomerization;peptidyl-prolyl cis-trans isomerase activity;protein folding	peptidylprolyl isomerase
1L_gene_180652	2.0286	162869	125865	41660.8	125757	115944	558272	670362	127781	338638	286024	122336	89854.2	27556.6	68660.6	154912	449571	315113	85545.9	38231.8	209119	125594	229478	241902	235274	160825	118159	38993.5	85655.3	25872.8	21678.9	49399.6	60146.5	36226.6	107794	26349.9	17761.3	39752.8	77693.5	44498	29522.8	6332.69	22584.5		K00135	gabD	GO:0016491	oxidoreductase activity	aldehyde dehydrogenase family protein
1L_gene_283934	2.0238	106670	57209.7	23266.2	65050.9	42990.9	322718	330968	100364	383853	179136	116085	92710.9	51429	48651	100331	253045	182761	65337.4	53250.2	93625.3	80897.9	74539.5	102471	110299	95229.3	21707.2	54811.6	37665	19301.8	25528.9	40515.5	50425.9	38762.1	35168.8	16955.3	6999.17	24010.5	30519.4	13664.7	14931.8	3488.85	3027.7		K09699	DBT;bkdB	0	0	dihydrolipoyllysine-residue acetyltransferase
1L_gene_323145	2.0198	137865	49959.6	18458.6	106682	88124.5	467822	559158	202758	358871	266295	216228	134103	17786.1	18281.2	77952.8	231662	140979	52437.5	29097.3	117784	49107.8	248970	212100	278332	134363	27839.6	38911.1	29252.8	31952.5	46842.1	63500.3	38871.9	18244.1	52904.7	12177.9	8310.15	12682.1	8362.28	34937	18645.5	11214.6	7017.42		0	0	0	0	single-stranded DNA-binding protein
1L_gene_237103	2.018	82336.9	25644.7	21088.3	79601.1	46217.5	354137	322572	88118.1	87719	92080.7	6657.51	43545.8	7053.14	13816.8	24761	166229	63980.9	35425.6	15244.5	88363	41642.8	79774.9	64563.5	47305.6	19264.1	6678.93	19890.5	6304.29	6859.93	14236.9	33641.6	11973	31115.4	14531	6475.14	11038.6	5969.82	11694.6	18185.6	9835	5318.88	10419.5		NA	NA	NA	NA	NA
1L_gene_276970	2.0154	43231.4	37823.3	9285.5	40497.4	41266.4	297501	296134	62350.6	137993	142795	62358.7	37974.6	22131.9	18444.3	63621	183210	55041.8	42460.4	14061.3	54254.2	36918.1	91429.6	119236	172607	46988	56072.5	49190.8	54492.6	6460.38	18393.6	6098	13407.7	53356.1	10348.1	6844.29	6258.33	9298.58	22230.9	8827.3	16322.3	8332.15	15406.8		K00819	rocD;OAT	GO:0004587;GO:0030170;GO:0050155;GO:0055129	ornithine-oxo-acid transaminase activity;pyridoxal phosphate binding;ornithine(lysine) transaminase activity;L-proline biosynthetic process	ornithine--oxo-acid transaminase
1L_gene_79939	2.0152	118573	91581.4	137828	89049.1	82767.4	107214	110043	108455	185402	190672	29119.1	98012.6	78524.1	72895.3	121624	263076	202526	153746	117968	98054	116467	97334.9	172214	187163	76120.5	72396.6	65826.2	101807	66237.8	51972.5	101089	94450.5	10267.8	24456.3	10194.1	15737.2	9286.22	22152.8	7684.53	36885.4	5598.06	14272.5		K09489	HSPA4	0	0	colanic acid biosynthesis glycosyltransferase WcaL
1L_gene_396875	2.0103	92757	61372.7	15345	70046.6	51100.2	301178	347356	48969.4	178757	127703	9992.97	5404.31	10586.8	19358.2	110756	390437	212400	80361.7	35398.6	176205	110234	146551	107255	253618	102806	70618.3	31316.5	37662.3	10296.8	5899.55	10908.7	20734.6	14051.7	20646.8	9719.23	16569.1	8960.74	58083.9	15105.9	38417.2	7983.67	8229.18		NA	NA	NA	NA	NA
3L_gene_120570	2.0058	4914.92	10728.7	3500.35	62144.6	100500	30075.8	6512.3	8142.31	27557.9	8626.17	334333	281407	189941	123221	135819	17356.2	8859.93	477545	335693	274850	234701	15104.2	7277.83	48038.5	332587	317425	367718	184734	19829.2	38361.1	18446.8	154913	187174	191033	176762	59563.6	210928	279901	99427.2	177946	123541	125012		K02988	RP-S5;MRPS5;rpsE	GO:0003735;GO:0006412;GO:0015935;GO:0019843	structural constituent of ribosome;translation;small ribosomal subunit;rRNA binding	30S ribosomal protein S5
1L_gene_366856	2.0012	92949.6	89838.7	31801.9	117683	50599.1	633622	266739	89747.7	161325	193576	105215	78948.5	18680.1	38213.5	72598.5	409373	289828	41223.3	48835.9	167547	94307.7	115407	121482	119886	80457.9	41873.4	41002.4	28862.4	11525.8	37802.5	30956.5	54170.9	46439.2	40129.6	10213.5	5727.35	33600.7	35323.6	39011.1	24654.5	8355.47	6402.15		K03232	EEF1B	0	0	elongation factor 1-beta/delta
1L_gene_197435	1.9987	139779	98333.1	50136.3	104469	71281.8	735772	724136	172418	241410	176000	150329	125246	21570.9	36020.8	66584.5	274401	152089	8932.67	29790.4	122095	89179	196063	132710	306280	80116.3	95192.2	63458.4	70175.7	10587.6	73731.6	104486	30511.2	103905	32198.4	11216.8	6579.63	20438.2	45202.3	35458.7	39127.6	13655.2	6970.63		NA	NA	NA	NA	NA
1L_gene_162502	1.9962	160910	230455	226264	262575	170487	468941	403241	254372	458556	388226	262137	331713	187022	219093	193380	147941	241561	274570	107445	193027	128145	204440	215535	272681	240200	189334	170310	104893	118435	97250.7	187840	95158	30758.3	56799.3	89085.6	74413.1	28205.7	49436.4	52481.4	77063.7	17736.4	35227.8		K17066	MOX	0	0	GMC oxidoreductase
3L_gene_189334	1.9961	1.24779e+06	1.45646e+06	753912	319850	406297	1.34981e+06	1.9671e+06	540207	550863	619152	374450	458591	234335	298669	466579	450770	666002	809172	465395	334211	303933	772860	472641	367101	380235	259410	451918	478274	184714	240000	339467	334243	321830	183840	131585	184378	125031	149993	306091	254913	106693	137961		K07936	RAN	GO:0003924;GO:0005525;GO:0006913	GTPase activity;GTP binding;nucleocytoplasmic transport	GTP-binding protein
2L_gene_349024	1.9954	210398	269951	217082	157306	113050	480101	521776	193409	586083	244523	176493	107937	68617.5	84328.4	163339	233024	241662	177958	100782	234587	126882	293029	224450	364749	150065	126929	57868.9	96558.7	15268.9	75672.4	78469.3	162018	101943	192407	51908.6	34016.6	56398.8	100831	3490.56	59876.7	14506.7	19039.2		K01176	E3.2.1.1;amyA;malS	0	0	alpha-amylase
1L_gene_332059	1.9931	7173.65	48951	86226.5	74937.8	105205	13264.6	6771.26	9722.01	19045	10299.7	5570.22	27269.5	30336.4	58571.2	11207.5	5721.17	10578.9	6802.94	57947.3	6421.34	11873.5	18034.6	8689.8	17023	10332.9	53137.9	69079.2	5274.69	135563	68662.2	81700.1	10017.6	61937.5	92208	98449.2	61717.4	90749.4	120987	98159.1	89477.4	208943	98399.7		0	0	0	0	hypothetical conserved protein
1L_gene_127219	1.9871	336208	398218	223056	586769	504435	4.60995e+06	5476043	361054	267618	525312	325369	382660	243623	342902	393087	487803	473211	301305	345246	327231	391146	470035	409632	275840	394521	224010	256099	224859	144097	271621	202827	289128	193588	169263	105872	170096	123460	178745	153105	130720	89132.3	95028.5		K15414	C1QBP	0	0	winged helix-turn-helix transcriptional regulator
1L_gene_303511	1.9757	23479.3	6527.56	9634.81	10123.9	10078.3	29530.4	55939.9	21013.2	32874.6	43880.6	16993	10809.3	15687.9	20149.5	10410.8	15785.3	29083.2	14844.8	8563.41	5941.65	13354.1	13753	7784.6	13173.9	10249.3	5008.8	2548.17	4660.94	4263.17	3723.19	6591.46	11395.9	4249.91	1298.54	1627.96	2109.91	5043.65	3222.35	2622.34	3444.84	2784.58	2785.45		K00058	serA;PHGDH	GO:0004617;GO:0006564;GO:0051287	phosphoglycerate dehydrogenase activity;L-serine biosynthetic process;NAD binding	phosphoglycerate dehydrogenase
1L_gene_145787	1.9729	170131	96227.9	56641.6	146685	99079.9	501217	563160	476274	859938	347577	174847	166490	25851.6	36752.4	160271	273104	161265	85568.2	51295.6	68577.1	54408.4	301403	279706	297429	33114.7	43425.1	47164.9	43489.2	25950.6	53989	75917.7	240577	61063.8	42861.8	19521.7	22047.8	10720.2	7384.6	39929.1	37994.1	12051.8	5979.63		NA	NA	NA	NA	NA
1L_gene_183055	1.9701	669510	1.04499e+06	827072	369340	659683	3447235	1.79542e+06	192177	138958	510330	100908	200878	164408	246240	253458	93609.4	203052	103232	324013	122175	222779	77854.7	148097	91376.2	116130	81419.5	120097	73531.6	107472	142777	151705	109998	86623	111452	92338.9	111091	64434.6	96727.3	176307	118461	502838	92352.1		K00134	GAPDH;gapA	GO:0006006;GO:0016620;GO:0050661;GO:0051287	glucose metabolic process;oxidoreductase activity, acting on the aldehyde or oxo group of donors, NAD or NADP as acceptor;NADP binding;NAD binding	type I glyceraldehyde-3-phosphate dehydrogenase
1L_gene_126916	1.9681	486792	363735	200898	291306	233132	2.23682e+06	1.98635e+06	549902	765400	638464	511431	417794	98985.8	125945	233932	986683	682154	317584	234650	279825	193259	439964	415616	452344	172482	298921	121198	118332	84770.6	176375	159275	195238	262920	97406.1	40910.1	76212.7	68628.1	102202	233428	171972	31079.2	51376.1		0	0	0	0	efflux RND transporter periplasmic adaptor subunit
1L_gene_18651	1.9647	61904.2	77288.1	81425.8	84669.2	128305	7935.41	14673.2	16251	8788.73	17216.8	9311.01	18239.9	51248.4	68513	59218.7	9563.33	17683.3	11371.6	38382.5	10733.7	38517.5	8322.45	14525.6	7855.62	17272.2	9340.97	54825.6	24654.9	149235	64104	82964.7	139407	71097.2	178355	102231	83081.6	110712	113919	132988	116354	187671	102017		NA	NA	NA	NA	NA
1L_gene_183191	1.9646	29958.6	13620	25652.8	13475.6	11005.3	5302.84	31939.6	13860.4	7075.38	13082.9	6678.5	12349	14087.8	19803.9	12023.2	6502.29	12737.7	5468.33	10712.2	5793.29	11348.8	7471.79	15506.7	7915.81	13040.9	6657.08	13815.9	7052.68	43620.5	43434	48937	38128.3	27873.3	18371.1	31111.1	48249.5	37841	27317.3	47400.4	27889.1	37634.9	15457		K00027	ME2;sfcA;maeA	GO:0004471;GO:0008948;GO:0046872;GO:0051287	malate dehydrogenase (decarboxylating) (NAD+) activity;oxaloacetate decarboxylase activity;metal ion binding;NAD binding	NAD-dependent malic enzyme
1L_gene_151937	1.9614	79144.2	46470.1	22254.7	40561.7	39089.8	187234	238242	21469.4	50190.6	60567.4	26067.4	27382.3	24222	14312	11737.4	125810	53376.5	30423.3	9013.94	20226	25742.9	21351.9	16684.6	23075.9	43158.2	18581.5	11872	11551.3	26507.6	21474.1	14164.8	16119.3	13827.1	11902.4	8656.39	17294.2	13862.8	9638.49	6198.21	8355.01	7924.68	9120.95		K01070	frmB;ESD;fghA	GO:0016788	hydrolase activity, acting on ester bonds	S-formylglutathione hydrolase
3L_gene_281807	1.9493	93985.6	73596.3	61011.4	12955.6	14244.1	168782	162202	28913.9	33403.7	24922.3	63348.8	33915.6	79097.4	34676.3	18950.2	9942.57	86277.2	187526	104256	69791.1	24383	208396	184414	147499	105425	167544	95962.7	16620.8	8753.99	23780.6	12028.6	22237.6	13318.3	14773.4	7795.37	5957.1	6964.85	5574.45	81417.5	5958.23	6714.05	5486.07		K03102	SQD	0	0	RNA-binding protein
1L_gene_121524	1.9484	52508	209117	107029	114398	98745.5	493199	217801	47440.8	104023	154225	83335.3	163585	89303.1	78761.8	50071.6	24493.5	14641.7	197263	79131.1	90484.6	24222.3	93786.2	7707.08	24154.7	135357	40952.8	18473.6	19244.4	98887.5	15715.4	28003	11250.7	13945.8	11535.3	30919.5	22022.3	27491.5	14431.7	44283.1	59444.7	9570.18	14439.1		K02035	ABC.PE.S	GO:0043190;GO:0055085	ATP-binding cassette (ABC) transporter complex;transmembrane transport	glutathione ABC transporter substrate-binding protein
1L_gene_183770	1.9459	49359.6	59836.4	11274.6	43242.9	55037.6	234794	307679	71608.2	163022	115763	83185.6	40204	10754.6	22258.2	71966.8	268094	69295.3	24573.9	30820	69144.6	43887.6	77282.8	94034.3	119887	64314.8	13582.3	24318.6	14169.1	3628.12	20682.7	17943.6	39232.8	15165.4	41054.8	10571.8	11555.7	7678.41	19178.7	10709.6	12962.1	4744.82	9294.91		K00415	QCR2;UQCRC2	0	0	insulinase family protein
1L_gene_146901	1.9387	131484	7328.42	25772.7	93438.5	86143	568751	490940	8935.75	282142	170344	83623.2	7961.41	14721.2	7514.84	100729	345659	213874	41458.3	6906.16	128396	92291.5	176999	125913	267578	8407.47	15546	8907.09	16469.9	15135.9	51572.1	14286.9	8672.08	39085.8	8185.65	16035.3	9406.14	17392.6	8878.52	5709.5	10557.3	5389.24	9965.1		K00384	trxB	GO:0016491	oxidoreductase activity	thioredoxin-disulfide reductase
1L_gene_248623	1.9213	222303	192562	143761	154059	191763	295888	250300	130574	393954	414503	296630	183764	133163	151402	396400	470959	317142	243811	168349	344290	250273	382412	460483	303391	87990.9	189574	162028	213122	52098.1	85830.4	42722.9	94177	137810	53242.4	59086.2	47493.5	47934	77087.2	39751.6	62461.2	4986.03	36320.4		K01476	E3.5.3.1;rocF;arg	0	0	arginase
2L_gene_223530	1.9211	54663.3	69132.6	73674.2	81914.6	99299.9	169339	143607	102652	179403	143931	74861.7	85124.9	57746.9	69276.6	163699	175117	158142	123283	96969.9	172665	39279.2	131361	131062	195787	149451	95044	44573.1	72485	32885.4	46524.7	41997.4	43295	48760.9	20005.5	13138.9	32696.9	19779.2	13012.9	17581.4	56232.7	4198.62	7763.56		K01880	GARS;glyS1	0	0	glycine--tRNA ligase
1L_gene_91192	1.9178	516728	451617	350386	303830	417564	798189	799080	263408	491792	634093	382255	348622	219170	191273	225850	113387	175385	110294	219648	115396	182276	372220	444565	211562	242119	171968	154358	87296.7	62831.8	144812	153618	176915	158933	149923	89148.2	106015	109835	78019.8	114165	110377	74347.8	77937.7		K07937	ARF1	GO:0005525	GTP binding	GTP-binding protein
1L_gene_921	1.9069	575392	367848	159909	273366	220063	1387543	1.41118e+06	630716	1.96826e+06	1.05284e+06	293562	312247	81748.2	190201	487876	932976	849215	382317	349918	522255	484108	873984	984889	912189	576845	331903	234812	214692	59979	106039	148618	244551	127489	323190	108419	73019.2	120218	126030	87079.5	117397	33512.8	54720		K05349	bglX	GO:0016787	hydrolase activity	beta-glucosidase
1L_gene_276870	1.9066	305627	258412	164561	322375	220967	1.13288e+06	1.32944e+06	154384	918689	653332	180799	127028	128511	114631	155243	334584	735794	231437	177118	409517	258563	407979	152014	113068	320254	141623	95941.6	146897	110198	128862	123529	90491.7	157978	75475.4	98823.8	78702.7	108782	74085.2	54877.9	57775.4	46978.9	65670		K00549	metE	GO:0008152;GO:0016740	metabolic process;transferase activity	5-methyltetrahydropteroyltriglutamate--homocysteine S-methyltransferase
1L_gene_104026	1.9043	59165.1	56081.6	40122.7	72113.9	43461.9	94018.5	74958.8	58376.7	101230	107120	54447.2	25026.8	38258.9	48174.2	39133.1	58752	38357.6	67120.9	36485.3	54076.8	37804.5	26979.3	19844.6	57187.6	34568.2	27933	12533.2	8100.42	7812.44	29306.6	7065.4	9197.87	7338.88	12187.5	24655.6	15793.1	22648.9	17944.9	21212.3	16267.6	13690.3	11136.5		K01858	INO1;ISYNA1	GO:0044238;GO:0044249;GO:1901576	primary metabolic process;cellular biosynthetic process;organic substance biosynthetic process	inositol-3-phosphate synthase
1L_gene_129871	1.9009	200496	146521	122477	133870	175382	468775	477564	257310	463226	370958	159956	135565	135928	145405	230436	596526	268463	59036.4	104036	228390	186963	445397	311842	469696	351395	164149	160803	229135	49685	90130.6	176036	60265.3	111535	109536	61912.7	30596.4	58788.9	65916.8	31435.8	37227.7	7010.72	16741.2		K18278	THI5	GO:0009228	thiamine biosynthetic process	thiamine biosynthesis protein
1L_gene_401117	1.9001	610028	418981	175543	331257	488159	2.11166e+06	2.93329e+06	535014	1.00108e+06	1.33137e+06	530075	383155	64032.7	205273	645789	1327651	1.65686e+06	373052	361314	729981	375458	1.04138e+06	544500	1.2315e+06	751991	399703	126117	194038	56555.7	225066	223491	284422	294746	184284	48149.4	79360.1	126973	243248	193387	212468	30926.2	69813.6		K06004	E3.4.23.18	0	0	A1 family peptidase
4L_gene_169425	1.8999	116397	47596.9	66026.8	87985.1	37211.1	99344.8	72808.9	224232	145510	14206.4	459564	330137	128081	136822	85970.4	90845.7	75650	170944	220024	107085	55304.2	365773	181418	190016	351654	203908	158488	156534	305718	131695	123884	245058	337172	176266	248842	273789	213070	178332	186913	214263	84112.2	241380		K01624	FBA;fbaA	GO:0004332;GO:0006096;GO:0008270;GO:0030388	fructose-bisphosphate aldolase activity;glycolytic process;zinc ion binding;fructose 1,6-bisphosphate metabolic process	fructose-bisphosphate aldolase
1L_gene_356790	1.8935	56518.7	42409	27894.4	60708	58161.6	246033	285544	43411	103783	75153.9	52256.4	38581.8	29187	20261.1	50795.1	232498	103136	48792.3	27016.1	84466.3	39478.1	51871.4	42652.5	96650.5	47786.7	23890.3	11943.2	27259.1	26195.9	18740.4	18865.7	24881.5	21790.6	20013.7	21201.8	11990	17954.6	12758.5	15852.7	18405.6	16957.4	10116.7		K06630	YWHAE	0	0	histidine kinase
ZS_gene_277616	1.8934	51955.6	60314.9	90829.8	86703.9	100721	16407.8	23713.5	25080.8	18115.2	21855	22665.2	30770.3	75512.2	76804.6	13501.1	15555.5	35886.8	21803.4	24917.2	28509.3	13725.7	16558.5	22055.8	14707.3	29861.1	23246	54743.9	57922.1	132282	127432	133146	55717.5	55954.9	124519	109200	84758.5	78393.8	105987	133548	118651	225775	128040		K00864	glpK;GK	GO:0004370;GO:0005524;GO:0006072;GO:0016310;GO:0019563	glycerol kinase activity;ATP binding;glycerol-3-phosphate metabolic process;phosphorylation;glycerol catabolic process	glycerol kinase GlpK
ZS_gene_430366	1.8923	281245	168770	156157	760025	675592	1.25107e+06	710982	293160	409396	587370	905024	939278	157164	149105	355035	7852.49	317105	656277	665166	296723	335733	285981	294177	429638	462179	329407	132462	230405	70446.8	144462	92151.7	391405	204437	97694.4	17753.6	115331	25478.9	26248.6	329727	355512	6108.06	13270.7		K08651	E3.4.21.66	GO:0004252;GO:0005576;GO:0006508;GO:0046872	serine-type endopeptidase activity;extracellular region;proteolysis;metal ion binding	peptidase S8
1L_gene_258424	1.8784	174201	154381	39519.4	175658	203904	896900	1.16278e+06	164858	403039	354715	284715	170055	33518.5	83329	195156	692181	384151	143056	106120	288048	177260	407788	295761	458942	280510	121175	115991	109631	17555.2	103427	67980	113804	78391.7	99342.8	50103.4	25624	99565.8	77962.2	50108.2	74284	8536.06	18270.4		NA	NA	NA	NA	NA
2L_gene_349631	1.867	122561	92838.2	11127.3	126358	77572.5	538119	656098	35664.4	206953	132709	85874.9	58151.4	11847.6	6047.91	101903	328932	201469	10277.2	40249.9	116170	51274	164257	184522	258741	150223	95404.4	35709.1	29428.6	8660.59	5869.45	65870	6979.26	51546.4	64842.2	17719.8	7570.02	31948.8	91425.4	18717	8496.46	15710.6	23572.9		K00963	UGP2;galU;galF	GO:0016779	nucleotidyltransferase activity	UTP--glucose-1-phosphate uridylyltransferase
1L_gene_274283	1.8665	233650	159425	65541.7	270180	181326	999824	1.00134e+06	262902	517946	519871	268889	175187	56562.9	109157	225921	838971	575557	148345	99712.7	359943	209417	470764	347697	446083	308545	215570	153696	152307	35498.1	78238.5	112143	137030	91184	151393	57021.1	42723.2	85747.1	95065.1	50329.2	59625	20892.1	32436.6		0	0	0	0	NAD-dependent epimerase/dehydratase family protein
1L_gene_192020	1.8659	54015.8	11776	36300.3	63555.1	54521.8	395008	466542	183911	484775	232264	7042.24	111759	7460.74	35934.6	217024	325828	307311	144312	166514	203256	223975	6294.56	223244	352924	179348	7064.9	84650.4	6668.62	7256.36	19774.3	7687.57	96733.2	9402.41	37458.4	6849.33	11676.6	6314.81	54253	5310.66	10403.4	5626.25	11021.6		K01288	KEX1	0	0	peptidase S10 serine carboxypeptidase
3L_gene_17961	1.8638	155078	296384	287333	157244	193863	240613	180004	327299	241343	246456	124162	193629	125893	225901	43318.6	46344.2	87461.6	54313.6	98355	332310	132442	118107	211394	164077	62410.8	73491.5	85879.4	59975.8	18740.3	49715.4	50470.9	47026	77524	57276.5	60969.1	20163.3	44686.2	44067.6	36739.5	21069.5	156227	55792		K03286	TC.OOP	GO:0009279;GO:0015288;GO:0034220;GO:0046930	cell outer membrane;porin activity;ion transmembrane transport;pore complex	membrane protein
1L_gene_328699	1.8608	21451.8	19975.7	12045.7	14062.1	18281.8	27554	24699.6	15254.9	28426.4	30255.5	10840.1	12848.3	11233.8	11208.5	22068.4	234555	31594.4	23427.4	15763.6	19629.6	19943	33187.6	18274.3	27277.9	18310.5	7982.96	8470.73	12898.9	4910.08	8249.5	5354.48	8096.32	4607.56	6427.25	4075.96	3642.05	6269.64	6302.54	4694.75	5174.14	1358.65	4595.49		K20224	IPO9;RANBP9	0	0	0
1L_gene_353402	1.8596	21919.3	26580.9	15524.5	14713.3	18073.6	95775	158696	17272.3	40185.4	50644.8	23333.3	13493.2	6887.94	12736.3	18154.5	43660.8	39652.6	10737.7	9897.72	28294	7962.5	41758.5	19952.6	24380.1	15007	5520.82	6487.7	5714.05	5251.23	1853.66	7163.02	10279.3	5454.6	8864.88	5134.53	10909.7	5569.15	7326.44	6457.71	10771.9	6069.18	11222.4		K03233	EEF1G	0	0	ketol-acid reductoisomerase
1L_gene_343889	1.8559	63040.4	79145.2	94417.4	73957.2	114114	10648	8250.38	14781	15630.6	8453.22	19951.9	40847.3	41795.6	48346.4	36522.7	19578.9	8682.29	27148	14570.3	29015	27015.9	14801.3	20459.5	13971.1	11792.6	35312.9	76835.1	48769.3	154772	69073.6	83813.7	63436.5	58795.4	143958	134402	94613.5	72489.4	78998	108659	79442.1	216020	108266		K02274	coxA	GO:0004129;GO:0005886;GO:0006119;GO:0015990;GO:0016021;GO:0020037;GO:0022900;GO:0046872;GO:0070469	cytochrome-c oxidase activity;plasma membrane;oxidative phosphorylation;electron transport coupled proton transport;integral component of membrane;heme binding;electron transport chain;metal ion binding;respirasome	cytochrome c oxidase subunit I
1L_gene_183647	1.8558	82285.7	39224.6	54614.1	51197.8	13582.2	60290.7	41219.4	47487.6	55944.3	92216.3	51611.9	23886.1	18750.7	17945	18185.9	557197	10991.6	18310.7	37509.4	8894.39	12545.4	32116.7	36834.8	18491.3	12451.1	8207.33	7466.53	13278.7	5186.29	15868	4947.35	19393.9	11451.8	9790.03	6893.51	9102.94	2726.8	5159.04	16404.2	15795.8	9562.06	5349.39		K05863	SLC25A4S;ANT	GO:0005471;GO:0016021;GO:0140021;GO:1990544	ATP:ADP antiporter activity;integral component of membrane;mitochondrial ADP transmembrane transport;mitochondrial ATP transmembrane transport	ATP-binding protein
1L_gene_51435	1.8555	29102.9	25571.3	26095.2	22596.5	38615.7	26465.7	36340.6	31536.8	17512.2	27968.1	120160	72545.2	17433.2	54778.2	26568.5	11320.9	21635.3	33907.7	27073.4	15646.5	24321.3	13343.4	35484.2	11289.4	77593.3	48215	21656.9	11407.5	330509	25142.5	33917.4	32561	17764.9	69865.7	101742	105709	83361.9	116804	99305.4	148218	51146.8	40689.3		K01740	metY	GO:0003961;GO:0016829;GO:0019346;GO:0030170;GO:0071266	O-acetylhomoserine aminocarboxypropyltransferase activity;lyase activity;transsulfuration;pyridoxal phosphate binding;'de novo' L-methionine biosynthetic process	homocysteine synthase
1L_gene_15546	1.8473	473241	521232	207199	528850	685527	1.2563e+06	1.201e+06	151243	536947	743965	207806	263499	148037	111285	727592	806110	318416	341349	322611	352333	262818	373141	513161	626565	410959	343255	142555	163190	313382	162606	276998	156925	243539	131936	143947	144643	101543	45664	248743	184806	25656.1	43931.4		0	0	0	0	CusA/CzcA family heavy metal efflux RND transporter
1L_gene_198121	1.843	53149	43515.8	16707.3	17605.4	14059.1	162335	119160	10239.3	12185.3	9786.16	18559.4	9750.05	18581.1	9767.6	11515.3	24707.2	9472.88	18210.1	9528.67	18060.6	9450.41	9115.09	8506.22	8827.86	8605.51	16520	8398.69	7974.94	16100.8	7325	16161.5	8107.74	7230.72	7168.01	5515.16	6181.81	6751.03	7240.14	6749.99	6202.78	6303.59	6407.57		K01785	galM;GALM	0	0	galactose-1-epimerase
1L_gene_120171	1.8419	43919.4	39962.1	26752.2	43538.6	55742.5	353588	393198	55308.9	312547	66876.3	9894.82	5351.23	10482.8	5669.23	15728.3	283371	165100	25090.2	71421.3	132351	112411	90339.6	120388	42805	18355.1	9926.66	17325.5	9369.85	10195.7	5841.6	10801.5	17795.1	12908.1	32980.4	9623.76	16406.3	8872.73	17381.3	12398.8	14617.4	7905.26	15486.1		0	0	0	0	TlyA family RNA methyltransferase
1L_gene_223099	1.8395	22745.8	23779.3	34670	21713.6	40344	15964.2	8149.33	8077.99	15824.4	8558.04	16764.8	9066.6	17761.1	23253.4	6146.48	17219.1	8789.95	5652.54	10452	5335.48	6311.15	14984.9	7220.34	14144.3	8585.57	28397	36588.6	15875.4	43511.3	30371.3	56990	21648.2	35328	52284.1	52074.7	24935.3	34667.5	41120.9	56534.1	31704.5	144733	45201.2		K00240	sdhB;frdB	GO:0006099;GO:0009055;GO:0022900;GO:0046872;GO:0051537;GO:0051538;GO:0051539	tricarboxylic acid cycle;electron transfer activity;electron transport chain;metal ion binding;2 iron, 2 sulfur cluster binding;3 iron, 4 sulfur cluster binding;4 iron, 4 sulfur cluster binding	succinate dehydrogenase iron-sulfur subunit
1L_gene_301754	1.8339	58685.7	44007.1	33987.6	59689.2	48947.1	47015.6	52309.4	64891.6	36748.9	71756.9	23567.8	45734.4	31839.8	66114.6	52044.5	64002.9	77558.7	55298.1	70931.6	56888.5	89068.9	40425.2	27677.1	29187.8	50378.6	45900.7	55001.2	37383.9	101280	156369	141096	52502.8	52922.8	57286.8	64536.4	115036	99058.3	114683	89582.8	112932	93825.8	73387.9		0	0	GO:0005975;GO:0016787;GO:0030246	carbohydrate metabolic process;hydrolase activity;carbohydrate binding	glycoside hydrolase family 15
3L_gene_315611	1.833	627392	398584	273495	148900	144810	849161	627068	243312	451307	359907	364734	318077	226857	330752	180378	718906	605914	609928	574050	420248	438984	898427	747386	668690	345527	274579	338933	319225	57896.6	82274.2	133026	158627	214086	74139.8	62835	65678.8	138817	167810	104349	110417	71011.4	94048.7		0	0	0	0	Thaumatin pathogenesis-related protein
1L_gene_76463	1.8324	559609	901064	259719	18487.9	21200.7	17758.2	21522.3	92931.1	15291.3	14765.9	15711.1	15171.2	8204.78	16072.8	15582.4	14275.2	14264.4	9173	16961.6	8658.47	9094.21	10893.5	11118	9972.17	12821.2	11499.9	11736.8	10527.2	11455	13482	6882.25	11338.2	9309.52	11649.4	9565.09	9831.91	8343.27	10095.1	6970.77	8233.57	17862.4	7236.92		0	0	0	0	peptidoglycan-binding protein
1L_gene_274911	1.831	109179	25511.2	17313.2	58166.8	76125.2	377564	531236	36851.8	130220	79366	19687	18576	12602.2	14010.4	36412.6	171135	171454	14527.7	21128.2	89240.7	64796.4	67213.9	112565	99182.4	73206.9	46423.1	11187.9	20482.4	19175.2	7022.6	17414.6	18055.2	10847.4	32541.2	12835.7	26031.8	19460.5	15329.9	8970.4	38540.5	9503.47	21765.1		0	0	0	0	ABC transporter
1L_gene_320087	1.8295	16877.3	12776.5	28566	22947.7	6049.95	26145.6	6409.48	44315.4	9479.02	17527.4	8947.32	16544.3	8445.44	3129.75	16107.8	8711.25	17065	7326.03	14351.4	7761.39	15254.4	21626.4	4507.81	10605	17471.2	13138.4	18509.4	9654.32	41744.3	30008.5	61404.1	18021.1	12568.5	33026.8	34045.1	26121.1	21796.4	17814.2	46241.9	26384.7	53138.3	35983.3		0	0	GO:0000166	nucleotide binding	Gfo/Idh/MocA family oxidoreductase
1L_gene_298003	1.8266	548963	462733	237736	477445	392995	2.62096e+06	2266421	353413	506205	638819	422966	377337	55910.3	113788	393240	994085	954577	324488	363089	322102	321332	519424	411928	641404	512616	397060	145658	183241	115846	226527	203393	192843	334642	104420	72353.5	73453.4	132193	168376	308790	428084	44695.6	62164.5		0	0	0	0	LysM peptidoglycan-binding domain-containing protein
1L_gene_287789	1.8265	3787216	3863362	2.70286e+06	2936600	3.09788e+06	6.58715e+06	1.60832e+06	1.05844e+06	1.30031e+06	1.23022e+06	1.04076e+06	1.94911e+06	680331	658022	2.93825e+06	4.29513e+06	2814734	2.85986e+06	739180	2617082	734576	1.06108e+06	3.29627e+06	4640080	1.0813e+06	2.9668e+06	2.19469e+06	896792	652622	3025034	921346	875173	1.03622e+06	582884	469520	594581	466522	500960	819789	780051	428206	495732		NA	NA	NA	NA	NA
1L_gene_292520	1.8253	258881	70998.9	113252	86342.2	200052	574771	1.4906e+06	175539	538233	168724	179829	108953	117927	100379	88756.4	565148	118129	78142.4	49882.3	139014	94727.9	276571	285079	155267	195518	92087.1	55158.4	78842.9	49868.1	49236.1	87058.6	78919.7	113656	43256	40694	36033.6	44325	32246.4	60393.7	45927.8	53770.9	40504.9		K00451	HGD;hmgA	GO:0004411;GO:0005506;GO:0006559;GO:0006572	homogentisate 1,2-dioxygenase activity;iron ion binding;L-phenylalanine catabolic process;tyrosine catabolic process	homogentisate 1,2-dioxygenase
1L_gene_189252	1.8213	27621.5	20216	11517.5	21419.1	33903.2	149508	172999	33326.5	85497.9	89013.2	35728.5	8480.73	16273.5	14701.3	18422.9	85944.6	63351.9	27434.9	7831.81	37577.7	27874.1	85332.4	66476.7	89917.4	22226.5	24746.8	6365.92	18917.8	11646.1	5974.76	9376.08	10177.5	11144.4	11890	10633.4	5702.09	10800.9	7326.69	10899	6158.72	10750.2	5609.75		K09489	HSPA4	0	0	molecular chaperone DnaK
1L_gene_18650	1.821	109859	121790	191930	197318	178145	70072.2	90148	37946.6	43099.3	52065.2	44156.8	40408.8	67279.9	73113.4	48242.8	63528.7	53228.8	54173.3	79961.1	85204	85070.6	41913.6	44397.1	40665.2	52086.7	46808.1	64563.3	88964.1	307895	157084	383369	66546.6	79106.3	224249	375029	177074	314914	310411	266528	241412	799974	277952		K13276	bpr	GO:0004252;GO:0006508;GO:0016020	serine-type endopeptidase activity;proteolysis;membrane	peptidase S8
ZS_gene_419199	1.8155	151471	141900	94880.7	83931.3	96646.5	121613	143539	117828	107231	183004	73105.1	33737.6	32611	16174.7	106326	66130.6	113231	57805.7	88926.7	17371.9	42877.4	41791.8	31931.2	49734.6	16584.8	39196.3	23758.1	14839.1	62047	49137.1	43501.1	22600.8	26760.1	20825.6	16360.9	30935.5	14850.3	18622.2	24345.6	21737	10533.3	14147.7		K01689	ENO;eno	GO:0000015;GO:0000287;GO:0004634;GO:0005576;GO:0006096;GO:0009986	phosphopyruvate hydratase complex;magnesium ion binding;phosphopyruvate hydratase activity;extracellular region;glycolytic process;cell surface	phosphopyruvate hydratase
1L_gene_207404	1.8131	132983	30704.3	36549.4	57607.3	70238.1	13973.9	16112.7	161179	161272	82487.7	530436	368605	206961	100689	138004	115304	57628.1	300606	335825	171436	114121	457207	117881	244233	833103	273757	190134	247060	359661	97031.7	68686.9	243915	379202	83877.1	217139	247529	238053	143101	165874	206864	20592.1	237907		K01714	dapA	GO:0005737;GO:0008840;GO:0009089;GO:0019877	cytoplasm;4-hydroxy-tetrahydrodipicolinate synthase activity;lysine biosynthetic process via diaminopimelate;diaminopimelate biosynthetic process	4-hydroxy-tetrahydrodipicolinate synthase
1L_gene_318114	1.811	123828	99529.2	54813.7	52536.7	53994.6	158567	132365	57293.2	114496	90771.9	48028	46716.4	54246.1	50495.5	28755.5	63180.8	75294.2	65528.6	45785.9	46113.6	59229.9	52266.7	46826.2	72971.3	78925.4	49958.5	27999.2	24013.6	22460.9	51244.4	57582.8	34071.9	33609.1	24266.1	14381.5	16776.6	25617.1	16457.4	21003.6	23734.3	18194.1	12219		K01784	galE;GALE	GO:0005975;GO:0016853	carbohydrate metabolic process;isomerase activity	UDP-glucose 4-epimerase
1L_gene_386736	1.8108	18396.6	50055.7	58442.6	36289.7	38079	26367.7	19388.7	10594.8	5729.77	18384.3	6070.27	11891.4	23467.2	12598	12213.6	6234.77	11528.5	7413.65	13708.4	11471.5	12939.4	5425.78	9469.9	18551.1	11260.5	6089.8	10628.9	18379.3	81275.6	41498.3	85988.9	25685.4	12753.3	63224.1	95943.9	54934.9	34071.9	91465	82069.2	64504.3	182495	89077.8		K16199	dppE	GO:0043190;GO:0055085	ATP-binding cassette (ABC) transporter complex;transmembrane transport	peptide ABC transporter substrate-binding protein
1L_gene_363109	1.8101	2.89229e+06	422676	1.42472e+06	621313	413288	7.85548e+06	6616540	1.41403e+06	740763	515726	504069	335224	402120	290353	266049	446794	284142	283634	168134	324371	252200	510495	394755	587277	344781	447148	260851	384259	291598	448550	370414	218983	390517	204514	226449	230191	263266	209838	325304	371366	177625	188713		K03233	EEF1G	0	0	glutathione S-transferase
1L_gene_24313	1.8085	34836.8	43548.7	24517.4	62940.3	40779.6	310317	314997	59649.3	13943.8	127363	72716.1	119226	12423.4	6341.85	48804.7	268535	109551	10776.7	5828.18	67816.4	39648.1	71758.7	164245	122559	56311.1	28673.4	24422.4	13899.1	12773.3	6154.72	12056.8	7318.46	14336.6	24041.6	13532.4	7937.94	15831.4	7492.68	32849.7	8909.41	16474.2	37893.9		K18097	GCY1	0	0	aldo/keto reductase
1L_gene_222640	1.8081	5902644	2.05275e+06	1.98185e+06	12070063	1907827	15505185	8621623	2.52151e+06	2.32572e+06	2.82096e+06	1.43558e+06	1.95038e+06	2.93835e+06	1.92201e+06	3.39612e+06	1.78553e+06	2.38275e+06	1.50199e+06	1.93953e+06	1.70524e+06	2.08339e+06	1.73069e+06	4.27353e+06	2110862	2.27983e+06	1.40236e+06	1.64599e+06	1.36438e+06	1.03413e+06	1429089	1.28692e+06	975290	1.17551e+06	1.25228e+06	1.02911e+06	1.13194e+06	1.00993e+06	1.20729e+06	1.25897e+06	1.61413e+06	915191	1.0419e+06		NA	NA	NA	NA	NA
1L_gene_332732	1.8038	110729	113363	76325.5	116068	49754.2	457919	510413	57805.1	192889	68123.6	83083.9	67337.5	79146.3	49395.8	43197.7	108317	60059.3	85911.3	59195.8	75339	55257.2	100922	104800	71050.9	58921.6	90413.8	46971.4	70172.7	63213.9	53386.1	24405.1	36549.4	53790.8	33221.8	29604.1	33225.6	29607.6	30373.2	38886.1	51414.7	19560.6	35684.7		0	0	GO:0005509;GO:0005513;GO:0005654;GO:0005813;GO:0005876;GO:0005886;GO:0007223;GO:0008179;GO:0010033;GO:0010801;GO:0010880;GO:0016240;GO:0019855;GO:0019901;GO:0022400;GO:0030017;GO:0030234;GO:0031090;GO:0031432;GO:0031954;GO:0031982;GO:0031997;GO:0032516;GO:0034704;GO:0043539;GO:0044325;GO:0051343;GO:0060315;GO:0060316;GO:0071902;GO:0097718;GO:1901842;GO:1901844;GO:1902494	calcium ion binding;detection of calcium ion;nucleoplasm;centrosome;spindle microtubule;plasma membrane;Wnt signaling pathway, calcium modulating pathway;adenylate cyclase binding;response to organic substance;negative regulation of peptidyl-threonine phosphorylation;regulation of release of sequestered calcium ion into cytosol by sarcoplasmic reticulum;autophagosome membrane docking;calcium chan…	histidine kinase
1L_gene_316134	1.8033	17538	19586.4	47338	29022	37064.3	15233.6	7776.39	6219.64	11500.6	5870.76	10855.5	5541.46	20340.1	11206.4	11916.4	10569.1	5715.87	8888.42	17412	9416.62	18446.8	12144.9	6958.42	12866.6	5851.93	10820.7	12114.5	11463.7	66148.2	45133.4	41620.6	10713.7	11824.5	47034.4	41878.8	40653.7	44602.4	52640.6	55310	35499.9	99329.7	60286		K07010	K07010	GO:0016787	hydrolase activity	gamma-glutamyl-gamma-aminobutyrate hydrolase family protein
1L_gene_152715	1.8023	89721.3	15512.4	25834.2	53872.3	47237	576351	357167	15291.2	27894.6	87303	122862	13623.9	40866.9	27987.7	13264.4	7173.56	14052.7	6032.86	30271.5	100076	7913.18	8243.15	17107.6	8733	62614.7	7344.32	15242.2	7780.77	7150.55	12480.2	6749.46	14840	8025.66	14007.6	7575.48	16096.2	6174.49	15193.3	9770.33	21675.6	14277.1	17052.7		NA	NA	NA	NA	NA
1L_gene_144774	1.801	193870	85162.6	133824	158263	154746	41082.3	49912.1	54230.3	129392	151102	78098.1	54358.7	81625.4	91295.8	69157.5	46161	47656.5	27039.1	20554.6	17773.8	14001.2	20349.6	54537.2	20542.6	64767.7	29637.5	33856.5	13524.3	27142	20995.6	19108.7	40075.2	21044.3	18470.4	18983.6	24061.2	5649.93	8769.09	59762.2	11496.6	12696.3	36799.1		K17734	aprX	GO:0004252;GO:0006508	serine-type endopeptidase activity;proteolysis	serine protease
1L_gene_75698	1.801	78146.8	142786	202864	110176	164326	68426.1	111713	5545.31	10863	5874.84	24293.5	38203.3	127596	79393.5	6392.62	11820.4	6034.04	42717.3	7174.97	49408.1	80751.9	10286.7	17953.9	9709.67	5893.74	23805.2	55877.4	45685.2	208743	267538	192724	63837.7	208539	257797	244710	190576	132880	243754	294124	237781	535287	385094		K01449	E3.5.1.28C;cwlJ;sleB	GO:0016787	hydrolase activity	cell wall hydrolase
1L_gene_218771	1.8006	99881.7	58371.4	24155.1	61385.8	56776.5	265606	288248	91997.4	193082	167700	104685	48839.1	16152.6	42984.3	52622.9	173265	104805	38086.9	32685.9	67629.7	52968.9	164488	114120	133678	81116.6	62470.4	35766.2	38830.1	7090.25	31744	34145.8	43565.6	30694	42641.8	19026.7	15032.9	26492.3	33719.2	20732.7	17826.8	7418.34	13905.8		K00134	GAPDH;gapA	GO:0006006;GO:0016620;GO:0050661;GO:0051287	glucose metabolic process;oxidoreductase activity, acting on the aldehyde or oxo group of donors, NAD or NADP as acceptor;NADP binding;NAD binding	type I glyceraldehyde-3-phosphate dehydrogenase
1L_gene_154206	1.798	54132.6	84227.2	122671	79360	105549	27214.2	27911.5	11061.6	16599.3	16884.8	20621.2	28899.1	42024.4	36419.7	18086.2	20438.2	10842.5	17605.8	19521.1	14518	34691.4	21133.3	11100.1	25703.3	13643.4	18421.6	66232.8	36791.1	155631	134342	151241	63379.6	44158.2	154746	151589	81060.4	68380.9	101750	131662	127233	287384	120075		K03707	tenA	GO:0009228;GO:0009229;GO:0050334	thiamine biosynthetic process;thiamine diphosphate biosynthetic process;thiaminase activity	thiaminase II
1L_gene_46006	1.7975	52571.8	44499.8	63296.2	98722.5	93033.6	7633.45	14114.8	16893.9	9136.4	17897.8	9679.34	51579.9	45472	58123.5	38246	9941.65	14993.6	62556.1	44663.3	30259.2	23122	8651.67	15100.2	8166.38	18791.1	87587.3	46960.8	32103.6	127227	57998	80999.5	92114.6	48163.7	87482.1	90002.1	81485.1	96205.9	104596	65369.6	75648	177141	73946.5		NA	NA	NA	NA	NA
1L_gene_121446	1.7932	1.14478e+06	152542	1.44775e+06	931942	1.08322e+06	171061	92592.5	2.15441e+06	1.13091e+06	756954	1.82465e+06	2.43066e+06	1.56647e+06	1.58701e+06	791617	101288	990912	1.45303e+06	1300044	990901	1.57942e+06	1.54166e+06	1.32178e+06	1.2755e+06	1.87481e+06	1.71036e+06	1.62688e+06	1.94182e+06	1.6334e+06	1.23514e+06	1.24617e+06	1.51262e+06	1.28332e+06	1633874	1.3837e+06	1.5718e+06	1.44729e+06	1.43767e+06	1.21342e+06	1.24583e+06	1.53669e+06	1439842		NA	NA	NA	NA	NA
3L_gene_196854	1.7897	608866	498273	265684	159769	200448	693273	598914	254196	295783	234574	199846	240940	230948	225109	207323	563622	533764	593544	768462	632243	749233	550127	546476	389858	199311	186586	264812	280471	58436.3	77701.1	87090.4	173253	188369	77021.5	72646	75490.1	171171	121518	103146	175347	92174.7	95353.7		K01324	KLKB1	GO:0004252;GO:0006508	serine-type endopeptidase activity;proteolysis	trypsin-like serine protease
1L_gene_21972	1.7863	7673.27	154320	70802.2	114884	100487	84650.3	120512	181052	53921.4	135561	147328	10201.3	161949	132107	144327	382259	230688	124424	149997	152709	188991	105547	146568	123293	9660.09	97677.2	151538	17862.2	193810	330297	281300	175968	193422	137598	172578	187535	187894	156273	133019	161533	187891	185698		K03783	punA	GO:0004731;GO:0009116	purine-nucleoside phosphorylase activity;nucleoside metabolic process	purine-nucleoside phosphorylase
1L_gene_211511	1.7854	89982.8	41742.9	126400	145954	162050	53990.6	6551.64	6067.06	11218.4	5726.74	10589.2	5405.52	9995.2	39598.2	19063.6	20902.6	24718.4	8670.38	16984.9	57361.7	49940.5	11847	6787.72	12551	5708.38	60167.5	70241.6	59441.8	148558	73683	121262	63576.5	91022.3	126609	130646	110724	121060	161796	137846	170732	293995	128587		K00263	E1.4.1.9	GO:0000166;GO:0006520;GO:0016639	nucleotide binding;cellular amino acid metabolic process;oxidoreductase activity, acting on the CH-NH2 group of donors, NAD or NADP as acceptor	Glu/Leu/Phe/Val dehydrogenase
1L_gene_17368	1.7846	137861	100471	79054.9	49492.9	40859.6	63133.2	100583	13062.2	6667.93	12329.5	57540.3	32612.9	50763.2	56392	109720	6127.85	31414.5	18667	99303.5	112418	490874	183310	82117.7	122329	105135	76266.8	35312.9	68782.7	6108.2	10661	5765.57	12676.8	6855.73	11965.7	137268	13749.8	7018.94	12978.5	8346.09	15432.5	27787.9	37677.8		NA	NA	NA	NA	NA
1L_gene_215564	1.7845	48819.4	55762.7	49811.8	43032.4	34580.4	127148	57711.9	31812.7	90511	62838.4	28213.5	40456.3	26695.9	33954.8	55214.9	64276	40625.4	31569.9	31208	47620.7	19733.7	51549.9	31151.5	64691.1	62196.7	18488.1	22064.3	32909	26221.3	25986.6	23599.9	25964.9	13798.4	10633.8	11024.2	18202.5	11902.2	26196.9	11273.7	19611.4	5120.76	8180.4		K19788	OLA1	GO:0000166	nucleotide binding	redox-regulated ATPase YchF
1L_gene_122699	1.7833	26818.2	13170.7	33918.1	86596.7	5654.22	77649	140069	86964.2	96440.9	73068.3	43973.7	88628.3	74291.3	57720.4	74354.9	70361.1	11958.2	74277.5	81668.9	58724.8	75252.1	5627.98	119281	126351	95438.6	61658.6	11025	33707.8	95831.2	115028	94592.6	124844	78356	61919.6	88764.6	95555.9	78179.1	79885.1	78032.4	68233.4	106292	82244.7		NA	NA	NA	NA	NA
ZS_gene_184214	1.7816	52908.1	99136.1	78869.1	124474	103391	171832	137917	24088.1	21264.9	28646.3	24059.9	20146.4	18570	12911.4	15765.1	17714	12169.9	9702.59	17313.1	15381.3	16745.7	15255.2	14973.4	14924.7	11967.1	16044.3	11469.1	15647.1	22426.2	17341.7	24599.9	16262.7	14230.5	12197.8	15827.4	15480.3	15273.8	11497.2	16480.1	21694.8	14655.9	15000.9		K13993	HSP20	0	0	Hsp20/alpha crystallin family protein
1L_gene_202375	1.7808	24216	57914.7	42588.3	22094.7	16881.2	23141.1	15040	19851.4	14237.5	13135	10943.9	17117	18267.9	22357.5	20533.8	11140.7	13269.5	19241.4	13933.6	19054.4	23547.1	10295.7	18727.6	25689	13151.1	10967.4	19884.9	17968.1	90930.5	107190	51741.1	26781.7	13476.6	71721.3	26270.9	49927.3	43955.3	40649.5	115694	31800	78741.7	35294.6		K00053	ilvC	GO:0000287;GO:0004455;GO:0009097;GO:0009099;GO:0016853;GO:0050661	magnesium ion binding;ketol-acid reductoisomerase activity;isoleucine biosynthetic process;valine biosynthetic process;isomerase activity;NADP binding	ketol-acid reductoisomerase
3L_gene_150650	1.7783	741745	510631	409362	661257	509881	2.29354e+06	1.69478e+06	1.58616e+06	1.89436e+06	1.87594e+06	769273	448091	341696	341259	259807	521932	494749	100188	217471	279669	195472	893197	1.01053e+06	651745	615557	442888	219950	426032	269820	545218	284864	44665.7	463083	218552	103922	214509	136327	184499	196193	327012	15435.1	126414		K03231	EEF1A	0	0	translation elongation factor EF-1 subunit alpha
1L_gene_103125	1.7781	216982	125451	98381.1	166249	160664	929443	934397	184494	285414	409133	159711	116408	68997	96469.3	247654	1.37599e+06	556117	154359	85561.9	334793	145604	375751	356667	407817	186585	123930	104676	148790	47076.4	47419.8	104275	74475.5	99615.5	139209	40320.2	67010	84714.2	70939.4	88705.4	34102.7	20420.6	52767.4		K01638	aceB;glcB	GO:0004474;GO:0006097;GO:0006099	malate synthase activity;glyoxylate cycle;tricarboxylic acid cycle	malate synthase A
1L_gene_365158	1.7755	102314	66537	46047.6	79684.4	74563.6	399466	481449	164024	283469	243606	113151	44014.6	52500.9	37852.5	69413	290603	132057	64384.1	40361.6	111064	54135	203508	225524	205752	145383	71700.5	45913.2	69734.4	24830.4	37431.3	54459.1	34728.1	66977.4	41134.4	21344.4	25972.5	24044.3	32520.2	36404.9	28738.1	23970.6	15107.3		K02138	ATPeF0D;ATP5H;ATP7	0	0	prephenate dehydratase
1L_gene_209215	1.7736	12376	13037.5	11195.1	10767.5	11881	14342.4	12496.8	24377	90898.5	11841	84064.6	63377.9	20827.1	31662.9	16239.4	21599.5	6912.02	45257.6	41656.2	23477.2	17176.5	34660	19336.6	15673.1	185690	93457.1	39242.1	36756.6	102076	12968.5	20639.4	36607.3	44975.4	28714.9	62696.3	61636.2	28694.7	25173.2	21699.2	82814.4	14831.2	55529.3		K04047	dps	GO:0003677;GO:0008199;GO:0016722	DNA binding;ferric iron binding;oxidoreductase activity, acting on metal ions	DNA starvation/stationary phase protection protein
1L_gene_233608	1.7695	99833.5	64202.1	23668.8	33471.4	34506.7	372108	366597	99371.7	380569	154917	38212	61476.8	6885.12	21915.6	86385.3	273113	209571	49118.4	55088.4	146226	116728	213557	148996	208534	152617	59457.4	44518.7	55981.8	12961.8	12355.4	18823	55681.3	16070.3	83790	12119.1	16722	19192.9	15041.4	9672.63	39724.2	9130.07	16882.2		K01190	lacZ	GO:0016787	hydrolase activity	Beta-galactosidase
1L_gene_316119	1.7658	70909.5	16834.9	40248.2	59188.8	25821.3	365165	457697	56136.7	111800	117340	83431.6	36718.3	7755.28	15192.3	60603.6	168345	99037.5	8940.28	16531.2	100139	15604	68606.7	121749	121738	41940.6	19945	14732.5	6931.89	7542.83	35418	56312.7	146990	6720.37	13947.3	7119.74	12137.5	6564.11	12858.8	5520.32	10814.1	5848.37	11456.7		0	0	0	0	amine oxidase
1L_gene_121078	1.7594	17920.2	8634.68	16915	14781.1	36972.2	9691.42	18985.1	7583.94	14023.3	7158.54	13236.7	6757	14372.9	6377.98	6578.72	12887.4	6969.67	10838.1	23338.1	11482.2	6209.71	14809	8484.79	15689	7135.58	13194.2	13756.5	13978.3	12846.1	61408	54680.6	7360.16	21324.5	48988.3	26930.3	17461.1	57762.5	50251.1	41344.8	38564.9	94728	8457.57		NA	NA	NA	NA	NA
1L_gene_306100	1.7579	1098925	650032	520097	507346	381500	843489	470502	538097	414102	903569	91012.2	174546	204809	42386	532552	136997	219312	108096	290030	39923.6	102412	81461.7	68118	414343	63830.8	70123	40728.1	60175.3	194238	115696	224607	132264	74187.6	63308.9	49076.9	131641	52944.6	37610.3	164152	277555	71130.3	26162.1		K03283	HSPA1_8	GO:0005524	ATP binding	molecular chaperone DnaK
1L_gene_189966	1.7553	270170	245666	89320.6	256053	143594	1541676	1.52765e+06	325298	1.2072e+06	414895	331896	284132	35244.5	89748.3	251984	654798	408752	168953	158835	215576	199661	356833	188380	410560	311039	156905	131595	211554	16760.9	151819	90163.7	124017	121993	121629	61535.8	65697.3	119560	141276	152769	94525	12995.6	45746.9		K01179	E3.2.1.4	0	0	D-alanyl-D-alanine carboxypeptidase/D-alanyl-D-alanine-endopeptidase
1L_gene_36746	1.755	1.2243e+06	1.46546e+06	1.63093e+06	1.27975e+06	870216	2.72617e+06	2.78612e+06	1.31831e+06	722633	1067168	276846	338426	139304	191350	273912	322863	363809	176506	281781	144168	145791	128242	208025	126041	224186	132484	169336	337086	338080	581944	1681695	207773	119638	296814	110545	143586	112501	139621	263939	413164	102006	105618		K00134	GAPDH;gapA	GO:0004365;GO:0006006;GO:0050661;GO:0051287	glyceraldehyde-3-phosphate dehydrogenase (NAD+) (phosphorylating) activity;glucose metabolic process;NADP binding;NAD binding	glyceraldehyde-3-phosphate dehydrogenase
1L_gene_283537	1.754	53187.8	43535.7	45001.8	40111.3	26882.5	175864	75291	51414.3	165993	118673	48324.5	51471.3	41894.7	38083.1	34560.8	32048.6	28949.6	19573	17117.5	45505	63455	59653.2	81219.3	42658.3	28675.8	47470.8	30302.1	9343.22	18522.9	33940.1	27210.4	61082.2	24178.1	5709.71	9389.67	10775.7	8656.9	10031.8	7280.32	7347.35	7712.96	15109.4		K02877	RP-L15e;RPL15	0	0	50S ribosomal protein L15e
1L_gene_343541	1.7534	151207	101813	41611.1	140729	137921	540406	658458	204511	334830	290535	191074	161404	36235	50487.9	153453	538508	273131	105622	89511.1	200698	190050	331508	321103	387432	272907	141412	166616	81050	23825.7	52507	91596.8	97604.6	73558.4	170728	49098	21491.4	23375	74919.4	35812.1	34686.5	14091.7	21038.4		0	0	0	0	type 1 glutamine amidotransferase domain-containing protein
1L_gene_305465	1.7443	137650	150129	117943	151494	117768	533212	415259	205714	186276	207680	132709	96765.7	69151.7	125525	196747	143713	80644.7	116582	130065	92078.8	100589	82666.3	111197	127890	120081	96781.4	71886.7	59533.5	76147.4	58639.6	112751	72908.9	49600.3	60856.8	41695.4	58789.7	28283.8	47177.4	61708.5	70856.6	32501.3	41250.3		K12614	DDX6;RCK;DHH1	GO:0097159;GO:1901363	organic cyclic compound binding;heterocyclic compound binding	DEAD/DEAH box helicase
1L_gene_89032	1.7396	96419.4	97284.4	75222.2	142141	141242	380861	217419	92347.8	246228	137385	58679	71671.5	66424.5	31954.3	82637.3	99109.6	58581.2	60256.3	33300	58583.5	43397.7	98771.4	137771	105982	55354.1	33338.1	63497.4	9620.89	43460.2	53262.1	86090.9	52782.4	24832	17013.2	8516.53	37673.2	17352	18786.5	115029	109533	9199.91	5821.13		K02937	RP-L7e;RPL7	GO:0000463;GO:0003735;GO:0022625	maturation of LSU-rRNA from tricistronic rRNA transcript (SSU-rRNA, 5.8S rRNA, LSU-rRNA);structural constituent of ribosome;cytosolic large ribosomal subunit	hydroxylamine reductase
1L_gene_148733	1.7381	47883.4	13941	24829.4	42288.4	5984.89	12420.9	6340.55	186203	64768.2	36900.2	136986	195805	6302.1	44380.5	112652	66509.6	58509.4	255359	214275	97187.9	68537.1	82337	48498.5	84968.9	273307	97122.2	56526.5	64837.8	121046	29032.5	11454	123781	156168	81513.1	73312.1	197391	37821.2	52976.3	86537.3	138656	15478.5	72193		K02357	tsf;TSFM	GO:0003746;GO:0005737;GO:0006414	translation elongation factor activity;cytoplasm;translational elongation	elongation factor Ts
5L_gene_15839	1.7367	9448.7	16491.3	15493.1	5413.63	10605.1	18509.6	10010.2	14652.4	232232	13576.7	108341	12815.1	49231.2	23646.9	67246.5	6747.72	13218.5	5674.73	168117	114750	102289	108141	16092	8214.59	316453	62067.5	38037.5	97460.5	91326.2	11739.4	6348.79	38092.2	130474	48990.7	87339.8	66557.4	126898	15892.6	54734.6	58594	17193.8	100704		K01786	araD	GO:0008742	L-ribulose-phosphate 4-epimerase activity	L-ribulose-5-phosphate 4-epimerase
1L_gene_91809	1.7351	16980	77100.9	40352.4	13825.1	7057.39	14646.7	43773.9	28630.4	17247.9	9327.84	18272.8	10994.8	5344.38	10469.4	12672.1	30730	9580.62	6160.99	11392.1	5815.41	15795.5	16332.8	7869.81	15416.6	9357.85	22894.1	17488.7	17303.4	70971.8	62450.1	73507.2	33395.7	16775.4	29520.9	40749.6	20891.3	46164	46110.1	43383.7	54333.3	71465.9	24534.9		K19075	cst2;cas7	GO:0051607	defense response to virus	type I-B CRISPR-associated protein Cas7/Cst2/DevR
1L_gene_77770	1.7334	60948.7	50140.9	10732	52539.4	48404.1	278555	307287	72352.1	318521	168304	82485.8	45951.1	6211.22	11485	23211.2	45022.6	49212.2	31278.5	3002.91	23807.9	8742.24	140194	122383	121482	28478.2	6559.22	13612.8	6949.01	6386.16	28738.8	15187.1	13614.5	17867.3	12510.2	6765.67	14375.5	7338.35	17104.6	7348.57	16134.8	8236.44	15229.8		K01210	E3.2.1.58	0	0	beta (1-6) glucans synthase
1L_gene_251483	1.7298	133620	54207.1	27593.9	91789.8	109073	591661	609738	116535	201965	16874.3	155087	94677.5	8130.75	47476.5	78295.8	242808	147556	60837.7	38615.4	89134.9	59508.2	236655	229393	179438	137592	90618.5	68216.6	79674.3	8359.76	57018.8	72565.1	82190.9	64422.1	64523	8856.54	16350.2	19601.1	47829.8	70226.1	5830.94	10781.8	17192.5		K02265	COX5B	0	0	signal recognition particle protein
1L_gene_277063	1.7271	1.64118e+06	1.14995e+06	582362	1.06898e+06	1216925	5301094	5.99992e+06	1.90432e+06	3.41133e+06	3.39984e+06	1.97447e+06	1.12281e+06	554897	734054	1.73397e+06	4515821	3096582	1166568	1.16907e+06	2.58104e+06	1.31808e+06	2.77039e+06	2.75095e+06	3.08244e+06	1.68899e+06	855085	522018	438463	329078	793301	886675	1.18393e+06	855837	550467	338336	205553	439048	591286	463572	657917	160135	130723		K00122	FDH	GO:0016491	oxidoreductase activity	NAD-dependent formate dehydrogenase
1L_gene_96892	1.7262	37840.8	87546.3	162393	174843	197318	39522.9	10063.7	71666	130381	7597.52	70915.7	156401	154313	210461	38825.5	11916.7	7397.06	66604.9	110647	74566.6	6590.5	125506	124265	116534	7573.15	121526	113147	131580	216248	131631	213520	127979	61044.5	202280	160863	129613	153751	207790	188091	204186	382479	202214		0	0	GO:0003995;GO:0050660	acyl-CoA dehydrogenase activity;flavin adenine dinucleotide binding	acyl-CoA dehydrogenase
1L_gene_336025	1.7249	451665	445510	331174	398814	519136	1.03094e+06	673440	625410	988091	873296	600292	484116	442548	395708	1.09429e+06	1.95568e+06	1.48727e+06	714839	556985	1.03639e+06	769793	718172	589652	720556	392116	486356	344504	495098	113347	357116	243713	385368	446943	65911.8	224169	86127.9	117210	128591	77360.4	225593	98960.9	92900.9		K01477	alc;ALLC	0	0	allantoicase
3L_gene_119162	1.7222	438651	344651	115702	260766	243776	1.10074e+06	1235989	362350	639374	664930	307345	250477	65141.8	119846	366056	868539	652864	256722	248512	466198	329448	648426	507644	647783	474135	305995	129507	181821	56071.9	137074	146183	221071	197481	251745	60001.7	76787.6	110700	144076	94712.9	149525	26366.5	46268		K01279	TPP1;CLN2	0	0	peptidase S53
ZS_gene_137229	1.7211	204136	131445	153000	176980	178890	51319.9	31578.2	198047	354622	273177	223448	94474.3	70032.4	102330	262796	281145	76519.7	119466	57711.9	32210.8	29632.1	65703.8	52266.2	62830.7	192337	67971.7	31106.9	13256.5	44368.7	62382.1	76929.1	57715.7	51872.3	13401.9	12786.9	19904.7	12976.1	10122.4	33677.2	58123.1	11919.7	5800.45		K00016	LDH;ldh	GO:0004459;GO:0005737;GO:0006096	L-lactate dehydrogenase activity;cytoplasm;glycolytic process	L-lactate dehydrogenase
1L_gene_283946	1.7196	47087	48756.6	32751.4	57648.2	43119	140086	160302	43786.4	80142.6	65761	71408	48175.1	33838.1	21911.1	42777.4	88275.8	47282.4	29941.9	27131.1	41323	40834.3	61567.1	67464.5	67487.2	60404.6	51433.1	21935.2	30199.8	24715.2	30346.1	31031.1	34208.8	28723.9	21287.8	14576.6	17923.1	14223.5	17783	14115.7	26321.1	7575.04	6599.16		0	0	0	0	oxidoreductase
1L_gene_111683	1.7161	281784	214037	90106.4	280035	202288	1.5844e+06	1.64605e+06	110147	672242	718167	369275	169992	63002.6	63710.2	277839	973567	521125	150107	81590.9	382169	201009	637352	759589	820920	444990	348687	172027	215244	65842.8	108710	107900	68072.3	194619	158582	78309.2	55010.1	107080	120192	85139.5	120535	35421.2	42910.6		K00009	mtlD	GO:0016491	oxidoreductase activity	mannitol-1-phosphate 5-dehydrogenase
2L_gene_193073	1.7124	10999	31024.4	34500	14581.8	12345.1	5948.4	11652.7	12356.1	6307.5	11663	5953.7	11008.8	5619.74	10391.3	10718.4	5796.61	11355.3	17658	9549.65	18707.3	10117.1	6660.89	13823.8	7056.72	11625.6	5934.6	12316.5	6287.27	38980.4	40384.6	55892.2	19465.5	6485.15	27607.9	56863.8	25653.3	16512.8	4496.36	21290.9	56565.8	135450	39286.7		NA	NA	NA	NA	NA
1L_gene_242979	1.7082	186637	196100	280957	206386	190111	14264.6	7281.74	97453.5	17709.8	52648.8	163364	140529	192436	192520	88189.8	19967.6	9837.23	127530	116394	74724.1	115405	77531.4	63757.2	15829.6	97736.6	102165	147234	189530	224719	154432	127893	162628	170950	319870	282441	103870	234648	268949	232787	216624	473393	227623		NA	NA	NA	NA	NA
1L_gene_211531	1.7033	8220.93	14348.4	30091.3	17061.5	27426.3	16104.4	8709.46	16531.6	8439	15604.3	7965.64	14729.1	7518.83	13902.9	14340.4	7755.47	15192.6	6522.24	12776.8	6909.83	13536	8911.82	18495.3	9441.42	15554.3	7940.09	16478.6	8411.94	21849.6	46498	27313.4	43890.3	17934.5	36493.1	40486.9	12029.8	16156.8	41324	38252.4	5392.1	115374	40765.4		NA	NA	NA	NA	NA
1L_gene_258270	1.6975	248679	359450	621080	372078	400943	170888	234682	90939	56479.4	46953.1	175458	266209	402589	460282	112215	53824.1	65128.7	119237	115151	134933	127659	89538.6	121827	66732.9	80004.3	155003	219916	277396	544864	552080	419264	327512	363037	666784	579339	476676	528301	556543	487977	582370	1.34364e+06	916820		NA	NA	NA	NA	NA
1L_gene_65657	1.6929	17844.2	11778.7	18904.6	8598.1	15898.5	9109.05	16843.3	20135.1	34794.1	12715.8	6491.1	12002.5	63048	48871.4	7343.33	6319.84	56020.3	29931	10411.6	45018.5	11030.4	26364.5	15071.6	16817.9	12675	6470.28	37740.4	6854.79	28443.8	47512.2	19306.5	13073.9	7070.53	18383.7	37956.5	45071.9	46058.1	38936.9	37158.5	37194.4	53964.8	49250.5		K00627	DLAT;aceF;pdhC	GO:0016740	transferase activity	2-oxo acid dehydrogenase subunit E2
1L_gene_394662	1.6824	15424	19407.6	27251.7	59372.3	41996.6	20622.1	11183.7	51935.1	26467.4	29766	30617.3	39864.6	47718.5	63760.1	42394.3	22304.3	21946.3	40866.3	32621.5	26166.3	28095.3	22272.7	27701.1	62908.9	72896	38559.4	77459.3	34315.4	45314.5	26529.6	31474.8	53725.9	387280	41914	126343	22654.5	23778.5	30178.3	156828	57591.7	33885.1	76402.8		0	0	0	0	coat protein
1L_gene_229107	1.6821	38650.3	21748.6	24029.9	72590.1	29590.2	146836	91154.3	12173.5	190959	12778.8	28155.3	76776.4	7467.98	29217.8	13680.1	19009.5	23560.8	7781.61	9762.04	7219.46	15332.8	20152.9	14825	13788.1	11197.4	22853.9	19304.6	15782.5	9528.95	12904.7	14316.5	9301.47	6329.28	9794.37	6202.98	8868.62	15883.9	8421.76	14818.5	8818.5	13613.6	8993.98		K04047	dps	GO:0003677;GO:0008199;GO:0016722	DNA binding;ferric iron binding;oxidoreductase activity, acting on metal ions	DNA starvation/stationary phase protection protein
1L_gene_398197	1.6789	9988.97	9822.03	8633.98	11679.2	6316.24	11024.1	5961.95	30826.1	14602.5	7897.18	102173	78034.8	21498.3	27430.3	30961.5	15889.5	8111.19	131442	162849	62136.6	26980.2	36341.4	35263.4	13052.1	226455	119077	7478.19	38261.6	100741	9133.15	10894.1	89562.8	84675.7	8137.29	62510.9	54673.9	36326.2	18413.3	24622.8	106030	12359.6	24208.8		0	0	0	0	Cell wall-binding protein YqgA
1L_gene_92507	1.6765	129607	90792.7	44225.9	123413	124611	512537	581376	163303	443585	291177	200467	153860	27313.5	59395.9	82014.9	217372	143369	77725.9	25585.9	67053.2	54202.3	287706	301240	356488	211680	106317	96899.6	75281.8	30642.1	60397.1	77805.1	120914	75395.7	105251	40131	30921.7	31612.5	27240.8	16827.8	40450.9	17827.9	9641.5		K00428	E1.11.1.5	GO:0004601;GO:0005488;GO:0051716	peroxidase activity;binding;cellular response to stimulus	guanylate cyclase
1L_gene_9090	1.6749	397330	398232	504933	619643	359614	886832	438277	362144	415329	859231	338277	584568	382984	285092	953366	741547	638512	472355	446637	711435	595495	224244	757393	674315	368854	581006	233077	176390	270885	295174	161115	217472	162266	155071	108338	158737	101360	158386	192967	167804	74208.7	102451		K00616	E2.2.1.2;talA;talB	0	0	transaldolase
1L_gene_306812	1.6741	142846	100788	41974.9	120604	90565.2	666105	725253	75882.7	158806	102437	64123.7	53652.2	9425.03	11252	73865.9	435359	195508	118773	70112.3	148854	115837	275358	199591	277644	127046	54799.4	57618.4	72125.2	6256.61	40247.8	88650.6	56428.1	95642.5	46954.4	40061.3	14083.9	46098.5	68421	66513.4	36807.6	8069.35	14920.8		K02943	RP-LP2;RPLP2	GO:0005840;GO:0006414	ribosome;translational elongation	50S ribosomal protein P1
3L_gene_25121	1.6724	98471.7	128533	12052.5	15877.7	13898.9	63882.2	65970.7	17021.9	17346.5	16466.9	39734.9	26342.7	55874.3	25145.6	25796.8	14216.4	165960	68606	46353.2	16485.5	49731.1	41575.8	21183.7	11001.8	43859.2	45923.2	11109.3	16813.9	18284.7	9653.46	10245.8	21756.8	8190.32	8879.02	7812.79	8422.4	7744.58	8266.08	15077.1	7776.07	7246.82	7679.88		K06569	MFI2	0	0	phosphonate ABC transporter substrate-binding protein
1L_gene_201051	1.6684	227139	180552	87005.9	248837	183773	1.03006e+06	978076	275581	1.45185e+06	584660	173983	164319	51461.1	110833	217752	938304	475058	258142	154306	301699	196143	376922	455955	496515	235484	145823	117584	98131.3	36830.7	41760.9	141660	312047	93031.7	197033	59090.2	64409.2	64713.4	63322.9	106549	69329.9	28738.6	42660.1		K15371	GDH2	GO:0006520;GO:0016491	cellular amino acid metabolic process;oxidoreductase activity	NAD-specific glutamate dehydrogenase
2L_gene_68143	1.668	1374.26	3119.94	3476.23	3101.16	4537.95	1203.78	2866.22	21153.2	17024.9	25789	8608.23	7495.87	6712.16	4275.35	2243.85	2915.06	8135.43	12650.9	6841.77	13402.7	7248.35	9981.26	6098.48	5977.67	6005.86	3997.5	3026.92	3955.74	10185.8	9990.39	10072.9	7825.77	5623.33	4931.87	4533.03	7056.87	5105.15	5285.7	6454.83	5647.51	6213	4804.15		K00604	MTFMT;fmt	GO:0004479;GO:0006413;GO:0071951	methionyl-tRNA formyltransferase activity;translational initiation;conversion of methionyl-tRNA to N-formyl-methionyl-tRNA	methionyl-tRNA formyltransferase
1L_gene_115390	1.6637	60896.7	68513.5	47959	87304.5	103271	11520.4	79388	85501.6	123268	112604	99408.5	26764.2	18968.6	54890.1	63744.5	174264	74467.4	70145.4	78280.7	55131.6	59814.5	99557.5	95781.5	113598	38506.8	54154.9	85736.1	86570.9	125165	147344	138127	112740	82436.1	105189	102019	117983	76523.8	71046.5	96127	117875	112484	89356.4		K03706	codY	GO:0003677;GO:0003700;GO:0005525;GO:0005737;GO:0045892	DNA binding;DNA-binding transcription factor activity;GTP binding;cytoplasm;negative regulation of transcription, DNA-templated	GTP-sensing pleiotropic transcriptional regulator CodY
1L_gene_320930	1.6632	495279	374383	181677	413891	365035	1791470	1.93005e+06	567186	1.04284e+06	770975	568206	470498	179327	236815	439417	1.17524e+06	694081	311689	135205	586366	319690	642831	780090	964461	428927	377099	229509	328970	108438	275339	313296	263205	242894	287865	142383	129260	150338	203252	189605	152165	19397.3	60367.9		K02137	ATPeF0O;ATP5O;ATP5	GO:0016020	membrane	F0F1 ATP synthase subunit delta
1L_gene_240796	1.6624	153955	74846.7	85241	91226.9	119451	318797	275246	40848.3	178100	101382	86701.8	59488.4	35680.5	60803.4	75197.9	122234	96248.2	69918.3	49662.9	90453.6	66682.4	170214	83365.1	144827	50633.4	60546.9	50924	58493.5	23259.9	32141.8	47451.5	53545.3	74692	43917.1	42485.6	31915.2	59448.5	32087.2	34091	38551.8	33464.2	35780.1		K00003	E1.1.1.3	GO:0000166;GO:0008652;GO:0009067;GO:0016740	nucleotide binding;cellular amino acid biosynthetic process;aspartate family amino acid biosynthetic process;transferase activity	bifunctional aspartate kinase/homoserine dehydrogenase I
3L_gene_229854	1.6612	662990	618848	527477	594713	745217	1.96056e+06	1505601	465854	1.14557e+06	1053370	423398	528046	377295	410601	771828	1.14696e+06	1.09216e+06	672381	554496	811008	720756	639886	765795	752350	560593	341088	369954	343140	203583	283611	360646	469494	332798	269146	197616	278577	279605	225291	325752	413480	153411	188637		NA	NA	NA	NA	NA
1L_gene_141313	1.6593	58814.7	14108.7	39527.1	26761.5	40599.9	12570.3	6416.85	47823	42920.2	51551.6	73074.6	58975.6	39096.3	62912.8	20886.2	6037.15	11163.1	7178.67	13273.9	6776	12529.3	40120.2	62770.9	45675.9	34021.4	52558	42112.8	45287.4	85664	87358.9	76816.3	40534.1	70057.6	43347.9	41778.9	54601.8	65473.3	28671	20968	34860.7	65839.1	41571.9		K02016	ABC.FEV.S	GO:0006826	iron ion transport	siderophore ABC transporter substrate-binding protein
1L_gene_55500	1.6591	30849.4	24954.3	12884.2	38032.9	16797.3	12877	24941.3	37007.8	50225	56586	37731.7	46736.8	34094.5	33589	24561.8	50880.4	37190	28667.3	28527	28866.4	27838.8	31170.6	41727.2	64508.8	67003.4	47144.6	18695	23953.1	48135.4	65786.9	55057.7	23855.6	32526.8	29745.4	38695.9	51880	41215.7	40453.9	25438.3	36652.5	41240.5	37193		K11754	folC	GO:0004326;GO:0005524;GO:0046872;GO:0046901	tetrahydrofolylpolyglutamate synthase activity;ATP binding;metal ion binding;tetrahydrofolylpolyglutamate biosynthetic process	bifunctional folylpolyglutamate synthase/dihydrofolate synthase
1L_gene_103126	1.658	85879.9	56617.8	16503.8	61449.6	48702.8	277081	303428	11086	5995.44	70341.1	24430.5	23913.3	6729.18	13182.2	57339.4	198374	193313	42486	38383.7	105480	80281.5	104049	95944.1	142376	87823	30629	35443.2	36868.1	6544.84	14648.9	19620.3	11423.1	40538.9	36277.6	16539.4	6799.11	20031.4	30146	30166.4	20269.3	9956.92	9940.87		K01638	aceB;glcB	0	0	malate synthase A
5L_gene_200364	1.6512	78419.4	99087.7	146701	110375	128342	58888	60604.2	155874	114700	89835.3	147738	155115	157872	172152	148314	132972	99452.9	129598	140317	162012	184143	111326	48953.2	122984	157486	164712	123618	136006	134283	129379	112116	153546	175012	130007	154125	217808	167177	182666	176363	157832	249830	191501		NA	NA	NA	NA	NA
1L_gene_174939	1.6471	591166	566785	314130	478489	474659	1.96007e+06	1686774	468158	1.00127e+06	491627	625700	340174	387562	370835	254529	454946	198299	196813	115149	350531	169970	627137	667792	621489	346581	329803	414349	366993	116209	171585	323443	144353	263061	233502	186846	182137	240778	206816	167414	177185	158549	186413		K02127	ATPeF0B;ATP5F1;ATP4	0	0	recombination regulator RecX
1L_gene_309749	1.6465	43041.5	10235.2	28846.8	44858.7	92015	11487.9	6212.77	610684	11830.3	26919.4	158214	77599.9	48381.8	32678.2	73691.7	45958.6	5879.77	136001	23277.3	66812.7	154383	72797.6	21036.6	75291.5	6019.73	42784.6	163595	161691	89116.2	41852.7	39184.4	57220.3	188776	136728	105619	33335	32540.9	36266.4	231043	43645.7	74159.1	129924		0	0	GO:0006508;GO:0008237	proteolysis;metallopeptidase activity	peptidase M84
1L_gene_100744	1.6451	56941.7	71790.9	112672	128394	122074	11227.8	74002.6	164618	55634.1	54228.9	89968.3	83232.7	151509	105335	13240.6	6759.01	237865	78281.4	39335.2	95257.3	112388	5882	187100	62624.2	86814.4	122955	151576	257094	149456	253493	144686	194173	222725	120945	128705	105884	122569	155698	110164	105884	198814	241015		NA	NA	NA	NA	NA
1L_gene_302358	1.644	36220	34560.2	30403.4	48928.8	30672	152083	147707	44546.1	231193	115614	54169.9	57742.4	23849.1	20326.1	73097.9	20376.2	92249.3	54096.9	45297.9	58250.8	43297.3	93166.2	88961.6	100716	43693.7	20941.8	32315.8	31321.2	16504.2	26210.9	25673.9	24717.1	12257.9	14846.3	10840.1	13305.7	17689.4	22134	13416.5	12305	11201.7	15624.3		K13524	ABAT	GO:0016740	transferase activity	4-aminobutyrate aminotransferase
4L_gene_242180	1.6434	183562	101919	40997.6	135033	122851	682609	646588	171847	328818	326516	183522	123942	12629.2	47203.2	119801	287225	272520	62580.9	66266.4	82328.7	74291.8	231217	284006	344072	202423	110124	80284.8	59387.8	21005.2	79169.9	85853.6	188266	107277	101031	31522.3	13098.8	46367.5	66709.5	52216	26786.5	12162.1	6208.44		K01507	ppa	GO:0000287;GO:0004427;GO:0005737;GO:0006796	magnesium ion binding;inorganic diphosphatase activity;cytoplasm;phosphate-containing compound metabolic process	TonB protein C-terminal
1L_gene_292202	1.6403	11663.2	19739.5	8667.11	10435	11983.6	45289.9	128610	13908.5	27806.1	21018.3	5644.08	10445.1	11146.5	11343.8	8600.29	10258.4	11135.8	10058.3	10138.2	9687.91	11259.7	23848.4	18507.3	18202.2	16908	8715.1	5254.02	8176	8254.27	7620.51	1100.06	10051.3	4355.24	9371.68	2155.74	4255.74	6523.04	7687.45	6520.42	5663.45	6245.89	4414.62		0	0	0	0	0
1L_gene_21707	1.6361	104594	58935	80487.6	15485.8	17686	254219	237153	57345.2	33640.4	46040.4	18845.5	9956.62	11777.2	9803.77	9704.45	18316.2	14785.3	9908.54	9528.61	9154.66	6955.05	16510.9	8749.74	16558.9	8635.14	16523.7	8528.56	16275.6	10374.3	17451.8	43690.4	8284.93	15748.8	8229.43	15683.2	8144.04	15561.6	8187.23	8442.41	8882.79	14366.5	7615.23		0	0	0	0	Hsp20/alpha crystallin family protein
5L_gene_81159	1.6354	128489	119939	120168	136653	97431	151868	105419	201939	182429	202964	168591	190372	195449	178020	171558	123316	166698	174146	191837	187965	189592	161151	158616	166336	164791	153959	133545	205328	160732	162790	184860	189877	162591	157733	169835	199910	204643	212171	223505	216431	154696	202454		K00239	sdhA;frdA	GO:0005886;GO:0016491	plasma membrane;oxidoreductase activity	succinate dehydrogenase flavoprotein subunit
1L_gene_305293	1.6298	91718.4	138565	135267	175634	201313	369000	282991	82041.9	173509	94135.7	175514	154475	100554	104753	147034	171586	31863.7	24727.9	66675.8	132297	85699.6	127574	115247	172197	133445	99847.9	89762.7	90489	86619.5	83553.4	15114.7	121444	140091	58967.9	33331.9	41949.6	27783.1	43714.1	55979.1	69735.3	23973.9	12963.4		NA	NA	NA	NA	NA
1L_gene_264643	1.6285	232279	188000	135033	192055	217583	606835	547642	166376	8713.16	17068.7	9230.95	18083	9779.51	5288.87	18573.1	31944.4	56997.4	68673.9	5755	166600	5432.19	8250.88	141227	260213	149278	70709.3	78348.6	87316.3	9511.61	5449.67	10076.8	69343.5	162355	112280	8978.08	41332.7	41445.7	16215.1	26736.6	79199.8	27455.9	35485.9		0	0	0	0	nitronate monooxygenase
1L_gene_205427	1.6275	152996	148029	90189.6	86887.3	70522.3	153596	141763	171599	198141	217321	112444	88519.2	47743.4	27470.8	51255.7	15583.4	86324.9	46090.2	94101.8	26698.7	14661.7	108590	32729.7	131114	124759	35232.3	46393.3	25889.9	30255.5	56470.1	7277.96	57352.5	66447	88494.8	19207.5	27126.5	15141.2	28502.8	22304.7	46331.5	11003.1	7310.19		K14753	RACK1	GO:0005515;GO:0005829;GO:0009507;GO:0009749;GO:0010228;GO:0010476;GO:0015768;GO:0016301;GO:0016310;GO:0030288;GO:0034289;GO:0043190;GO:0060326;GO:0071215;GO:0072344;GO:1901982	protein binding;cytosol;chloroplast;response to glucose;vegetative to reproductive phase transition of meristem;gibberellin mediated signaling pathway;maltose transport;kinase activity;phosphorylation;outer membrane-bounded periplasmic space;detection of maltose stimulus;ATP-binding cassette (ABC) transporter complex;cell chemotaxis;cellular response to abscisic acid stimulus;rescue of stalled ri…	WD40 repeat domain-containing protein
1L_gene_350917	1.6275	101367	68366.5	49500.6	63728.1	25819.5	138344	54219.4	7544.79	14779.9	22687.3	20502.8	30145	16588.7	8971.38	24916.7	16082.6	8209.76	37026.5	24170.2	44883.4	9214.49	13995.8	6743.75	13210.7	8018.87	19222.3	37232.1	21257.6	16134.3	9244.15	17093.1	7774.19	14375	8236.18	15229.3	7167.49	14040.8	9017.42	11808.1	30306	7013.63	24593.5		K02988	RP-S5;MRPS5;rpsE	GO:0003735;GO:0006412;GO:0015935;GO:0019843	structural constituent of ribosome;translation;small ribosomal subunit;rRNA binding	30S ribosomal protein S5
1L_gene_372163	1.6255	24568.5	13835.8	8796.22	14566.3	22114	130521	145455	23105.1	32162.4	57087.4	25532.7	17507.8	15687.8	9119.96	4429.85	55764.5	33128.3	11195	8162.23	10514.6	11485.9	38234.1	23044	55234.9	15420.4	9572.45	10271.5	8887.52	4349.61	6131.67	5069.48	11331.5	6568.45	6328.02	9050.13	11684.7	9519.93	9285.13	4405.31	5315.7	9829.11	11043.8		K02437	gcvH;GCSH	0	0	glycine cleavage system protein GcvH
1L_gene_381627	1.6232	686764	457986	199178	306160	318936	1.72626e+06	1.85848e+06	308885	1.06532e+06	337489	194226	251065	111280	204806	468557	1.21177e+06	801027	344977	412197	473898	425856	580735	483590	721600	455400	219330	204986	204849	93469.3	110042	173049	259690	167234	386716	154927	81977.7	174979	210853	202483	230438	63686.8	127367		K05349	bglX	GO:0004553;GO:0008152	hydrolase activity, hydrolyzing O-glycosyl compounds;metabolic process	glycoside hydrolase family 3 domain protein
1L_gene_259224	1.6215	1.53925e+06	730471	2.13882e+06	5234638	4681225	6454774	6272986	2.68241e+06	1.25896e+06	2.08345e+06	2.67625e+06	2.17354e+06	866761	2.15485e+06	1331228	1.54804e+06	1.42846e+06	1269306	1.30248e+06	1.3532e+06	854211	1.67877e+06	1.34787e+06	1.56412e+06	1.69446e+06	1.176e+06	3.26766e+06	1.97527e+06	641623	1.00907e+06	971227	2.65475e+06	1.05714e+06	693195	590744	767446	544029	749740	1.16618e+06	476623	728448	659288		NA	NA	NA	NA	NA
1L_gene_375028	1.6213	338669	317545	273198	265761	210897	328708	282082	302336	293200	374741	122142	82182.9	115365	157743	118133	187241	223742	222565	311545	143336	73583.7	145255	111734	184045	139896	75822.2	22593.5	13731	111431	106400	132441	148005	147635	60596.6	45446.4	14344.8	38550.4	42583.2	113454	143650	41362.1	8227.9		K06630	YWHAE	0	0	tetratricopeptide repeat protein
1L_gene_385013	1.6186	8546.38	14916.5	8067	11102.1	53568	16742	9054.26	124527	8117.64	15010.1	56474.8	127484	7232.5	13373.4	155871	7460.13	74410.5	280945	292826	137567	74349.1	97168.1	17791	68980.1	326400	106075	12184.8	8091.6	222175	12978.8	22977	111861	138444	55373.9	39398.7	138447	36655.7	15800.2	63603.2	140841	9590.71	42849.2		K01647	CS;gltA	GO:0005737;GO:0006099;GO:0036440	cytoplasm;tricarboxylic acid cycle;citrate synthase activity	citrate synthase
1L_gene_60058	1.616	85864.8	95986.8	205484	96636.4	88641.1	40758.3	47765.8	18018.4	20932.7	18115.9	39340.2	35256	86112.3	74393.8	18066.9	27178.9	17523.1	16620.4	25102.9	31790	36027.3	18927	11542.7	17948.6	18864.2	22161.9	59636.1	42390	174730	197891	179502	71551.6	56471.8	192213	167055	108818	117097	148312	82523.1	59225.3	304283	227314		0	0	GO:0016853	isomerase activity	cupin domain-containing protein
1L_gene_12396	1.6138	74244.7	100602	53609.3	92382.5	98331.7	55959.4	97083.7	187565	224906	226502	118161	175018	157475	106223	74041.1	203406	118332	82574.5	96034.5	86782	96645.5	149096	157584	192821	138757	115504	127958	112133	109931	212221	163248	150285	183932	90550.4	107647	143094	132510	146323	174853	140564	83622.8	108083		NA	NA	NA	NA	NA
1L_gene_106751	1.6137	7277.75	28872.6	27712	12702.2	6484.19	13457.1	6869.52	9582.94	18772.6	10152.4	103597	10755.7	5816.82	63285.9	11047.2	5639.33	10427.5	133143	70240.7	19903.8	60053.6	61019.7	8565.51	16779.5	10185.1	5508.21	97664.8	18833	5657.48	11741.4	5993.68	9874.31	53578.8	79037.9	84889.1	34313.2	77318.4	121442	38891.8	36628	47352.8	75486.5		NA	NA	NA	NA	NA
1L_gene_196451	1.6128	5336.35	66297.5	53423.8	55137.1	32447.2	10453.7	5653.47	7030.94	13000.7	6636.56	12271.5	50706.9	26209.3	26370.7	6099.02	11947.7	6461.46	10047.9	5433.99	10645	19813.9	13729.1	7866.1	14545	6615.27	12232.1	22243.5	27313.8	58043.3	38529.9	25613.6	30384.2	13366.9	50918.9	52548.2	18315.2	69140.1	54791.8	38192.5	38150.4	57619.4	48324		0	0	GO:0016787	hydrolase activity	amidohydrolase
1L_gene_372415	1.6117	204293	113336	100130	151042	175946	466110	477074	208062	308271	243034	209791	207499	117976	136127	228945	943736	396190	211592	67358.4	255768	82357.1	364529	386573	400856	204159	209667	215324	216770	89428.2	147201	5322.19	219892	233978	148832	83038.5	108973	146229	11980.5	7704.26	125161	7272.11	13446.7		0	0	GO:0018580	nitronate monooxygenase activity	nitronate monooxygenase
3L_gene_203714	1.611	570790	684240	572496	548020	600736	1.56466e+06	1.00534e+06	744820	1201347	1.34592e+06	743316	620372	431864	399643	633932	1.01175e+06	637693	316071	425774	362862	281585	867653	814987	891247	707250	467571	352078	335259	230224	414173	396423	483962	371350	174462	166923	257647	228487	257003	277212	403688	38267.8	29793.9		K00451	HGD;hmgA	GO:0006570;GO:0009074;GO:0046872;GO:0051213;GO:1901606	tyrosine metabolic process;aromatic amino acid family catabolic process;metal ion binding;dioxygenase activity;alpha-amino acid catabolic process	homogentisate 1,2-dioxygenase
1L_gene_28393	1.6104	68903.3	36471.6	57722.5	45020.8	63144.9	21736.2	74612.7	50670.2	50486.7	103296	38605.8	14922.3	41892	49698.6	59254.5	75529.6	14466.9	34503.1	51182	42433.6	79057.7	66569.4	90943.4	52936.7	39105.4	63473.7	50540.8	49753.9	72549.7	88054.3	98980	88089.6	69963.8	74684.9	88917.7	101815	92888.8	96698.4	50476.5	64018.1	80803.7	79251.5		K15580	oppA;mppA	GO:0043190;GO:0055085	ATP-binding cassette (ABC) transporter complex;transmembrane transport	peptide ABC transporter substrate-binding protein
1L_gene_217498	1.6092	179339	198839	125780	192214	216356	479046	334669	180459	361561	296792	118236	169469	110381	143516	277888	403083	283837	160641	153022	144667	184590	231976	260047	302092	195537	197727	122090	146990	98698.8	110310	138872	69249.7	125711	90929	60508.3	73914.5	53574	83267.3	69011.4	86818.4	40536.5	63446.9		K09495	CCT3;TRIC5	0	0	thermosome subunit
1L_gene_289355	1.6089	141731	123729	116510	139172	77099.7	465844	364524	104086	87657.2	179441	78365.5	109245	20743.5	46425.2	45499.3	29859.7	48288.4	29454	39792.5	12163	36438.4	19583.9	27913.1	43748.7	44684.4	25369.9	24123.6	17144.3	84213.9	68956.6	126824	35851.8	17216.9	27900.1	15096.4	35475.8	16447.1	17409.9	26196.6	40454.7	22075.8	15958.7		K03231	EEF1A	GO:0003746;GO:0003924;GO:0005525;GO:0006414	translation elongation factor activity;GTPase activity;GTP binding;translational elongation	translation elongation factor EF-1 subunit alpha
1L_gene_78680	1.6079	86943.6	124275	232674	173700	194602	18444.7	9975.12	19747.3	6744.92	13213	7145.75	38646.1	93301.2	45559.6	66049.5	7339.39	13571.1	54360.4	66816.4	42363.4	55167.2	6387.07	11147.7	6028.8	31068.2	54986.6	120479	6766.63	176041	92134.4	162840	60445.8	80800.1	182267	157917	139054	144021	151834	148344	100907	337564	188903		K02946	RP-S10;MRPS10;rpsJ	GO:0000049;GO:0003735;GO:0005840;GO:0006412	tRNA binding;structural constituent of ribosome;ribosome;translation	30S ribosomal protein S10
3L_gene_222471	1.6038	114123	185795	271649	10009.1	16888.4	206807	313135	110622	78403.3	293560	153381	183070	188814	43134.5	15980.7	17350.2	169009	52325.5	232694	18891.3	89231.6	172779	214378	105716	48612	88793.2	24335.7	13585.5	13008.3	31994.3	4157.02	33108.8	14195.2	10370.6	12140.7	7707.53	105085	29428.2	56437.6	7646.16	77067.9	33012.7		0	0	0	0	sugar hydrolase
1L_gene_243793	1.6025	13381.5	14942.8	18140.7	16560.4	10427	15087	9803.47	39574.9	3871.2	8558.94	9403.48	6292.17	8835.16	9838.77	9879.88	8565.57	15838.4	10185.2	8407.95	4910.74	9084.95	24860.4	6387.42	7036.02	5923.17	8790.32	7916.09	7495.32	27087.3	25740.2	28349.8	13719.4	21933.7	19751.1	15401.3	16217.6	13696.9	19467.9	43822.7	21788.2	27295.2	23376.9		K02111	ATPF1A;atpA	GO:0005524;GO:0005886;GO:0015986;GO:0016787;GO:0045261;GO:0046933;GO:0046961	ATP binding;plasma membrane;ATP synthesis coupled proton transport;hydrolase activity;proton-transporting ATP synthase complex, catalytic core F(1);proton-transporting ATP synthase activity, rotational mechanism;proton-transporting ATPase activity, rotational mechanism	F0F1 ATP synthase subunit alpha
1L_gene_87660	1.6015	159515	58250.6	126576	195812	88707.2	510295	418129	169601	294485	332127	135065	199162	103987	169506	250849	3.78871e+06	338698	183284	115218	232611	195858	149018	206468	189084	116853	132840	130724	78203.1	44170.2	109440	144895	127078	108543	87499.9	45826.8	13906.8	44927.8	39574.9	23312.1	31068.6	20113.8	35471.7		K00234	SDHA;SDH1	GO:0005886;GO:0006099;GO:0008177;GO:0022900;GO:0050660	plasma membrane;tricarboxylic acid cycle;succinate dehydrogenase (ubiquinone) activity;electron transport chain;flavin adenine dinucleotide binding	succinate dehydrogenase flavoprotein subunit
1L_gene_229799	1.6014	45351.7	34109.6	62574	25972	27374.8	47894.4	72048.8	52573.1	32295.6	47899.8	26668.9	25769	32628.1	33650.7	12254.9	23878.1	15895.7	22466.5	20694	13012.1	33255.5	34798.4	25134.2	38145.8	32801.9	29174.5	19076.4	35454.6	56515.4	82857.6	91883.3	67268	67605.5	37310.7	72815.5	62988.3	51313.3	60952.1	55687.5	70811.2	44616.1	66362.3		K02275	coxB	GO:0004129;GO:0005507;GO:0005886;GO:0016021;GO:0020037;GO:0022900;GO:0070469;GO:1902600	cytochrome-c oxidase activity;copper ion binding;plasma membrane;integral component of membrane;heme binding;electron transport chain;respirasome;proton transmembrane transport	cytochrome c oxidase subunit II
1L_gene_197725	1.6012	18800.7	84582.8	141240	73962.7	72824.3	10167.6	5498.78	44658.3	13366.5	6823.25	65080.7	63991.6	69291.5	109838	32999	12283.8	6643.23	76190	53138.7	57043.8	87475	14115.3	560.956	14954.2	24142.4	33260	51950.1	80209	53484.6	51237.8	24498.3	28071.3	85409.8	146000	94578.8	101313	112168	230019	89920.5	81479.5	135326	115690		K03666	hfq	GO:0003723;GO:0006355	RNA binding;regulation of transcription, DNA-templated	RNA chaperone Hfq
1L_gene_9339	1.6009	161520	133161	126938	124606	112192	138666	146727	169396	157395	199692	136285	131490	111750	122356	77419.8	145410	86681.1	114724	99235.6	93118.6	117344	162036	122956	148699	149759	170299	143220	144530	225493	299653	244954	219544	198500	142112	152906	183186	192596	153697	184340	147631	168558	167535		K17315	gtsA;glcE	0	0	carbohydrate ABC transporter substrate-binding protein
ZS_gene_293959	1.5976	461950	157829	277088	228905	168618	426575	315953	657981	804058	548843	591872	440451	257296	167040	325088	310849	337448	288920	107942	335566	255584	462751	620699	454513	266370	292565	167853	165321	52382.8	288536	132034	60426.2	202396	69215.8	121753	112189	65196.4	64781.3	56062.7	93227	49593.1	76215.5		K00616	E2.2.1.2;talA;talB	GO:0004801;GO:0005737;GO:0005975;GO:0006098	transaldolase activity;cytoplasm;carbohydrate metabolic process;pentose-phosphate shunt	transaldolase
1L_gene_102339	1.5973	8766.73	18194.2	9287.71	15301.1	7810.82	16210.3	8274.99	7955.33	243030	8428.08	125172	120057	40894.1	14428.1	74613.5	16957.7	8656.47	91146.1	158254	139987	84720.4	165295	7110.7	13929.5	209343	66981.7	32605.1	111079	121169	9747.14	18023.2	41633.5	118538	38811.7	64036.7	81907.8	155356	8006.61	31932.7	44739.4	13190.5	99561.5		K01786	araD	GO:0008738;GO:0008742	L-fuculose-phosphate aldolase activity;L-ribulose-phosphate 4-epimerase activity	L-ribulose-5-phosphate 4-epimerase
ZS_gene_241927	1.5972	44440.9	13924.2	38513.2	45782	51243.6	20670.1	6332.91	23965.3	9365.79	30078.9	57965	75983.4	53937.2	36843	69384.3	8607.19	20752.3	226587	84692.9	175226	58125.3	9890.53	45610.9	39480.9	61981.3	88031.1	160604	164105	85494.4	31783	32889.3	38571.4	137856	78665.3	77024.7	84219.9	94041.7	108894	81121.7	69146	45024.5	45279.3		K04077	groEL;HSPD1	GO:0005524;GO:0005737;GO:0042026;GO:0051082	ATP binding;cytoplasm;protein refolding;unfolded protein binding	chaperonin GroEL
1L_gene_206878	1.5929	15414	36326.2	53358.4	20071.3	33890.1	16955.1	11143.1	11976.4	20471.2	10965	28963.3	14381.8	43376.7	53172.4	17801.9	12582.2	11174.5	10148	16525.8	9590.19	29255.8	19806.1	9910.19	19163.4	10988.6	43231.8	16474.5	37209.2	30489.7	27445.3	12488.5	24706.9	31642.6	45804.4	52052.6	73404.2	59149.5	65500.2	46552.3	37871.2	83474	46762.9		0	0	GO:0047834;GO:0050580	D-threo-aldose 1-dehydrogenase activity;2,5-didehydrogluconate reductase activity	aldo/keto reductase
5L_gene_59776	1.5849	227357	262234	377494	268174	327469	96557.1	114082	128997	41281.5	36119.8	46898.7	160037	275660	328340	180918	46881	127632	162179	155940	150041	134864	44223.3	36877.3	45390.1	55332.5	104316	180473	152261	379699	276360	317715	185584	219785	436953	434297	287308	272280	389202	481283	413413	839913	474284		K00148	fdhA	GO:0008270;GO:0018467	zinc ion binding;formaldehyde dehydrogenase activity	formaldehyde dehydrogenase, glutathione-independent
1L_gene_327119	1.5826	210396	194110	131716	195539	224236	333120	275429	309095	179173	261875	87524.5	105029	102384	104353	246787	309095	180477	183939	170645	238422	195546	210574	265881	383715	232958	222187	107960	206480	124778	103445	128031	107408	122208	46800	56586.7	65046.9	60432.9	58133.9	81657.5	112794	4940.17	37044		K00031	IDH1;IDH2;icd	GO:0000287;GO:0004450;GO:0006102;GO:0051287	magnesium ion binding;isocitrate dehydrogenase (NADP+) activity;isocitrate metabolic process;NAD binding	NADP-dependent isocitrate dehydrogenase
1L_gene_166282	1.5824	55221.3	38565.2	72651.6	59745.9	76990.6	52016.9	13279.2	70480.1	88442.2	54965.2	88518.8	69628	98107.9	67859.1	24336.7	68323.7	5394.33	58443.4	33018.9	63177.3	37534.9	26372.6	66261.3	34546.7	54220.5	50807	87647.7	75572.9	96754	124013	71413.4	81893	69899.6	95521	83987.8	95337.3	78660.6	57829.3	73906.6	72957.2	114282	107125		NA	NA	NA	NA	NA
3L_gene_179968	1.5798	280814	275244	253936	241904	238909	292587	262366	302532	305968	296319	259795	225332	293874	222495	180913	301868	220302	162219	202253	242350	341641	335295	257868	271349	231327	254922	309879	302785	403639	495950	425055	323272	250514	369483	380877	435444	467016	348986	283339	351959	371086	278761		K19121	csc2	0	0	type I-D CRISPR-associated protein Cas7/Csc2
1L_gene_150939	1.5794	82169	100923	55281.9	109915	50089.8	170022	163968	98241.4	178883	194140	48821.4	27367.7	53788.2	27529	73606.3	72536.3	81051.1	45258	73782.8	35761.5	52100.7	68918.3	97646.4	67882.5	55025.7	57128.1	45573.6	58796	31864.9	50834.6	22196.3	74116	48289.7	16189.6	43280.4	24668.6	28753.2	38854.3	13091.2	28486	5124.04	30415.7		K02726	PSMA2	GO:0000502	proteasome complex	proteasome subunit alpha
1L_gene_238682	1.5787	322986	209480	107517	170614	113224	832813	880755	208893	430165	390695	226876	181573	68407.7	112568	220652	627038	368417	123481	149503	299661	173820	360757	342761	487043	362389	157981	155618	182464	49157	99728.6	116399	135393	139734	151341	49098.2	32760.3	83585.7	111794	101476	134994	28487.7	61793.2		K01191	E3.2.1.24	0	0	alpha-mannosidase
1L_gene_245987	1.5779	20946.9	23173.2	45861.3	40708.4	49752.5	12818.8	6932.58	5733.68	10602	5412.07	10007.3	18504.3	36211.6	26060.1	18146	9743.28	5269.27	8193.95	4738.64	8680.88	4816.28	11196	6414.75	11861.3	5394.71	21321.8	32109.9	45944.6	58042.9	21558.8	45161.7	23733.1	19021.3	66479.9	44991.5	35947.2	38567.8	45625.5	44957.5	34659.4	93108.4	36532.8		NA	NA	NA	NA	NA
1L_gene_222795	1.5778	10350.8	42287.3	10397.8	24734.7	24339.8	18018.2	22101.9	80070.6	240004	28632.1	197809	186774	38588.1	22882.7	86011	23876.5	29817	152005	194147	90156	66258.5	150245	43833.4	45757.6	252080	102278	65666.4	74195.2	178123	23611.3	12994.4	115110	131135	39162.9	55553.7	140819	81941.6	46360	82813.7	152084	16260.5	52222.6		K01815	kduI	GO:0008270;GO:0008697;GO:0045490	zinc ion binding;4-deoxy-L-threo-5-hexosulose-uronate ketol-isomerase activity;pectin catabolic process	5-dehydro-4-deoxy-D-glucuronate isomerase
1L_gene_253654	1.5755	91499.9	52998.5	19528.9	95026.5	71447.2	351712	446021	84006.1	225301	160155	117944	70371.5	15698.1	34007.6	75123.4	288827	140299	52843.7	20039.6	118333	71766.9	180106	178402	201927	130758	81662.9	54463.2	59847.2	16515.3	34034.9	42829.8	71707.4	40064.1	63070.5	20492.5	13575.4	33503.6	48410	34800.7	25109.9	8640.81	9319.67		K03233	EEF1G	0	0	methionine--tRNA ligase
1L_gene_272052	1.5723	12459.7	28334.4	22159.3	19306	21089.6	7419.33	7921.27	12307.1	10972.1	5490.84	14025.3	6043.8	48241.6	6823.8	5884.34	11527.2	6189.62	9694.18	5242.72	10270.3	5554.27	12037.8	8719.88	16036	6382.42	26440	13586.4	15030.1	39592.4	61624.1	31699.5	15425.7	26424.2	26324.3	32212.6	15593.9	8048.99	20112.2	24951.5	17757	41518.4	37173.5		0	0	0	0	WXG100 family type VII secretion target
1L_gene_142115	1.5711	63655.4	61355.8	52951.3	39637.5	48573.3	41412.9	68714	20347.2	18565.7	8742.1	20590.6	8168.42	15112	9871.71	23727.9	12217.7	46118.2	11394	7944.48	12693.1	9164.62	20050.3	25132.3	20347	7366.68	8880.95	7219.42	6123.7	13430.1	24092.3	27249	5617.56	8563.2	6823.07	11346.2	16965.3	9337.91	6004.96	9192.84	18138.6	12790.1	3998.62		K01945	purD	GO:0004637;GO:0005524;GO:0006189;GO:0009113;GO:0046872	phosphoribosylamine-glycine ligase activity;ATP binding;'de novo' IMP biosynthetic process;purine nucleobase biosynthetic process;metal ion binding	phosphoribosylamine--glycine ligase
3L_gene_167490	1.5698	42322	78555.3	22343.9	73173.8	37839.4	233593	152143	12269.7	6635.6	51963.1	23165.4	61119.7	7447.69	14589.7	40058	61528.9	20956.5	176025	65929.4	70594.9	17281.2	35229	10967	5931.09	13040.7	7052.55	12309.2	6656.96	19998	6638.89	20435.3	12642.8	6453.83	13394.1	6837.35	11656.1	5819.79	7678.25	45398.6	43995.8	5616.42	26001.1		NA	NA	NA	NA	NA
1L_gene_306379	1.5695	335184	228037	92503	273999	230344	1.3839e+06	1.32818e+06	239601	510135	275669	456735	264387	86214.2	151624	227051	826684	349887	282991	127261	286442	212668	469963	426897	583023	283406	285641	201362	230409	60581.5	117474	156097	173532	226707	145497	93246	80382.2	111502	135080	203632	113628	26133.1	57801.1		K11209	yghU;yfcG	0	0	glutathione S-transferase
1L_gene_130008	1.5693	37177.7	44277.1	8115.09	13369.2	67321.6	315342	339672	51078.5	125767	84682.8	97650.6	13839.3	5526.63	28074.9	41210.9	245836	92175.8	55465.2	29704.7	61727.4	47330	76073.9	8138.18	15942.3	47124.3	46774.3	42109.9	17893.4	5375.23	13697.3	5694.66	9381.69	25822.6	39335	6882.46	12602.3	8341.5	14301.7	50422.2	15057.7	15096.5	8164.37		K00814	GPT;ALT	0	0	aminotransferase class I/II
1L_gene_231558	1.5677	127383	187016	243186	257924	260056	106849	62880.5	37611.7	69537.6	62927.6	67873.5	113459	149816	152187	111311	60651.8	69239.4	65389.4	100376	100837	103234	50284.5	55528.7	53809.2	64262.8	104133	144419	148031	264414	198670	242238	126213	142861	295293	263675	207570	253322	272923	292616	259016	604629	268110		K03885	ndh	GO:0016491	oxidoreductase activity	NAD(P)/FAD-dependent oxidoreductase
1L_gene_272386	1.5673	72765	50992.7	47707.8	60013.7	38468.5	44730.8	34047.9	87208.1	101700	38843.7	290830	345736	79646.3	72704.7	174143	91767.2	48358.5	403664	538359	369041	133700	367663	45580.7	157049	782633	157290	167870	177719	313913	34467.4	55629.6	175501	281569	106790	243975	222229	194545	168674	88245.5	236230	44177.4	189092		K01810	GPI;pgi	GO:0004347;GO:0005737;GO:0006094;GO:0006096	glucose-6-phosphate isomerase activity;cytoplasm;gluconeogenesis;glycolytic process	glucose-6-phosphate isomerase
1L_gene_387389	1.5663	69027.9	46617.2	37279.8	43480.9	81552	107555	80231.8	89273	129930	120404	80153.5	94396.7	41222.3	53334.2	97216.6	77302.7	47060	44995.3	48612.5	81731.3	62906	146360	139267	146659	71933.4	72839.7	46160.5	55707.4	27848	51447.1	14342.7	69456.8	41601.9	21609.5	8424.96	26641.5	36341.2	20540.6	6405.38	20584.9	10478.1	8478.13		0	0	0	0	0
1L_gene_342956	1.5659	74741.8	43057	35856.5	41650.1	55774.4	418453	415579	62314.2	114074	100221	98023.9	56329.8	50340.9	28370.1	46708.3	105903	79909.1	49494.3	34384.8	72066.9	34031.7	163644	54451.7	99447.6	66481.8	41298.7	36264.4	37629.2	43839.3	31824.1	30308.7	22484	34358.3	22910.3	25903.1	19313.4	29779.2	18356.9	30629	35279.3	21522.6	21251.1		K03782	katG	GO:0004096;GO:0006979;GO:0020037;GO:0042744;GO:0046872;GO:0098869	catalase activity;response to oxidative stress;heme binding;hydrogen peroxide catabolic process;metal ion binding;cellular oxidant detoxification	catalase/peroxidase HPI
1L_gene_89613	1.5633	557316	534112	668796	675361	735975	271997	331459	120141	194420	82417.9	260916	344259	321432	363485	226384	186655	154958	218870	160302	215285	283238	219067	196188	140637	151721	305253	273329	392338	783169	669772	685174	597021	644864	808534	851173	654675	641721	574620	871695	740469	1487199	756679		K13276	bpr	GO:0008236	serine-type peptidase activity	peptidase S8
1L_gene_391442	1.5629	10951.2	5276.74	4406.75	14331.8	5959.14	5922.53	11602	14505.9	7844.96	15367.9	8311.16	20194.3	8805.05	25582.7	16722.4	8536.38	15784.4	10150.5	18768.9	9581.09	17716.1	7428.75	12965.8	7012.05	15417.4	8337.9	9655.06	7870.21	7363.39	17773.2	9072.76	16185.4	7630.06	24290.6	15633.3	26462.8	18401.5	32357.6	6267.57	12277.9	13412.2	13007.5		K09022	ridA;tdcF	0	0	RidA family protein
1L_gene_273367	1.5581	327823	263767	143943	294916	298518	981362	946053	296489	808173	664464	256714	188248	114745	155531	248816	462092	349725	169043	168881	269398	188389	420603	395574	613712	343926	298351	129971	173953	143022	154289	215067	127482	133416	144650	68440	113811	159196	115862	183209	151283	32148.8	42995.5		K07374	TUBA	GO:0000917;GO:0003924;GO:0005200;GO:0005525;GO:0005874;GO:0007010;GO:0007017	division septum assembly;GTPase activity;structural constituent of cytoskeleton;GTP binding;microtubule;cytoskeleton organization;microtubule-based process	tubulin alpha chain
1L_gene_94867	1.558	11497.1	27462	70034.9	21311.5	43674.7	7751.57	10149.9	11935.2	11758.2	11240.3	11671.1	10655.3	18315.4	42733.6	10433.8	4627.92	10476.8	18538.4	9808.12	4830.92	9929.08	8798.09	16965	8852.8	9526.68	8275.89	8083.18	8256.78	40296.6	64757.2	38393.4	8197.95	9554.32	55910.3	59550.3	28844.9	20630.4	56000.1	26716.6	21661.2	106736	65354.3		K06411	spoVFB	GO:0016491;GO:0030435	oxidoreductase activity;sporulation resulting in formation of a cellular spore	dipicolinate synthase subunit B
1L_gene_78678	1.5579	62146.2	64230.2	82133.5	73445.3	93684.5	36163.1	26267.2	44000.3	43492.3	38696	27511	82947.5	56910.3	67177.1	98902.8	51199.2	38550.8	41396.3	110416	65796.1	78200.4	44578.5	40037.5	29583.8	49170.5	49613.6	39710.8	65236.4	115848	46669.6	92617.1	70023.7	56598.5	87349.1	102169	62398.6	84590.9	131031	98748	112586	252752	121439		K02355	fusA;GFM;EFG	GO:0003746;GO:0003924;GO:0005525;GO:0005737;GO:0006414	translation elongation factor activity;GTPase activity;GTP binding;cytoplasm;translational elongation	elongation factor G
1L_gene_13186	1.5558	154224	112559	154171	135272	130088	99536.6	29748.7	102133	187679	58314.6	49463.4	121076	51743.2	83297.5	19866.4	28431.6	22712.3	50214	19584.3	36157.3	20904.4	23175	40447.4	20986.1	34140	14244.4	29497	12580.5	29725.2	21308.9	32698.3	64311.9	18440.6	24705.5	16345.1	26411.5	9808.91	13638	22813.8	32652.9	16464.5	29485.8		K06333	cotJB	0	0	spore coat protein CotJB
1L_gene_158031	1.5557	291164	217953	172832	256825	239911	970903	1.02045e+06	265800	592080	439294	411501	211118	132771	172456	411788	822613	327193	171757	98199.2	264521	214146	475612	381728	570880	299157	171364	133025	202462	106317	110199	159088	236450	181374	158579	99152.8	100910	86097.9	126834	88405	111170	60105.7	58435.4		K02870	RP-L12e;RPL12	GO:0003735;GO:0005840;GO:0006412;GO:0070180	structural constituent of ribosome;ribosome;translation;large ribosomal subunit rRNA binding	50S ribosomal protein L11
1L_gene_284028	1.5553	206387	167873	77327.3	141179	146393	555166	662280	238372	691200	429859	217810	191531	77236.8	108419	198415	585153	378153	123566	83328.2	162778	151382	282068	255669	310948	184017	123498	89260.5	91118.2	46818.3	96366.7	98673.8	381865	142844	126890	65798.1	21227	51035.2	98579.7	12143.8	94668.6	16236.1	19265.8		K15040	VDAC2	0	0	DsbA family oxidoreductase
1L_gene_112254	1.5544	63432.6	66380.7	92366.4	77234.2	81035.8	32095.8	5382.8	41287.2	7960.67	14719.9	47492.4	13894.2	22700.2	68838	13527.6	7315.88	14331.5	6152.54	28177	6518.16	12768.8	8406.68	17447	8906.26	14672.6	106944	57677.4	64630.2	119520	72536.2	66405.3	15134.4	81889.4	117927	103984	127071	49654.3	117112	74713	60528.4	146652	98810.2		NA	NA	NA	NA	NA
1L_gene_249053	1.5534	79057.6	27877.9	38362.2	22694.5	34865.2	37896.1	5875.85	223980	86222.4	28672.9	190957	222249	78338.6	94203.9	149631	181212	144796	335873	310506	181601	102401	122166	113095	199215	313140	134424	76154.8	76346.3	278608	33360.2	48508.9	160641	238331	76362.4	96062.8	151124	89666.8	48097.4	59928	181820	22893.7	134614		K03885	ndh	GO:0008483;GO:0016491	transaminase activity;oxidoreductase activity	NADH dehydrogenase
1L_gene_357741	1.5498	63963.1	69073.2	110776	49112.5	72664.8	57698.1	34166.1	83035.8	37705.5	29749.7	42312.3	102863	97043.7	98507	81316.5	45915.2	61422.5	58293.1	38653.3	52563.9	34489.5	36642.9	58633.4	52704.5	59054.1	60315.3	96673.8	120185	112577	156465	71651.8	141772	81960.8	122820	102497	86370	105238	75800.4	54000.7	91095.9	123723	110706		0	0	GO:0004177;GO:0006508;GO:0046872	aminopeptidase activity;proteolysis;metal ion binding	M42 family metallopeptidase
2L_gene_57013	1.5491	84864.2	106023	122483	134416	136482	8649.26	15993.1	14909.8	8063.37	15795.8	8542.55	16734.5	24657	39904.5	47780.2	8774.04	16223.9	53963.9	5325.82	9847.84	26108.9	7635.57	13326.8	7207.27	15846.6	58696.1	54623.4	48201.2	116685	82420.6	72645.1	38948.4	106117	86498.2	96334.1	77056.6	124819	117708	127859	105388	230142	77577.1		NA	NA	NA	NA	NA
1L_gene_53843	1.5444	97076.6	86511.3	205588	94766.6	122976	44596.1	48160.6	72975.2	37791.3	30176.5	103390	88404.4	177235	181878	40575.7	38975	28481.8	63704.4	42403.9	46820.3	64554.6	43215.7	37564.7	36341.1	68320.7	169279	115602	126996	117305	117812	80705.3	85961.1	94129.8	154828	177873	242907	251149	217732	133376	176400	185861	187946		K03594	bfr	GO:0008199	ferric iron binding	bacterioferritin
1L_gene_140093	1.5368	44949.6	41439.5	68769.8	39072.1	47195.4	17701.2	14956.5	22804.4	13286.9	13391.1	23796.8	17427.1	39678.1	82057	66513.1	24457.5	33043.1	20179.6	75572.3	96992.7	123193	13031.4	11447.9	12719.5	28631.6	60680.2	39130.7	55703.6	90773.9	32206.8	21387.8	36830.4	36262.6	103298	63803.9	98130.1	98468.3	130013	67684.6	48086.6	103419	120078		K02016	ABC.FEV.S	0	0	ABC transporter substrate-binding protein
1L_gene_83603	1.5325	149546	151865	319019	127426	141282	87257.7	44985.5	125368	68199.1	6970.82	259498	176831	234706	295707	156537	87913.5	57835.8	213122	130962	107972	239647	57978.8	100433	66609.1	140493	185430	79050.8	306344	202980	175086	128128	167061	206135	325487	231979	345190	266634	359403	257768	213794	294542	284089		NA	NA	NA	NA	NA
1L_gene_351664	1.5314	1.03851e+06	92718.8	90820.9	156248	89600.8	476376	400192	139756	348395	339123	441709	177850	179914	169352	220761	214947	248039	135563	146500	53108.5	109522	276329	286246	332836	77446	52656.6	214777	47856.5	190534	65736.6	53542.5	76922.8	42768.1	76208	41267.2	74636.9	104441	132319	26837.8	47011.6	26638.4	49768.1		K13953	adhP	0	0	zinc-dependent alcohol dehydrogenase
1L_gene_389853	1.5283	188479	211489	62849.7	140608	115371	692554	718438	122528	282223	323789	206047	67008.1	30553.3	89415.5	198507	568822	365553	144882	38142	302428	125129	457342	411778	507686	314399	205093	154393	173804	39759.4	124712	94954.1	82546.7	142718	206275	47983.8	8426.46	63812.9	158112	83204.2	72490.8	12447.5	8927.21		0	0	0	0	lactonase family protein
1L_gene_268620	1.5268	67139.3	63113.4	40216.7	59602	77066.2	160711	143765	208814	410442	197620	31676.9	38569	37059.5	40334	86984.6	151785	74039.8	64128	46748.5	88634	72178.5	124184	101794	73948.3	62699.8	53999.9	47333	56037.4	39374.5	43492.8	56680.5	31377.4	40455.2	24727.7	24961.7	11428.2	18167.2	33018.6	27529	30546.8	5079.83	15796.2		0	0	0	0	HEAT repeat domain-containing protein
1L_gene_112255	1.5261	81397.3	74760.1	160377	118481	73676.3	33294.1	24734.6	86289.8	55404.8	42133.1	118939	146174	118971	147018	102495	38564.5	36670.5	90007.4	113478	100234	212339	43047.4	57597.9	37783.6	93151.5	179386	132709	199831	105376	98862.1	74888.2	90037.9	93120.4	155987	130314	211824	198877	224298	89805.2	116039	172011	178347		K01462	PDF;def	GO:0006412;GO:0042586;GO:0046872	translation;peptide deformylase activity;metal ion binding	peptide deformylase
1L_gene_138247	1.5242	194944	91565.8	73959.8	66384.2	61786.2	219729	240738	113648	142267	174464	89694.6	39549.6	52456.9	42982.5	73993.7	186314	151761	65928.5	64196.7	67222.6	79519.9	70875.1	97179.2	76657.9	55928	28021	29886.4	23463.3	25309.9	54656.1	78790.2	75236.2	26258.7	35393.6	34972.3	36032.1	19820.2	19796.3	25831.4	47332.9	35370.3	23340.4		K01647	CS;gltA	GO:0004108;GO:0006099;GO:0006101	citrate (Si)-synthase activity;tricarboxylic acid cycle;citrate metabolic process	citrate (Si)-synthase, eukaryotic
1L_gene_295928	1.5238	267392	265114	216411	248695	287794	659176	516954	814172	1.02886e+06	677836	563513	416030	174129	170785	297420	450273	436760	248420	217816	314873	274829	556713	616983	473439	362096	215765	223428	168774	120509	161793	114942	311873	224236	168958	107077	93803.4	42998.3	123900	125785	85825.3	98882.6	24945.9		K02732	PSMB1	GO:0008233	peptidase activity	proteasome subunit beta
1L_gene_130106	1.5176	8114.8	16841.2	9857.79	14163.2	7229.97	15004.9	7659.62	36542.6	55527.7	21951.5	86560.8	94282.1	33743	18662.1	55950.3	11282.3	5630.03	144051	140430	77539.6	54308.8	11962.5	6853.93	76371.7	319542	178385	8320.41	43355.1	50086.9	15930.8	9794.89	153304	138750	15248.9	45228.2	57923.6	42649.9	49778.1	10988.5	79204.4	13383.5	21725.3		0	0	0	0	Cell wall-binding protein YqgA
1L_gene_37974	1.5157	9316.36	34818.3	16029.3	40670.1	22537	252979	254182	7486	118043	106765	53645.1	30196.3	16459.5	8901.46	62269.7	222619	88852.4	21030.5	9989.23	80333.6	34091.3	77801.5	134156	160109	7956.38	45886.3	22427.2	38992.7	16008.6	8416.45	33020.8	7713.6	14263	8171.99	9468.88	7111.64	10094.4	16476.2	9258.46	24444.9	12412.3	6712.73		NA	NA	NA	NA	NA
1L_gene_127142	1.5155	18578.8	10644.7	5433.85	26678.9	14374.8	33746.9	17536.6	13597.5	7353.67	14405.5	7790.67	15261.6	54127	30025.3	15675.2	25025.5	22386.4	9514.78	41760.7	32856.8	37154.8	6963.52	12153.8	6572.92	14451.9	33010.5	42777.8	35675.9	25232.7	39537.3	41618.8	14010.9	7152.23	14843.5	26545.1	43415.4	45582.4	21452.9	94902.6	32388.1	49913.7	49219.8		K00824	dat	GO:0030170;GO:0046416;GO:0047810	pyridoxal phosphate binding;D-amino acid metabolic process;D-alanine:2-oxoglutarate aminotransferase activity	D-amino-acid transaminase
3L_gene_74799	1.5112	146099	63211.9	9399.52	40995.1	7904.86	206306	246687	48522.7	139882	141101	66027.2	5967.74	11034.8	35864.5	34333	225847	113573	9572.18	71572.8	67603.9	39935	151691	78479.8	222346	6302.1	55232.2	89662.4	75188	11345.6	5466.78	27883.5	6500.45	25530.5	13610	12019.8	18889.4	20785	11700	24474.5	21563.4	14632.8	7469.68		0	0	GO:0008202;GO:0016616	steroid metabolic process;oxidoreductase activity, acting on the CH-OH group of donors, NAD or NADP as acceptor	SDR family oxidoreductase
1L_gene_121789	1.5091	330675	323104	200832	290144	324472	817664	579827	380329	723480	606779	326422	336884	133073	204421	423734	711952	488832	327605	305925	478534	357538	472099	522785	702516	336303	318684	175655	263962	175160	248373	272300	153849	229273	89838	85770.6	128850	130669	102618	146021	217840	27668.5	65334.1		K09499	CCT7	GO:0005488	binding	thermosome subunit
1L_gene_20799	1.508	75669	87118.6	129353	82267.2	91769.1	68115.8	59518.5	120345	59603.2	72165.5	106180	101269	157406	137815	99353.6	90388.7	88886.8	79764.5	88172.2	80212.2	93851.8	77427.1	56121.3	69798.5	92103.8	118176	94214.4	129280	97393.5	88920.4	77839.2	132191	113182	149955	130006	151303	129203	142301	137281	118706	138135	146871		NA	NA	NA	NA	NA
3L_gene_150660	1.5079	10379.8	31839.5	69205.8	49480.6	46646.9	17494.8	19168.7	11086.9	11110.4	11391.3	11415.4	14285.1	21310.6	37777.7	20301.8	11678.9	9587.68	6947.67	11321.4	24728.1	17807.9	8577.06	7311.03	7851.61	8431.04	16320.4	18552.8	7192.79	60951.7	32042.1	46022.1	25444.9	9193.89	50713.2	57374.9	30767	51825.2	60113.6	50211.9	53652.2	94851.6	63229.1		K00128	E1.2.1.3	GO:0004029	aldehyde dehydrogenase (NAD+) activity	aldehyde dehydrogenase family protein
1L_gene_6511	1.5072	407200	500365	523469	464490	463738	17726.8	9049.12	397558	1.27022e+06	415360	632006	468294	1.21389e+06	1.08207e+06	1146774	635452	670990	539897	552243	774435	619360	554802	575001	716133	1.1274e+06	899667	451964	763134	439584	351888	369092	880256	606459	767039	553679	341300	468470	663014	612031	574392	393940	519961		K00134	GAPDH;gapA	GO:0006006;GO:0016620;GO:0050661;GO:0051287	glucose metabolic process;oxidoreductase activity, acting on the aldehyde or oxo group of donors, NAD or NADP as acceptor;NADP binding;NAD binding	type I glyceraldehyde-3-phosphate dehydrogenase
1L_gene_31406	1.5052	174592	186640	200125	176413	171717	143173	208095	220302	161673	126671	162793	133201	154834	145412	65964.4	189231	149938	113330	109643	96135.8	152883	177710	154117	144480	190537	203893	149387	139788	276211	312023	314321	265751	250190	196995	207508	257295	220919	205181	197675	239136	228679	191181		0	0	GO:0016853	isomerase activity	thioredoxin family protein
1L_gene_86007	1.5051	169885	159512	67063.9	64236	62058.3	222582	337209	104473	98793.7	18473.3	67800.3	96055.2	72658.3	58784.5	104055	101109	329129	137692	172611	234301	201757	42415.3	196853	134465	72639.2	139701	159593	55973.1	9151.91	43037.1	19505.4	37703.2	45846.7	37285	35944.5	36466.7	87392.2	88571.8	45497.9	25415.4	26786.1	62803.4		0	0	0	0	polyamine ABC transporter substrate-binding protein
3L_gene_121321	1.5037	15713.7	30321.4	18030.3	30090.9	18019.8	27248.1	15961.9	20377	14487.9	21440.1	11547.3	20939.2	14319.8	25858.9	22745.2	12131.9	22433.1	13705.7	24525.7	14514.1	20650.4	13987.9	16880.2	13496.9	21770.1	11886.9	39054.7	55475.8	14648.4	25096.6	13546.5	21380.3	21295.9	78295.6	49651.1	21094.1	42284.9	111786	32023.7	23579.6	166853	46048.9		K04564	SOD2	GO:0004784;GO:0019430;GO:0046872	superoxide dismutase activity;removal of superoxide radicals;metal ion binding	superoxide dismutase
1L_gene_294121	1.5036	286381	196059	51794.8	185426	179124	777572	968094	218087	480785	617955	132519	83662.5	46459.6	111407	318626	681729	572664	157792	145075	297464	163424	404865	472177	656142	416261	168959	126253	152168	38627.6	79611.8	165300	70337.1	87033.6	189400	65645.5	50052.6	81534.5	155749	150608	115754	8506.54	36530.7		K03781	katE;CAT;catB;srpA	0	0	catalase
1L_gene_22276	1.5026	66960.7	39370.7	6379.23	84529.7	69925	479757	538593	98678.9	410991	80493.6	99496.5	17916.7	16539	44917.2	56974.6	276454	18480.6	59985	54070	75494.5	39427.9	113555	98124.7	165630	18920.5	33760	67402	57967	9403.62	19312.1	30773.8	78968.5	56874.1	42057.7	9962.44	20584.6	23601.3	37315.6	28662.2	6559.04	12128.2	6191.13		K00020	mmsB;HIBADH	0	0	3-hydroxyisobutyrate dehydrogenase
1L_gene_66348	1.5026	56618.7	91895.5	151009	163010	186463	15291.2	8269.65	14785.1	8887.82	16434.2	62962.5	66177.6	138835	109858	109297	21507.2	16000.6	26879.4	79815.1	45697.6	68680.3	9385.79	14869.9	9943.55	16381.5	100659	108618	62487.5	166368	65500.8	104723	30127	88898.6	134632	110083	128766	144564	121839	115616	127326	303361	127359		K00948	PRPS;prsA	GO:0000287;GO:0004749;GO:0005524;GO:0005737;GO:0006015;GO:0009116;GO:0009156;GO:0009165;GO:0016301;GO:0016310	magnesium ion binding;ribose phosphate diphosphokinase activity;ATP binding;cytoplasm;5-phosphoribose 1-diphosphate biosynthetic process;nucleoside metabolic process;ribonucleoside monophosphate biosynthetic process;nucleotide biosynthetic process;kinase activity;phosphorylation	ribose-phosphate diphosphokinase
1L_gene_396619	1.5024	137162	125755	91586.9	114343	91796.9	387937	404526	35414.9	145507	183550	34401	69313.3	34192.3	43218.3	150236	238012	149210	121026	75693.6	179344	136109	148931	146380	186017	85549.8	92028	102217	55410.3	45582.4	38957.9	73463.5	61594.9	60865.7	58167.8	39546.5	44698.8	52374.8	63264.1	18497.2	66986.6	34311.4	46185.9		NA	NA	NA	NA	NA
1L_gene_206871	1.5004	15103.6	24842.2	37965.5	22735.3	45838.9	5129.5	17390.2	13712	7415.6	14526.8	7856.28	45553.7	17655	25758.9	21480.2	8069.18	14920.5	3917.59	4244.68	9056.71	11400.4	7022.16	12256.2	6628.27	14573.6	27628.3	4521.04	25261.3	65485.3	15913.7	30644.1	9008.95	26885	46787	52682.1	31227.4	33859.3	24533.9	31441.3	42515.8	61393.8	39318.5		NA	NA	NA	NA	NA
[truncated: 3 more columns]

## Sheet: differential protein Count
KEGG_A_Class	KEGG_B_Class	Genes_Number	label
Metabolism	Carbohydrate_metabolism	50	50
Metabolism	Amino_acid_metabolism	25	25
Metabolism	Energy_metabolism	13	13
Metabolism	Metabolism_of_other_amino_acids	5	5
Metabolism	Metabolism_of_cofactors_and_vitamins	5	5
Metabolism	Nucleotide_metabolism	4	4
Metabolism	Lipid_metabolism	4	4
Metabolism	Biosynthesis_of_other_secondary_metabolites	3	3
Metabolism	Glycan_biosynthesis_and_metabolism	2	2
Metabolism	Xenobiotics_biodegradation_and_metabolism	1	1
Genetic_Information_Processing	Translation	17	17
Genetic_Information_Processing	Folding,_sorting_and_degradation	7	7
Genetic_Information_Processing	Transcription	1	1
Human_Diseases	Infectious_diseases_Bacterial	3	3
Human_Diseases	Infectious_diseases_Viral	1	1
Human_Diseases	Drug_resistance_Antimicrobial	1	1
Cellular_Processes	Transport_and_catabolism	2	2
Cellular_Processes	Cellular_community_prokaryotes	2	2
Cellular_Processes	Cellular_community_eukaryotes	2	2
Environmental_Information_Processing	Signal_transduction	7	7
Environmental_Information_Processing	Membrane_transport	2	2
Organismal_Systems	Immune_system	1	1
Organismal_Systems	Development	1	1
