# Supplementary material for: Metaproteomics profiling of the microbial communities in fermentation starters (Daqu) during multi-round production of Chinese liquor
Source: Front Nutr. 2023 Jun 1;10:1139836. doi: 10.3389/fnut.2023.1139836 (PMC10267310; doi:10.3389/fnut.2023.1139836)
Supplement: Supplementary file 2 [file Data_Sheet_2.zip › Supplementary Data 7.XLSX]

## Sheet: kruskal. test
Supplementary Data 7: Differential metabolic pathways among the 3 groups.
ID	Description	mean(Group1)	mean(Group2)	mean(Group3)	p.value	FDR	geneID	Count
ko00010	Carbohydrate_metabolism__Glycolysis_/_Gluconeogenesis	15.9504	16.129	16.0128	3e-06	5.5e-05	K00128;K00161;K00162;K00627;K00382;K15633;K00134;K00161;K00162;K00627;K00382;K01689;K01624;K01810;K00134;K00927;K01803;K15633;K01689;K00873;K00128;K01624;K00134;K00161;K00627;K00627;K00162;K00161;K00382;K00382;K01810;K01895;K00128;K00162;K00382;K00382;K00627;K00162;K00161;K00138;K00134;K00927;K00138;K00873;K00850;K00134;K00850;K00138;K00121;K01810;K00627;K00162;K00161;K00382;K00162;K00161;K00162;…	227
ko00020	Carbohydrate_metabolism__Citrate_cycle_(TCA_cycle)	14.9691	15.0986	15.1938	0.000116	0.000412	K00031;K00234;K01958;K00026;K01647;K00031;K01681;K01647;K00239;K00031;K00658;K00164;K01647;K01647;K01681;K01899;K00031;K00024;K00031;K01647;K01647;K00239;K00239;K00240;K00164;K00658;K01648;K01681;K01903;K00164;K00658;K00026;K00031;K01647;K00164;K00240;K00239;K00031;K00234;K01958;K01902;K01903;K01681;K01900;K00024;K00031;K01647;K01681;K01681;K00031;K00235;K01648;K01648;K00026;K00026;K00164;K01681;…	112
ko00030	Carbohydrate_metabolism__Pentose_phosphate_pathway	14.8881	14.8864	14.5427	3.8e-05	0.000174	K00616;K00616;K00033;K01839;K00033;K00615;K01808;K01808;K00615;K01625;K07404;K01808;K01783;K00948;K00948;K00615;K00616;K00615;K00615;K00616;K00033;K00616;K00615;K07404;K01808;K01808;K01808;K00615;K00033;K01619;K01808;K00036;K00948;K00948;K06151;K00616;K00615;K00615;K00616;K00616;K00615;K00615;K00033;K00033;K00616;K00033;K01808;K00033;K00615;K01808;K00616;	51
ko00040	Carbohydrate_metabolism__Pentose_and_glucuronate_interconversions	13.6147	13.7716	13.7792	0.017115	0.023812	K01812;K01805;K05352;K18102;K01805;K01805;K01804;K01815;K01805;K01805;K17743;K05351;K00963;K17818;K17818;K01805;K01805;K17743;K01805;K00963;K00065;K17818;K03077;	23
ko00051	Carbohydrate_metabolism__Fructose_and_mannose_metabolism	12.6562	12.7001	12.2267	0.00036	0.001002	K00009;K00009;K00009;K00009;K00966;K02798;K00966;K00966;	8
ko00052	Carbohydrate_metabolism__Galactose_metabolism	11.9555	11.2354	10.3028	2e-06	5.1e-05	K01784;K01784;K01190;K01784;	4
ko00053	Carbohydrate_metabolism__Ascorbate_and_aldarate_metabolism	11.031	11.3064	10.6497	2.5e-05	0.000145	K00469;	1
ko00061	Lipid_metabolism__Fatty_acid_biosynthesis	13.0254	12.8635	13.0471	0.001552	0.00307	K02372;K00059;K09458;K02160;K02372;K00208;K01961;K01963;K01961;K02371;K01961;K09458;K07512;K00208;K00208;K01897;K01961;K09458;K00059;K00645;K00059;K01962;K02372;K00059;K00059;	25
ko00130	Metabolism_of_cofactors_and_vitamins__Ubiquinone_and_other_terpenoid-quinone_biosynthesis	12.7459	12.923	13.0496	0.000775	0.001804	K03809;K01661;K01661;K00457;K00457;K00457;K01661;K01661;K03809;K00457;K03809;K01661;K01661;	13
ko00220	Amino_acid_metabolism__Arginine_biosynthesis	13.1483	13.3774	13.3211	0.00997	0.014669	K00260;K15371;K00814;K00260;K01915;K01915;K15371;K00260;K00262;K01476;K00260;K00812;K01915;K15371;K01915;K00260;K12659;K01915;K00812;K15371;K01915;K14455;K01915;K14455;K01940;K00262;	26
ko00230	Nucleotide_metabolism__Purine_metabolism	13.6596	13.8648	14.0273	5.2e-05	0.00023	K03783;K00759;K00088;K01588;K01945;K00940;K00940;K00364;K03783;K00526;K03783;K00088;K00088;K03783;K00088;K00525;K03784;K00602;K01588;K01939;K00940;K01477;K03784;K01951;K01477;K00088;K00939;K01951;K01756;K00940;K03784;K00526;K00525;K00940;K03816;K03784;K00088;K00860;K00939;K00940;	40
ko00240	Nucleotide_metabolism__Pyrimidine_metabolism	12.0799	12.2086	12.0647	0.002735	0.004668	K01464;K02825;K01464;K00756;K16066;K01431;K00756;K00761;	8
ko00250	Amino_acid_metabolism__Alanine,_aspartate_and_glutamate_metabolism	13.4193	13.4955	13.6651	0.003112	0.005107	K00294;K00294;K00294;K00294;K00259;K00294;K00294;K00135;K00294;K01953;K00259;K13524;K00259;K13524;K00294;K00820;K00135;K07250;K00294;K00135;K00259;K00259;K00259;K00294;K00820;K00135;K13524;K01744;K07250;K00294;	30
ko00260	Amino_acid_metabolism__Glycine,_serine_and_threonine_metabolism	13.3802	13.4179	13.5679	0.000863	0.001938	K02437;K00639;K02437;K00600;K00058;K01696;K00600;K00058;K00639;K00133;K00600;K00600;K00283;K00600;K00133;K00605;K00600;K00283;K00282;K00605;K06720;K00836;K00003;K02437;K01733;K00058;K18896;K00600;K01733;K02437;K02437;K00058;K17217;K11440;K00058;K00130;K11440;K00600;K00600;K00283;K00282;K02437;K00133;	43
ko00261	Biosynthesis_of_other_secondary_metabolites__Monobactam_biosynthesis	11.8685	12.0732	12.3745	0.0001	0.000366	K01714;K01714;K01714;K01714;K01714;K01714;K01714;K01714;K01714;K01714;	10
ko00270	Amino_acid_metabolism__Cysteine_and_methionine_metabolism	14.0648	14.0601	14.1996	0.000211	0.000628	K00549;K01761;K01740;K01011;K08967;K01251;K01738;K00549;K00549;K01251;K00549;K00789;K00789;K01740;K01738;K01739;K01740;K01251;K17216;K01738;K01740;K00789;K00789;K01738;K01738;K00549;K00826;K01738;K00797;K00789;K00789;K01251;K00549;K00549;K17069;K00826;K12339;K01740;	38
ko00290	Amino_acid_metabolism__Valine,_leucine_and_isoleucine_biosynthesis	12.2457	12.1955	12.4466	3.3e-05	0.000156	K00053;K01704;K01703;K01687;K00053;K00053;K01687;K01652;K00053;K00053;K01649;K00053;K01687;K00053;K00053;	15
ko00300	Amino_acid_metabolism__Lysine_biosynthesis	11.7403	11.6768	11.8865	6.9e-05	0.000276	K03340;K01439;K05822;K17450;K01439;K00293;K05822;K05822;	8
ko00310	Amino_acid_metabolism__Lysine_degradation	11.4872	11.4541	11.8143	1e-06	5.1e-05	K00824;K00824;K00824;K00824;	4
ko00311	Biosynthesis_of_other_secondary_metabolites__Penicillin_and_cephalosporin_biosynthesis	9.83767	9.4141	10.0959	6e-06	7.7e-05	K01434;	1
ko00340	Amino_acid_metabolism__Histidine_metabolism	11.1173	10.9061	11.289	2e-06	5.1e-05	K00817;K01693;K01479;K01468;K01712;	5
ko00350	Amino_acid_metabolism__Tyrosine_metabolism	12.5937	12.6583	12.535	0.02464	0.033552	K00451;K00146;K01555;K00451;K00151;K00151;K00451;	7
ko00360	Amino_acid_metabolism__Phenylalanine_metabolism	11.1416	10.9236	11.3085	2e-06	5.1e-05	K15866;K15866;K00074;K03782;K15866;K00074;	6
ko00361	Xenobiotics_biodegradation_and_metabolism__Chlorocyclohexane_and_chlorobenzene_degradation	8.38183	8.30968	8.80553	0.000432	0.001106	K00446;	1
ko00400	Amino_acid_metabolism__Phenylalanine,_tyrosine_and_tryptophan_biosynthesis	10.8875	10.5888	11.0256	1.4e-05	0.000112	K03856;K01609;K01626;K13853;	4
ko00410	Metabolism_of_other_amino_acids__beta-Alanine_metabolism	10.4492	10.8428	10.2681	0.001984	0.003577	K14729;K14729;K14729;	3
ko00430	Metabolism_of_other_amino_acids__Taurine_and_hypotaurine_metabolism	10.7764	11.2283	11.1672	0.002862	0.004758	K00925;K13788;	2
ko00450	Metabolism_of_other_amino_acids__Selenocompound_metabolism	11.4191	11.452	11.6706	0.008024	0.012462	K00384;K00384;K11717;K11717;K01874;K11717;K00384;K00384;	8
ko00460	Metabolism_of_other_amino_acids__Cyanoamino_acid_metabolism	12.3834	12.2656	11.6813	0.000123	0.000414	K05349;K05349;K01455;K05349;K05349;K05349;K05349;	7
ko00480	Metabolism_of_other_amino_acids__Glutathione_metabolism	11.6102	11.7307	11.9252	2.3e-05	0.00014	K01255;K01255;K00799;K01255;	4
ko00500	Carbohydrate_metabolism__Starch_and_sucrose_metabolism	14.0149	14.1469	13.3358	1.2e-05	0.000102	K01176;K01176;K01232;K01176;K01210;K01179;K01178;K01176;K01178;K01199;K01225;K01176;K01210;K01232;K01176;K01176;K01176;K01176;K01176;K01176;	20
ko00511	Glycan_biosynthesis_and_metabolism__Other_glycan_degradation	11.0062	10.778	9.90459	1.6e-05	0.00012	K01191;K01191;K01191;	3
ko00520	Carbohydrate_metabolism__Amino_sugar_and_nucleotide_sugar_metabolism	12.7507	12.8618	12.616	0.000568	0.001372	K07106;K01443;K01183;K02564;K15920;K00972;K01233;K01233;K00326;K01836;K01183;K01183;	12
ko00521	Biosynthesis_of_other_secondary_metabolites__Streptomycin_biosynthesis	12.0501	12.425	12.1778	0.0001	0.000366	K01858;K01858;K00010;K01858;K00010;K00010;K00067;	7
ko00561	Lipid_metabolism__Glycerolipid_metabolism	11.6415	11.8466	12.0222	0.033175	0.044233	K00005;K00864;K05878;K00005;K18097;K05878;K05878;K00005;K00005;K05878;K00005;K00005;K00864;	13
ko00562	Carbohydrate_metabolism__Inositol_phosphate_metabolism	10.1795	10.3959	10.7508	0.001165	0.002485	K03336;K01771;K16044;K03337;	4
ko00564	Lipid_metabolism__Glycerophospholipid_metabolism	9.64659	9.36948	9.93008	1.7e-05	0.000121	K01126;K03735;	2
ko00620	Carbohydrate_metabolism__Pyruvate_metabolism	12.5334	12.6235	12.1918	0.000188	0.000587	K01638;K01638;K00102;K01067;K01638;K00027;K00027;K01638;K01638;K01067;K01638;K00101;K01638;K00102;	14
ko00625	Xenobiotics_biodegradation_and_metabolism__Chloroalkane_and_chloroalkene_degradation	10.8226	10.4619	11.3883	1e-05	9.8e-05	K00148;K00148;	2
ko00630	Carbohydrate_metabolism__Glyoxylate_and_dicarboxylate_metabolism	12.8996	12.8728	12.4774	0.003493	0.00566	K01637;K01637;K00122;K01637;K01569;K01637;K01637;K00122;K01637;K01637;K07246;	11
ko00640	Carbohydrate_metabolism__Propanoate_metabolism	12.073	11.9658	12.4461	0.000122	0.000414	K01720;K01720;K03417;K03417;K01720;K03417;K01720;K01720;K01720;K01720;K03417;	11
ko00650	Carbohydrate_metabolism__Butanoate_metabolism	12.8632	13.0425	13.4483	0.008111	0.012462	K01715;K00004;K00634;K03366;K03366;K00004;	6
ko00670	Metabolism_of_cofactors_and_vitamins__One_carbon_pool_by_folate	9.58706	9.41402	9.93919	3e-06	5.5e-05	K01491;K00604;	2
ko00680	Energy_metabolism__Methane_metabolism	11.4453	11.3848	10.6469	9e-06	9.6e-05	K01070;K17066;K17066;K17066;	4
ko00740	Metabolism_of_cofactors_and_vitamins__Riboflavin_metabolism	12.8286	13.0071	12.8857	0.004293	0.006869	K00299;K00793;K00794;K00794;K00794;K00794;K00794;K00794;K00794;K00299;	10
ko00750	Metabolism_of_cofactors_and_vitamins__Vitamin_B6_metabolism	11.8472	11.9896	12.1014	0.001863	0.003407	K06215;K06215;K06215;K00868;K06215;K06215;K06215;K00868;K06215;K05275;	10
ko00770	Metabolism_of_cofactors_and_vitamins__Pantothenate_and_CoA_biosynthesis	11.3003	11.5206	11.6814	0.023367	0.032161	K00606;K00997;K00077;	3
ko00860	Metabolism_of_cofactors_and_vitamins__Porphyrin_and_chlorophyll_metabolism	12.3735	12.5143	12.7928	0.000319	0.000913	K01885;K01698;K01749;K01698;K01845;K03594;K01845;K01845;K01845;K00798;K03594;K01845;K03594;K01845;K01698;K01749;K01845;	17
ko00900	Metabolism_of_terpenoids_and_polyketides__Terpenoid_backbone_biosynthesis	10.3212	10.2494	10.5402	0.002519	0.004357	K00991;K03526;K00991;	3
ko00910	Energy_metabolism__Nitrogen_metabolism	12.4192	12.5316	12.2151	0.000393	0.00107	K01725;K00459;K01673;K00362;K01725;	5
ko00930	Xenobiotics_biodegradation_and_metabolism__Caprolactam_degradation	8.26256	7.1293	8.32458	0.000466	0.00117	K06446;	1
ko00980	Xenobiotics_biodegradation_and_metabolism__Metabolism_of_xenobiotics_by_cytochrome_P450	9.51296	9.81176	8.98845	0.000149	0.000489	K15303;	1
ko01501	Drug_resistance:_Antimicrobial__beta-Lactam_resistance	12.0428	11.9149	12.4414	6.8e-05	0.000276	K15580;K10823;K15580;K15580;K15580;K15580;K15580;K15580;	8
ko01503	Drug_resistance:_Antimicrobial__Cationic_antimicrobial_peptide_(CAMP)_resistance	10.2768	9.59172	10.0867	8e-06	9.3e-05	K01448;	1
ko02010	Membrane_transport__ABC_transporters	12.6792	12.6746	13.0373	1.1e-05	0.000101	K07335;K02000;K02002;K02002;K09812;K02073;K02002;K02073;K16199;K15770;K09812;K15770;K02002;K10543;K16199;K02002;K02002;K10112;K02012;K10041;K02002;K17315;K16787;	23
ko02020	Signal_transduction__Two-component_system	10.4086	10.8156	10.9134	0.001543	0.00307	K07692;K07692;K02406;K07699;K07775;K02406;	6
ko02024	Cellular_community_-_prokaryotes__Quorum_sensing	12.7353	12.6845	12.8898	6e-06	7.7e-05	K03073;K02035;K02035;K03666;K02035;K03666;K02035;K02035;K02035;K03666;K03210;K03210;K02052;K03666;	14
ko02040	Cell_motility__Flagellar_assembly	8.83855	8.93774	9.11866	0.042816	0.055569	K03086;	1
ko03008	Translation__Ribosome_biogenesis_in_eukaryotes	12.0387	12.2069	11.2003	2e-05	0.000134	K07936;K07936;	2
ko03010	Translation__Ribosome	15.6187	15.4772	15.6022	0.000551	0.001356	K02998;K02945;K02985;K02992;K02863;K02988;K02989;K02955;K02887;K02894;K02945;K02926;K02906;K02946;K02967;K02871;K02948;K02952;K02876;K02907;K02988;K02881;K02933;K02994;K02931;K02878;K02965;K02886;K02906;K02946;K02992;K02935;K02864;K02863;K02867;K02904;K02959;K02986;K02935;K02864;K02870;K02870;K02907;K02988;K02933;K02994;K02931;K02904;K02878;K02982;K02886;K02893;K02879;K02888;K02986;K02871;K02932;…	143
ko03013	Translation__RNA_transport	15.2459	14.3648	13.9607	2.1e-05	0.000134	K03231;K03231;K03231;K20224;K03231;K03231;	6
ko03018	Folding,_sorting_and_degradation__RNA_degradation	14.6407	14.9702	14.9102	0.013108	0.018642	K12574;K00962;K04077;K12574;K04077;K04043;K04077;K12574;K04077;K04077;K04077;K04077;K04043;K12614;K04043;K04077;K04043;K04077;K12574;K04043;K04077;K12614;K04077;K04077;K04043;K04077;K04043;K04043;K04043;K04077;K04077;K04043;K04043;K04077;K04077;K04077;K04077;K04043;K04077;K04077;K04077;K04077;K04043;K04077;K04043;K04077;K04077;K04043;K04043;K04077;K04077;K04077;K04077;K04077;K04077;K04077;K04077;…	58
ko03020	Transcription__RNA_polymerase	12.6162	12.7063	12.8581	0.001693	0.003187	K03046;K03043;K03040;K03043;K03046;K03040;K03040;K03040;K03043;	9
ko03030	Replication_and_repair__DNA_replication	12.0979	12.0153	12.1847	0.001559	0.00307	K02338;K04802;K02338;K03111;K03111;	5
ko03040	Transcription__Spliceosome	14.5221	14.5867	14.2242	0.001624	0.00315	K03283;K03283;K03283;K03283;K03283;K03283;K03283;K03283;K03283;K03283;K03283;K03283;K11088;	13
ko03050	Folding,_sorting_and_degradation__Proteasome	12.2212	12.2751	11.9417	0.010316	0.015005	K02735;K02726;K03028;K02738;K02732;K03063;K03064;K02726;K02731;K02725;K03030;	11
ko03060	Folding,_sorting_and_degradation__Protein_export	11.8731	11.874	11.506	6.2e-05	0.000265	K10956;K09490;	2
ko03320	Endocrine_system__PPAR_signaling_pathway	10.921	10.8593	10.593	0.045207	0.057865	K08770;	1
ko03440	Replication_and_repair__Homologous_recombination	10.2016	10.2747	10.4528	0.016728	0.023529	K03553;K03553;	2
ko04011	Signal_transduction__MAPK_signaling_pathway_-_yeast	12.8653	12.6534	12.2955	3e-05	0.000154	K06630;K06630;K06630;K04513;K04513;K06630;K06666;K06630;	8
ko04013	Signal_transduction__MAPK_signaling_pathway_-_fly	13.8487	13.9683	14.2761	4e-06	6.4e-05	K04564;K04564;K04564;K04564;K04564;K04564;K04564;K04564;K04564;K04564;K04564;K04564;K04564;K04564;K04564;K04564;K04564;	17
ko04014	Signal_transduction__Ras_signaling_pathway	12.3112	12.2438	12.083	0.03568	0.047083	K07941;K07889;K02183;	3
ko04015	Signal_transduction__Rap1_signaling_pathway	14.3767	14.3226	13.8002	0.002855	0.004758	K05692;K05692;K05692;K05692;K05692;	5
ko04020	Signal_transduction__Calcium_signaling_pathway	13.1824	12.9095	12.6114	0.02772	0.037349	K05863;K05863;K15040;K15040;K05863;K05863;K15040;K15040;K05863;	9
ko04072	Signal_transduction__Phospholipase_D_signaling_pathway	12.614	12.4839	12.2618	0.001858	0.003407	K07937;K07937;K07937;	3
ko04112	Cell_growth_and_death__Cell_cycle_-_Caulobacter	12.1805	12.3542	12.5382	0.01162	0.016712	K01358;K01358;K01358;K03531;K01358;K03544;K01358;K01358;K03590;K03531;K01358;K01358;	12
ko04120	Folding,_sorting_and_degradation__Ubiquitin_mediated_proteolysis	8.67573	8.83986	8.51439	0.042979	0.055569	K03178;	1
ko04130	Folding,_sorting_and_degradation__SNARE_interactions_in_vesicular_transport	9.07989	9.32081	8.77771	0.000717	0.0017	K08486;	1
ko04137	Transport_and_catabolism__Mitophagy_-_animal	10.8443	10.7759	10.5009	0.002067	0.003675	K07897;	1
ko04138	Transport_and_catabolism__Autophagy_-_yeast	11.9478	12.1534	11.6817	0.001414	0.002967	K05755;K05757;K18584;K01381;K01336;K06027;	6
ko04142	Transport_and_catabolism__Lysosome	11.0772	10.7671	10.1189	0.000321	0.000913	K13289;K01279;	2
ko04144	Transport_and_catabolism__Endocytosis	11.9872	12.1281	11.8064	0.002103	0.003687	K07905;K07904;K18466;	3
ko04145	Transport_and_catabolism__Phagosome	12.3232	12.0352	11.8661	0.008178	0.012462	K07375;K07374;K07374;K07375;K07374;	5
ko04152	Signal_transduction__AMPK_signaling_pathway	11.8115	11.9066	11.4518	0.001668	0.003187	K03234;K03234;K03234;K03234;K03234;	5
ko04213	Aging__Longevity_regulating_pathway_-_multiple_species	10.2573	10.4618	9.6146	7.3e-05	0.000283	K03695;	1
ko04214	Cell_growth_and_death__Apoptosis_-_fly	13.598	13.7875	13.9553	1e-06	5.1e-05	K03386;K03386;K03386;K03386;K03386;K03386;K01527;K03386;K03386;K03386;	10
ko04217	Cell_growth_and_death__Necroptosis	11.2013	11.1651	10.7674	0.000854	0.001938	K05864;K05864;	2
ko04270	Circulatory_system__Vascular_smooth_muscle_contraction	9.19756	7.65681	7.99227	0.009502	0.014143	K10352;	1
ko04320	Development__Dorso-ventral_axis_formation	8.92172	9.08012	7.65064	0.000421	0.001106	K03102;	1
ko04530	Cellular_community_-_eukaryotes__Tight_junction	9.6646	9.72215	8.64682	3e-05	0.000154	K09489;K09489;	2
ko04610	Immune_system__Complement_and_coagulation_cascades	10.6111	10.6191	9.62595	3e-05	0.000154	K01324;	1
ko04621	Immune_system__NOD-like_receptor_signaling_pathway	11.616	11.5625	11.8994	0.0002	0.00061	K03671;K03671;K03671;K03671;K03671;K03671;	6
ko04714	Environmental_adaptation__Thermogenesis	10.2184	10.4612	10.1283	0.008851	0.013329	K15109;	1

## Sheet: Wilcox. test.
ID	Description	Group1_C1-1	Group1_C1-2	Group1_C1-3	Group1_C1-4	Group1_C1-5	Group1_C1-6	Group1_C1-7	Group2_C2-1	Group2_C2-2	Group2_C2-3	Group2_C2-4	Group2_C2-5	Group2_C2-6	Group2_C2-7	Group2_C3-1	Group2_C3-2	Group2_C3-3	Group2_C3-4	Group2_C3-5	Group2_C3-6	Group2_C3-7	Group2_C4-1	Group2_C4-2	Group2_C4-3	Group2_C4-4	Group2_C4-5	Group2_C4-6	Group2_C4-7	Group3_C5-1	Group3_C5-2	Group3_C5-3	Group3_C5-4	Group3_C5-5	Group3_C5-6	Group3_C5-7	Group3_C6-1	Group3_C6-2	Group3_C6-3	Group3_C6-4	Group3_C6-5	Group3_C6-6	Group3_C6-7
ko00052	Carbohydrate_metabolism__Galactose_metabolism	1271.6	1169.59	823.819	1268.27	1747.49	2285.65	2330.73	704.392	1843.25	497.726	445.418	382.52	373.673	288.919	1046.56	1706.38	1320.61	353.127	334.01	1196.22	384.554	1180.65	1104.7	587.274	457.678	702.001	307.761	693.536	303.687	244.324	334.167	273.114	357.013	318.271	285.492	212.166	278.72	251.596	352.354	456.155	263.63	243.441
ko00261	Biosynthesis_of_other_secondary_metabolites__Monobactam_biosynthesis	1569.82	1380.98	1802.32	1716.07	1948.72	813.054	757.805	1880.95	1358.19	891.749	2389.73	2193.77	2325.57	1835.07	1582.35	593.304	930.056	2134.92	2033.6	1528.14	1545.75	2088.96	1293.19	1318.47	2635.08	1835.72	2238.49	2142.93	2430.79	2049.52	1803.28	2481.33	2725.46	2265.99	2802.11	2392.86	2454.66	2518.5	2222.62	2096.76	2254.85	2637.9
ko00290	Amino_acid_metabolism__Valine,_leucine_and_isoleucine_biosynthesis	1806.71	2258.41	2333.09	2141.09	2348.04	1575.97	2101.97	1821.4	1698.16	1869.93	1777.92	1764.83	2425.07	2430.56	2156.25	1628.92	1990.4	2194.53	2090.39	2128.83	2172.39	1600.9	1739.95	1846.5	1605.95	1929.62	2600.9	2085.44	2669.11	2571.72	2486.16	2338.02	2415.47	2776.74	2430.84	2397.64	2873.96	2718.99	2297.34	2251.7	3007.42	2379.61
ko00310	Amino_acid_metabolism__Lysine_degradation	945.614	1009.27	1026.37	1042.26	919.445	892.038	987.413	872.11	715.212	1037.1	922.833	976.69	930.722	1069.81	988.878	1112.4	983.105	1158.6	992.91	797.107	966.178	866.514	838.476	805.971	908.997	889.093	927.069	1041.15	1241.82	1623.26	1440.26	1442.89	1338.22	1089.7	1233.11	1306.74	1436.93	1394.49	1427.22	1429.1	1312.57	1207.36
ko00311	Biosynthesis_of_other_secondary_metabolites__Penicillin_and_cephalosporin_biosynthesis	176.487	294.847	231.039	162.423	167.758	161.026	117.227	117.014	72.9815	94.3118	83.9359	121.684	192.706	214.257	91.3328	77.4871	122.678	80.2424	103.714	120.27	155.468	108.95	149.239	90.992	84.6985	90.2667	230.025	172.326	279.859	251.391	245.964	174.977	185.996	275.009	255.491	214.434	208.199	222.084	240.6	196.116	327.859	316.009
ko00340	Amino_acid_metabolism__Histidine_metabolism	658.112	761.224	842.864	709.325	636.965	467.949	636.565	673.874	498.53	501.617	575.986	508.505	658.633	586.336	492.361	507.285	460.564	462.283	510.359	522.545	631.421	566.863	501.879	515.5	481.526	581.21	631.699	577.749	837.161	900.73	872.597	587.779	830.842	772.69	722.966	757.873	853.502	775.138	835.608	836.255	806.76	801.314
ko00360	Amino_acid_metabolism__Phenylalanine_metabolism	689.831	718.802	697.519	607.167	686.824	712.387	715.973	619.487	378.036	426.31	536.829	510.072	707.592	759.402	392.176	511.038	609.927	541.383	457.199	571.645	653.344	619.014	532.214	450.385	520.873	499.702	667.895	684.427	787.02	811.061	727.949	647.475	674.822	743.454	894.504	944.581	825.67	849.546	843.7	710.422	1013.37	938.464
ko00361	Xenobiotics_biodegradation_and_metabolism__Chlorocyclohexane_and_chlorobenzene_degradation	53.8464	52.0599	50.0269	40.9598	37.9354	31.5642	39.3059	56.2504	39.9484	37.887	23.4649	18.573	24.79	62.225	50.8379	50.5044	64.8086	18.5468	35.0755	64.6805	70.9516	33.6421	16.1325	41.1588	47.0271	28.2096	35.7528	32.785	58.3004	81.1324	90.7261	68.3855	48.6724	42.5168	73.2443	93.0188	58.5739	62.3367	44.5679	61.0612	66.181	85.2387
ko00400	Amino_acid_metabolism__Phenylalanine,_tyrosine_and_tryptophan_biosynthesis	499.782	489.267	658.025	560.467	592.525	363.039	582.094	378.826	374.06	369.151	373.599	281.358	451.929	501.203	474.369	313.801	334.622	336.065	321.076	432.212	533.838	357.852	324.66	433.772	388.565	436.832	470.746	445.788	655.28	625.087	426.005	621.426	556.422	645.098	634.697	716.658	709.916	613.503	395.233	533.352	842.202	624.983
ko00450	Metabolism_of_other_amino_acids__Selenocompound_metabolism	785.405	802.057	1105.54	942.595	990.962	873.365	873.249	753.713	852.406	693.495	781.135	766.195	1104.3	1281.54	1066.82	925.448	948.645	976.155	978.782	1177.07	1194.93	876.645	764.04	816.066	742.103	1042.59	979.591	1036.68	1064.76	1048.16	1016.24	764.629	943.087	1207.45	1259.54	1371.25	1422.94	1335.11	941.234	1040.98	1611.88	1363.4
ko00480	Metabolism_of_other_amino_acids__Glutathione_metabolism	1193.96	1065.33	1224.27	1246.78	1268.39	798.392	917.665	1124.05	1353.81	1167.14	1271.95	1192.5	1426.95	1231.49	1110.66	1104.56	1063.08	1276.98	1271.13	1260.66	1223	1461.76	1170.68	1180.73	1250.41	1118.37	1419.99	1428.7	1739	1510.33	1661.3	1458.09	1362.19	1456.99	1678.74	1594.08	1666.03	1610.43	1226.4	1357.75	1393.55	1428.13
ko00500	Carbohydrate_metabolism__Starch_and_sucrose_metabolism	15993.7	13491	8746.94	7569.99	6312.83	17297.4	16036.6	11339.2	19561.9	12210.4	11509.3	12491	7927.93	9513.23	11381.5	16603.1	17938.4	17809.3	17832.3	10419.5	11367.4	21385	20328.8	19881	13676.7	9264.73	11239.9	8830.05	4977.09	6356.71	5715.12	9534.39	9543.73	8225.61	4626.78	4494.9	6758.75	6646.62	5977.88	6716.99	3182.38	3893.99
ko00511	Glycan_biosynthesis_and_metabolism__Other_glycan_degradation	603.57	398.367	224.574	396.663	297.988	1109.92	1186.27	342.253	687.716	591.509	325.175	269.822	186.013	287.194	528.19	845.556	652.058	256.339	288.851	619.475	387.031	749.888	523.948	824.182	688	356.363	305.122	355.36	139.819	179.528	248.772	234.021	255.838	317.112	157.731	109.726	239.642	251.365	184.852	255.239	89.4478	139.954
ko00562	Carbohydrate_metabolism__Inositol_phosphate_metabolism	268.976	267.929	320.599	322.432	288.026	134.548	242.526	361.695	211.235	134.401	369.968	577.168	315.437	360.078	461.262	101.36	147.281	406.088	503.616	430.767	373.266	195.284	201.884	220.698	595.522	352.636	269.506	283.4	576.383	328.018	295.68	495.776	568.992	381.137	473.139	594.832	481.907	415.61	349.384	513.511	464.985	593.925
ko00564	Lipid_metabolism__Glycerophospholipid_metabolism	174.155	217.546	231.799	144.411	115.017	108.783	91.1182	161.32	121.409	179.314	116.804	106.665	138.042	132.999	112.07	84.4679	96.5431	88.7124	143.627	116.899	116.812	112.645	99.6139	123.088	99.648	97.001	96.7408	117.866	214.577	232.127	238.899	157.728	158.295	145.62	185.411	238.782	200.383	249.412	215.864	266.359	219.887	152.19
ko00625	Xenobiotics_biodegradation_and_metabolism__Chloroalkane_and_chloroalkene_degradation	470.637	634.105	766.142	541.157	654.795	202.094	240.87	468.441	173.604	165.912	197.312	306.931	739.992	751.605	376.735	233.228	341.803	335.337	344.852	382.999	408.384	172.241	252.843	180.246	174.134	265.255	581.462	487.975	915.662	762.685	768.814	460.662	522.39	966.617	995.121	732.098	720.946	811.306	910.791	814.159	1783.61	1194.97
ko00640	Carbohydrate_metabolism__Propanoate_metabolism	1708.39	2001.05	2530.51	1955.53	2014.65	1026.15	1019.95	1565.08	980.976	909.118	1553.03	1452.86	2212.92	2740.06	1608.67	826.875	1104.03	1481.74	1597.07	1562.01	1908.27	1268.54	1323.52	1249.62	1487.7	1787.11	2089.68	2319.39	2592.97	2282.18	2118.16	1724.39	1638.33	2826.24	2918.83	2743.71	3139.24	2930.78	1984.03	2211.46	3656.91	2827.98
ko00650	Carbohydrate_metabolism__Butanoate_metabolism	3734.46	4413.88	6586.73	4453.69	4285.6	1905.86	1629.2	3602.35	1827.96	1329.19	5493.1	5605.88	6426.48	7295.19	4994.54	1343.62	1766.73	4194.7	4550.82	4608.14	7998.76	3318.31	2859.96	2165.66	4166.39	8225.73	6987.27	8182.72	6651.84	4526.33	4425.45	3672.92	5134.21	9437.26	7990.64	8776.11	9891.23	9208.95	5222.08	4539.76	9533.67	7961.73
ko00670	Metabolism_of_cofactors_and_vitamins__One_carbon_pool_by_folate	178.55	158.749	171.549	149.413	121.841	102.889	137.285	152.507	102.566	147.743	121.612	135.294	122.007	144.211	122.236	43.2311	116.041	125.271	55.2166	117.84	115.154	121.308	103.617	104.867	147.459	186.625	148.244	141.435	251.685	248.583	285.148	152.754	148.874	180.215	199.887	200.946	247.308	202.853	196.283	193.92	218.583	174.793
ko00680	Energy_metabolism__Methane_metabolism	639.907	766.148	657.595	742.094	628.186	1437.61	1670.67	583.323	1021.7	989.01	756.603	728.18	689.057	819.472	1115.95	1378.31	1742.97	1278.62	787.874	1479.12	740.371	656.331	721.437	718.551	700.633	610.986	526.96	429.205	463.821	560.86	704.45	411.058	384.499	347.859	475.132	427.468	414.078	394.221	231.231	445.183	288.823	339.751
ko00860	Metabolism_of_cofactors_and_vitamins__Porphyrin_and_chlorophyll_metabolism	2375.36	2665.86	2784.46	2705.38	2751.07	1670.4	1599.03	2189.8	1910.43	1806.59	3350.59	3575.23	3978.7	4227.7	1907.52	1773.44	2467.46	3199.5	2544.33	2383.19	2487.45	2308.96	2657.24	1989.04	2617.11	2979.96	3908.78	2899.94	3040.99	3516.32	2894.79	4124.71	3384.08	4078.58	4153.53	3356.19	4431.85	3761.95	2943.01	3092.6	3600.81	3965.37
ko00900	Metabolism_of_terpenoids_and_polyketides__Terpenoid_backbone_biosynthesis	320.882	279.94	427.852	338.9	315.031	210.883	232.333	286.441	292.298	308.925	271.304	197.155	406.458	288.967	236.34	207.132	156.057	247.681	283.346	348.981	360.728	311.756	180.734	221.595	225.973	343.478	382.525	377.698	347.176	349.087	395.985	279.772	319.25	355.916	352.867	406.907	459.544	381.976	423.445	400.826	512.75	307.058
ko00930	Xenobiotics_biodegradation_and_metabolism__Caprolactam_degradation	44.4149	46.4243	76.7059	35.0016	50.0694	6.31012	12.4083	14.9233	6.56458	13.4495	8.64575	17.6622	11.0138	22.3331	10.1562	6.77211	15.551	13.8533	5.82364	11.3243	20.7185	7.70965	13.3218	6.79593	16.6762	9.62469	19.446	9.76947	64.9207	23.3463	19.1009	18.6737	20.2538	25.8225	11.9702	9.58348	20.5568	44.9795	37.2774	47.257	154.36	79.3118
ko00980	Xenobiotics_biodegradation_and_metabolism__Metabolism_of_xenobiotics_by_cytochrome_P450	142.594	95.8885	89.7722	118.417	126.375	193.811	180.511	241.432	269.225	241.178	208.32	216.865	136.142	141.501	209.248	131.266	136.942	129.21	98.3441	154.508	110.482	238.891	246.95	271.907	206.66	156.246	114.51	171.949	115.306	166.583	148.667	146.243	111.455	41.9274	65.2282	67.3499	62.6269	42.9211	61.8192	52.062	11.6863	27.4931
ko01501	Drug_resistance:_Antimicrobial__beta-Lactam_resistance	1627.88	1926.26	2148.31	1985.15	2017.86	1018.83	1167.16	1237.68	881.582	1124.25	1052.86	1220.69	1889.49	1984.22	1644.18	1262.97	1305.02	1802.24	1876.58	1740.23	2067.19	1152.54	1206.85	890.782	1169.54	1468.48	2194.56	2219.48	2418.22	2122.35	2530.5	1642.7	1619.53	2902.56	2529.81	2580.41	2803.12	3236.79	2104.73	2201.8	3787.77	2949.39
ko01503	Drug_resistance:_Antimicrobial__Cationic_antimicrobial_peptide_(CAMP)_resistance	286.79	333.703	362.22	271.901	233.632	255.009	290.356	262.389	159.611	154.516	77.4365	67.2701	168.473	98.0959	159.508	238.673	150.715	85.8313	168.219	107.335	228.09	135.425	170.209	105.33	81.2965	106.65	200.096	149.902	185.83	242.839	274.254	243.248	164.865	220.138	225.67	158.384	259.331	314.648	252.064	295.918	230.784	294.942
ko02010	Membrane_transport__ABC_transporters	3409.86	3746.19	3749.18	3379.33	3371.35	2118.16	2696.54	4961.1	3775.1	2819.25	2502.36	2543.74	3437.25	3677.93	3058.86	2909.13	2805.03	3210.24	3459.77	3241.26	3888.32	3061.34	2379.59	2261.23	2812.09	3205.64	3445.18	3646.46	4887.88	5198.04	4823.27	3632.3	3986.13	4161.37	4482.51	5151.19	4811.43	4619.57	4199.34	4306.39	5473.11	4559.16
ko03008	Translation__Ribosome_biogenesis_in_eukaryotes	2073.31	2093.11	1283.03	1029.14	1009.93	1892.22	2461.44	3579.94	3587.97	4817.76	2728.62	2115.93	1366.9	1247.74	1784.81	951.983	1506.14	1256.96	1096.38	1153.06	862.209	3409.72	3021.35	1953.32	1473.14	1414.01	1359.23	1346.02	573.299	1129.37	1270.26	550.103	1127.56	794.005	560.26	659.589	720.866	575.917	1036.26	577.538	373.19	293.266
ko03013	Translation__RNA_transport	42483.1	32711.7	21994.8	30442.4	29496.3	68754.2	66738.8	15743.3	20758.4	21762.1	13333.4	12876.6	12186.4	12567.5	22541.4	31776.6	35744.7	19577.5	18453.5	20077.8	17900.9	13627.7	14436.9	16676.6	13089.8	12063.8	8787.6	9730.11	12248	12369.8	16117	16325.9	11109.2	12803.8	9365.25	9887.6	11201.8	9932.48	12850.9	15097.8	6495.84	6068.19
ko04013	Signal_transduction__MAPK_signaling_pathway_-_fly	10095.9	12505.6	11284.8	11242.9	11320.9	7654.86	8253.7	10272.3	8768.92	7367.53	14672.1	14866.1	12727.7	13449.9	8999.74	7709.56	9511.76	13848.1	12684.4	10667	11481.2	11319.5	9945.53	10482.9	13451.8	13643.6	14251.6	14543.7	18951.8	16900.8	14801.5	15872.6	16934.6	15122.5	16967.8	15926.8	15039	16977.4	13930.8	13170.8	16471.5	14839.7
ko04112	Cell_growth_and_death__Cell_cycle_-_Caulobacter	2123.9	2162.54	2265.02	2238.77	2196.97	1283.52	1375.14	2148.11	1935.05	1575.83	3100.81	3139.94	2982.76	3148.21	1561.51	2445.65	1537.68	2168.72	1931.25	1932.31	1943.21	1984.1	1905.39	1736.91	2209.42	3132.32	3097.89	3089.84	2856.08	2716.16	2633.76	2491.45	2550.34	2932.25	3024.54	2884.74	3340.01	3179.46	2436.08	2116.21	2964.37	2905.85
ko04142	Transport_and_catabolism__Lysosome	696.431	645.766	357.516	473.309	395.347	915.472	1043.73	512.768	664.086	835.27	352.992	286.013	169.15	197.523	589.914	787.166	725.039	295.604	380.325	575.12	397.05	693.191	526.618	635.804	522.778	383.194	198.622	232.996	157.554	361.935	332.416	364.967	313.787	370.095	120.802	190.782	169.436	214.227	195.373	447.895	123.478	110.388
ko04213	Aging__Longevity_regulating_pathway_-_multiple_species	249.446	219.738	153.541	221.092	196.542	477.701	476.329	190.055	398.511	361.396	137.753	195.38	169.979	163.689	361.901	1175.54	450.614	346.29	258.296	489.423	377.049	341.448	334.968	538.414	296.6	240.108	255.589	257.757	119.845	162.55	196.014	127.455	142.307	122.686	112.963	169.324	205.992	220.399	113.219	206.065	81.5634	117.153
ko04320	Development__Dorso-ventral_axis_formation	96.195	80.4079	70.3132	14.6534	15.8583	122.202	124.89	29.1614	27.4025	21.3825	64.6041	36.0693	96.9946	43.8059	21.9198	7.73267	83.3309	202.165	114.872	80.8679	27.9549	212.026	185.754	140.144	111.792	189.6	125.711	20.2264	12.1343	30.6237	15.6592	27.2362	16.7702	20.4353	11.3167	8.4081	9.97777	7.56371	108.062	7.87606	9.89839	8.30456
ko04530	Cellular_community_-_eukaryotes__Tight_junction	149.631	122.145	172.115	124.945	129.892	185.873	217.933	142.995	222.232	239.96	66.1326	113.256	116.247	110.659	161.993	271.445	256.799	195.325	138.61	157.158	165.485	185.849	240.425	263.263	104.286	109.932	94.5715	146.914	107.959	74.6221	143.807	128.146	26.962	50.2759	30.2358	30.2603	28.7766	39.9994	24.6651	56.8991	24.102	30.0969
ko04610	Immune_system__Complement_and_coagulation_cascades	623.179	544.39	306.191	180.706	223.163	501.945	461.143	256.372	242.644	201.257	203.806	256.24	283.204	284.375	239.811	438.348	515.537	639.88	846.714	732.589	858.987	559.71	550.445	370.417	211.348	211.15	346.903	341.314	81.0015	100.06	113.377	212.196	237.191	106.54	105.462	106.55	245.217	164.882	136.901	231.788	135.891	144.342
ko04621	Immune_system__NOD-like_receptor_signaling_pathway	907.005	1110.82	1408.68	1132.91	1330.33	941.048	929.53	1212.11	861.783	672.04	1337.01	1487.07	1467.14	1427.81	912.181	797.3	885.875	1096.79	820.378	710.219	733.168	1053.84	1145.14	947.704	992.775	1084.32	1334.96	1088.1	1475.84	1826.37	1351.2	1593.56	1794	1309.47	1364.38	1168.02	1233.33	1284.98	1683.3	1451.01	1608.04	1461
ko05166	Infectious_diseases:_Viral__HTLV-I_infection	4.8127	7.06408	13.7782	6.15009	11.1938	4.17084	24.3628	6.23305	9.93163	5.61745	13.0803	7.37698	16.6629	9.28346	8.2409	10.2456	6.49519	16.8874	8.81065	17.1326	8.65352	11.664	5.56412	10.2816	6.96515	14.5613	8.12204	14.7804	18.3194	9.7511	18.2275	7.79946	14.8269	9.33206	18.1099	8.28671	16.4765	8.43962	12.8377	25.0466	15.1072	8.38888
