# Supplementary material for: Metaproteomics profiling of the microbial communities in fermentation starters (Daqu) during multi-round production of Chinese liquor
Source: Front Nutr. 2023 Jun 1;10:1139836. doi: 10.3389/fnut.2023.1139836 (PMC10267310; doi:10.3389/fnut.2023.1139836)
Supplement: Supplementary file 2 [file Data_Sheet_2.zip › Supplementary Data 8.XLSX]

## Sheet: protein barplot
Supplementary Data 8: Quantification results of key enzymes related to starch and cellulose hydrolysis process.
PG.ProteinAccessions	eggNOG_OGs	organism	EC	Group 1	Group 1	Group 1	Group 1	Group 1	Group 1	Group 1	Group 2	Group 2	Group 2	Group 2	Group 2	Group 2	Group 2	Group 2	Group 2	Group 2	Group 2	Group 2	Group 2	Group 2	Group 2	Group 2	Group 2	Group 2	Group 2	Group 2	Group 2	Group 3	Group 3	Group 3	Group 3	Group 3	Group 3	Group 3	Group 3	Group 3	Group 3	Group 3	Group 3	Group 3	Group 3
1L_173226	COG0366	Actinobacteria	3.2.1.1	196634	458450	29904.8	9730.72	13520	9184.9	12761.6	13489.9	7435.92	12719.9	7095.49	12019	6771.54	11344.8	11701.9	6943.56	12397.3	9825.66	10156.5	9634.48	10388.8	7543.78	15183.1	7829.26	11937.8	6964.83	12647.2	7258.02	6833.08	10355.5	6557.05	12313.6	7419.94	11622.9	7120.72	14587.3	7528.79	12606.7	8457.86	13195.3	8068.55	15105.6
1L_260335	COG0366	Eukaryota	3.2.1.1	54381.4	43412.6	57462.7	35599.7	35611.9	30856.6	18522.2	45299.1	46755.7	123482	67739.4	35745	23104.7	5475.57	33976.1	47815.4	45014.7	40004.9	66970.2	10204	20588	42786.8	8696.85	48653.1	60540.6	31871	7748.55	14327.6	26745.6	46463.1	95710.6	62434.2	52590.5	7120.95	13949.6	8182.69	6095.72	18490.1	52491.5	88904.7	16982.1	8668.95
3L_32	COG0366	Eukaryota	3.2.1.1	5.28263e+06	3.49046e+06	2.02295e+06	1.04275e+06	780623	5922305	4885317	1.34339e+06	5638032	2383927	2.04343e+06	1.64519e+06	1.37789e+06	2.26279e+06	1.0042e+06	3.47169e+06	3.22368e+06	3598548	3813388	1.36525e+06	1.69057e+06	5.09058e+06	5.16026e+06	4183963	1.53964e+06	1.25539e+06	1.40657e+06	662283	251452	295707	380790	784777	698892	253145	171309	130491	611615	332342	188853	437300	220916	225622
3L_33	COG0366	Eukaryota	3.2.1.1	333107	176315	77169.3	50386.9	36722.9	291259	227479	358147	762478	490389	181707	71071.9	88089.5	103588	63377.4	174889	210464	189561	200157	90375.1	107389	618505	392106	242400	98334.4	82747.6	98922.3	79316.7	22733.3	12944	29871.8	19689.6	25402.7	18044.5	16579.6	7556.37	34532.9	15380.3	5019.12	11632.4	11459.5	6967.97
3L_216240	COG0366	Eukaryota	3.2.1.1	4.07496e+06	3.20788e+06	2.03218e+06	1.16486e+06	862214	5769233	4.93374e+06	2.14199e+06	5.49337e+06	3059286	2.30266e+06	1.97031e+06	2.15177e+06	2.07061e+06	1183411	4829336	4.76102e+06	4.87907e+06	5211939	2.27222e+06	2.32646e+06	6.01573e+06	4946967	6205656	2.84403e+06	1.75286e+06	2.56527e+06	2.25328e+06	343258	433558	579649	841368	1.16963e+06	489140	271652	278508	877681	833960	529782	654570	316237	431586
3L_339851	COG0366	Eukaryota	3.2.1.1	1.0199e+06	762811	365490	218098	212007	1.39958e+06	1.15052e+06	421211	932029	760557	599822	527364	280731	374433	271923	982079	849304	1.28163e+06	1.10528e+06	168425	585751	982983	1.20937e+06	1.29392e+06	498573	310898	434511	276320	81847.1	63235.9	110557	220445	156922	83515.9	50746.3	32013.8	166333	99978.4	63167.1	90999.8	66676.3	54947.6
1L_190261	COG3387	Fungi	3.2.1.3	1.78922e+06	1.59782e+06	1.15385e+06	1.52511e+06	1.48289e+06	4273245	3.54728e+06	2.03724e+06	4614165	3.00679e+06	2.42728e+06	2.85638e+06	883682	825066	3400215	8493748	4.34023e+06	3.10192e+06	2.34968e+06	2.11447e+06	2631755	3.35591e+06	4095787	4.06627e+06	2.3389e+06	2.26153e+06	1.16027e+06	1.27469e+06	936643	1.16953e+06	1.13181e+06	2387317	1.7576e+06	822212	509281	842406	823578	958418	1.14301e+06	1.32744e+06	329182	247074
1L_279413	COG3387	Fungi	3.2.1.3	25966.4	21929.4	7899.59	17368.8	9393.26	79844.2	84266.8	11085.6	32614.4	11744.4	28648.3	12442.3	6728.93	13181.7	101097	50423.3	52282.2	8651.12	14343.4	6692.02	16982.6	65178.1	147980	5358.69	79606.4	6371.92	2564.1	6014.5	6544.6	8142.87	6933.51	25420.8	5830.98	18153	6177.49	10531.2	8645.24	11157	17349.7	20875.5	18380.7	9940.5
1L_219899	COG2723	Bacillus	3.2.1.21	16649.8	6789.37	14907.5	10523.6	24449.7	5436.52	10649.9	56852.3	15911	8438.44	25805.8	40102.5	15471.3	18926.3	29784	6342.4	12424.5	47429.5	30933.3	17966.5	19188.3	20427.3	23499	22634.8	31577.2	6845.19	38252.1	45688.4	30879.3	8011.97	10303.2	28534.8	29787.4	21335.3	24380.8	10687.3	10153.3	15379.2	30943.3	9058.84	19041	22449.4
1L_921	COG1472	Fungi	3.2.1.21	575392	367848	159909	273366	220063	1387543	1.41118e+06	630716	1.96826e+06	1.05284e+06	293562	312247	81748.2	190201	487876	932976	849215	382317	349918	522255	484108	873984	984889	912189	576845	331903	234812	214692	59979	106039	148618	244551	127489	323190	108419	73019.2	120218	126030	87079.5	117397	33512.8	54720
1L_20265	COG1472	Fungi	3.2.1.21	38882.7	42914.5	35118.2	38020.8	56228.4	58783.8	46387.1	50737.3	118500	52062.1	65301.6	51162.2	37661.3	49098	108610	66201.6	88688.6	77800.6	117152	172720	172257	71891.5	93340.4	90747.2	61561.1	40547.7	37695.6	48356.8	21977.8	18100.2	23979.3	27281	22798.5	34963.7	25462.5	24474.9	35150.9	25135.2	22909.7	28943.8	16866.2	13697.1
1L_57256	COG1472	Fungi	3.2.1.21	349618	264251	105012	192801	149886	1.01141e+06	1.1948e+06	330467	1.09006e+06	595691	152026	214732	54891.4	84487.8	249870	104785	346977	156913	68397.3	210997	188472	538224	437092	604885	405031	201977	182661	177109	23407.7	47040.9	117043	192032	31866.5	116545	49802.2	38262.6	27484.2	43155.5	63533.3	45718.2	21927.6	39292.3
1L_381627	COG1472	Fungi	3.2.1.21	686764	457986	199178	306160	318936	1.72626e+06	1.85848e+06	308885	1.06532e+06	337489	194226	251065	111280	204806	468557	1.21177e+06	801027	344977	412197	473898	425856	580735	483590	721600	455400	219330	204986	204849	93469.3	110042	173049	259690	167234	386716	154927	81977.7	174979	210853	202483	230438	63686.8	127367
1L_398374	COG1472	Fungi	3.2.1.21	47493.1	15748.4	8516.9	19938.5	27392	108960	102259	360449	1.02644e+06	521241	107364	28211.7	49049.3	26525.2	151981	116844	125799	100464	94332.4	206313	163987	496216	474809	157885	91595.5	59484.3	84583.9	59510.6	7043.39	18465.2	51430.5	43219.9	31004.5	51997	19080.6	17963.6	40061.5	11520.4	37746.9	44406.9	26487.6	16797.1
3L_191863	COG1472	Fungi	3.2.1.21	386034	305680	313972	321288	443993	699299	826717	303358	596565	433187	402901	350046	199276	265115	725143	2032473	634226	444577	581443	654518	617526	441772	535928	661690	565846	209548	352007	58823.1	150454	168877	182777	145064	189622	127807	131303	198859	161200	194076	119423	324119	147052	104276
4L_4893	COG1472	Fungi	3.2.1.21	243747	95886.6	21870.8	98038.9	67840.2	759290	665753	53884.1	569108	298217	66149.7	49800.4	15373.2	31396.5	69077	270729	141163	48243.1	35116.3	72232	63073.5	244785	202142	284302	151861	57861.6	57382.6	40512.3	9438.61	9808.93	69159.9	13735.2	21337.9	53204.4	23341.4	13153.8	22683.8	15795.7	55077.7	26358.2	8083.85	11707.4
1L_122077	COG5297	Actinobacteria	3.2.1.91	11567.1	78481.3	10918.2	6627.34	12982.7	6255.6	12254.5	11749.3	5997.76	11090.3	5661.33	10468.2	5343.77	9881.02	10192	5511.96	10797.7	16790.9	9080.69	17788.7	9620.32	6333.8	13145	6710.19	11054.7	5643.17	11711.7	5978.52	5494.28	9589.46	18785.3	11402.7	6166.68	10763	5820.78	12367.8	6313.48	11674.1	7507.24	13881.4	7086.14	13102.8
1L_392409	2Group 38W	Fungi	3.2.1.91	111213	165864	77505.1	182395	192867	304615	316827	517048	664230	776729	294637	157733	69353.8	46543	228093	262840	216165	248322	316130	282945	262980	560158	364387	175984	159231	182227	98549.1	117312	140256	117042	107967	100802	192443	62307.3	63100.7	100731	81184.4	90312.6	148908	200715	67125.1	45888.4
